# Supplementary material for: The m6A reader ECT8 is an abiotic stress sensor that accelerates mRNA decay in Arabidopsis
Source: Plant Cell. 2024 Jun 5;36(8):2908–26. doi: 10.1093/plcell/koae149 (PMC11289641; doi:10.1093/plcell/koae149)
Supplement: koae149_Supplementary_Data [file koae149_supplementary_data.zip]

Archive with 4 entries (4 files):
- Author_Revisions_Checklist_ECT8.pdf
- Supplementary Data Sets.xlsx
- tpc.01169.2023-s05.pdf
- TPC2023RA01169R2_Supplementary figures.pdf
