# Supplementary material for: The m6A reader ECT8 is an abiotic stress sensor that accelerates mRNA decay in Arabidopsis
Source: Plant Cell. 2024 Jun 5;36(8):2908–26. doi: 10.1093/plcell/koae149 (PMC11289641; doi:10.1093/plcell/koae149)
Supplement: koae149_Supplementary_Data [file koae149_supplementary_data.zip › Supplementary Data Sets.xlsx]

## Sheet: S1
Supplementary Data. Cai et al. (2024). m6A reader ECT8 enhances mRNA decay. Plant Cell.
Supplementary Data Set S1. Statistical analysis of m6A-seq under mock condition
Chr	Start	End	Gene	Strand	lgFDR	Enrichment
1	5602	5899	AT1G01010	+	-17.5	4.67
1	6787	7260	AT1G01020	-	-Inf	11.7
1	23897	24048	AT1G01040	+	-5.56	2.21
1	30633	31137	AT1G01040	+	-15.7	3.65
1	31169	31594	AT1G01050	-	-Inf	19.8
1	33704	33943	AT1G01060	-	-10.5	19.4
1	34298	34462	AT1G01060	-	-1.91	1.85
1	45264	45591	AT1G01080	-	-232	4.23
1	47381	47441	AT1G01090	-	-2.45	16.2
1	47677	47767	AT1G01090	-	-10.2	1.29
1	49125	49274	AT1G01090	-	-7.53	1.41
1	50026	50462	AT1G01100	-	-Inf	7.38
1	54469	54618	AT1G01110	+	-3.69	2.48
1	64165	64589	AT1G01140	-	-Inf	9.97
1	67474	67624	AT1G01140	-	-8.57	2.14
1	73632	74096	AT1G01160	+	-Inf	47
1	73930	74159	AT1G01170	-	-Inf	18.3
1	86573	86662	AT1G01200	-	-2.47	3.55
1	89618	90181	AT1G01210	+	-6.54	2.26
1	90326	90502	AT1G01210	+	-14.4	4.36
1	95412	95681	AT1G01220	+	-121	8.21
1	97167	97347	AT1G01225	+	-7.17	2.63
1	99035	99240	AT1G01230	+	-65.3	11.9
1	101538	101658	AT1G01240	+	-4.69	1.51
1	111399	111579	AT1G01260	+	-7.32	3.11
1	115366	115546	AT1G01290	+	-5.8	2.52
1	115723	116377	AT1G01290	+	-176	32.6
1	121066	121396	AT1G01320	-	-Inf	22.6
1	122529	122620	AT1G01320	-	-7.19	1.27
1	126328	126419	AT1G01320	-	-7.88	1.31
1	132269	132568	AT1G01340	-	-19.8	4.77
1	137744	138162	AT1G01350	+	-239	28.3
1	145349	145676	AT1G01370	+	-153	12.1
1	156683	156744	AT1G01430	-	-2.79	2.69
1	159627	159985	AT1G01440	-	-20	25.9
1	166024	166353	AT1G01448	+	-96.8	65.1
1	172857	172918	AT1G01470	-	-16.6	1.9
1	175765	175886	AT1G01480	+	-3.09	2.01
1	180225	180763	AT1G01490	-	-Inf	10
1	186602	186810	AT1G01500	+	-15.8	2.37
1	189633	190202	AT1G01510	+	-Inf	8.41
1	192136	192316	AT1G01520	+	-3.59	4.6
1	198281	198728	AT1G01540	+	-Inf	10.4
1	217286	217406	AT1G01590	+	-2.16	14.2
1	221701	221941	AT1G01610	-	-99.5	4.93
1	227095	227305	AT1G01620	-	-36.9	2.81
1	230594	230920	AT1G01630	+	-179	12.3
1	230907	231174	AT1G01640	-	-7.14	12.9
1	232839	233409	AT1G01650	-	-Inf	24.4
1	239840	240109	AT1G01660	-	-15.1	20.2
1	240604	241160	AT1G01660	-	-11.4	24.2
1	243602	244069	AT1G01670	-	-2.83	2.75
1	251988	252462	AT1G01690	+	-34.3	11.3
1	254351	254530	AT1G01695	+	-7.59	31.1
1	265620	266294	AT1G01710	+	-Inf	39.7
1	267518	267883	AT1G01715	+	-24.3	45.3
1	269791	270060	AT1G01725	-	-22	3.33
1	275530	275877	AT1G04053	-	-50.1	12.3
1	282069	282571	AT1G01770	+	-45.9	3.34
1	282659	282861	AT1G01770	+	-2.86	1.61
1	283951	284245	AT1G01780	+	-249	14.1
1	290812	291203	AT1G01790	+	-Inf	87.8
1	291826	291886	AT1G04063	-	-2.45	16.2
1	294937	295056	AT1G01800	+	-11.6	4.11
1	296000	296407	AT1G01820	-	-84.5	10.3
1	298660	298721	AT1G01830	-	-2.11	1.55
1	298810	298871	AT1G01830	-	-3.24	1.52
1	304132	304312	AT1G01860	-	-60.4	6.94
1	313100	313639	AT1G01910	-	-319	16.5
1	319251	319667	AT1G01920	+	-286	17
1	319798	320431	AT1G01930	-	-Inf	24.7
1	324376	324917	AT1G01940	+	-Inf	26
1	330144	330560	AT1G01950	+	-255	24.5
1	330587	330887	AT1G01960	-	-303	9.11
1	339877	340088	AT1G01970	+	-12.9	3.4
1	342917	343066	AT1G01990	-	-5.39	3.55
1	343213	343422	AT1G01990	-	-26	2.61
1	346886	347454	AT1G02000	+	-9.59	2.19
1	352156	352545	AT1G02010	+	-292	25.8
1	352641	352941	AT1G02020	-	-21.5	4.04
1	355716	355806	AT1G02030	-	-3.68	4.85
1	359116	359324	AT1G02050	-	-21	10.5
1	386522	386883	AT1G02080	+	-Inf	50.3
1	387276	387774	AT1G02090	-	-Inf	15.3
1	387923	388222	AT1G02090	-	-32.8	5.54
1	392264	392816	AT1G02100	+	-Inf	49.1
1	395082	395528	AT1G02110	+	-264	8.9
1	399040	400001	AT1G02120	+	-Inf	125
1	400012	400433	AT1G02130	-	-Inf	5.49
1	403099	403479	AT1G02140	-	-Inf	22.6
1	408243	408619	AT1G02145	+	-Inf	41.1
1	410319	410650	AT1G02150	+	-Inf	6.94
1	411314	411632	AT1G02160	+	-133	7.74
1	413186	413554	AT1G02170	+	-110	7.91
1	413521	413760	AT1G02180	-	-19.3	4.25
1	440469	440710	AT1G02260	-	-17.7	6.95
1	443117	443507	AT1G02270	-	-Inf	16.7
1	448422	448660	AT1G02280	-	-172	10.8
1	450460	450671	AT1G02290	-	-19.3	7.11
1	455249	455519	AT1G02300	+	-54.5	4.29
1	457746	458164	AT1G02305	+	-107	10.4
1	461975	462304	AT1G02330	-	-120	25.9
1	463282	463439	AT1G02330	-	-2.09	1.29
1	465704	465825	AT1G02340	-	-4.69	12.9
1	470677	470852	AT1G02350	+	-7.18	3.77
1	476285	476553	AT1G02370	+	-12.5	2.51
1	478662	479022	AT1G02380	+	-21.2	7.08
1	492478	492979	AT1G02410	+	-Inf	31.9
1	495044	495252	AT1G04117	-	-9.87	29.1
1	495049	495256	AT1G02430	-	-8.41	22.6
1	506822	507001	AT1G02460	-	-3.67	2.13
1	513757	514023	AT1G02475	-	-186	14.9
1	520079	520436	AT1G02500	+	-170	16.2
1	534437	534497	AT1G02530	+	-1.61	7.08
1	539712	540127	AT1G02560	+	-Inf	17
1	553018	553284	AT1G02610	-	-16.4	8.08
1	571975	572035	AT1G02660	-	-1.78	1.76
1	579925	580532	AT1G02670	+	-69.9	70.8
1	581871	582310	AT1G02680	+	-Inf	14.7
1	586939	587238	AT1G02690	+	-19.5	2.83
1	593937	594205	AT1G02720	+	-21.7	3.33
1	599624	599684	AT1G02740	-	-3.25	2.05
1	604058	604298	AT1G02750	+	-37.7	5.13
1	604872	605108	AT1G02770	-	-6.18	29.1
1	607798	608490	AT1G02780	-	-Inf	4.85
1	610746	610836	AT1G02790	-	-1.53	12.9
1	611309	611488	AT1G02790	-	-2.45	16.2
1	613226	613406	AT1G02800	-	-5.18	3.05
1	629304	629904	AT1G02840	+	-Inf	41.1
1	636873	637232	AT1G02860	+	-27.5	4.17
1	637213	637651	AT1G02870	-	-162	9.83
1	642772	643130	AT1G02880	-	-139	4.42
1	645083	645412	AT1G02890	-	-Inf	51.7
1	655567	655943	AT1G02910	-	-317	26.1
1	666865	667362	AT1G02960	-	-158	9.45
1	675846	676389	AT1G02970	+	-97.3	18.7
1	681167	681318	AT1G02980	+	-2.84	17
1	681330	681750	AT1G02990	-	-192	22.6
1	687794	688318	AT1G03000	-	-Inf	22.7
1	703486	703870	AT1G03030	+	-261	14
1	703876	704263	AT1G03040	-	-171	5.86
1	710017	710270	AT1G03055	-	-11.4	5.92
1	712439	712860	AT1G03060	-	-Inf	17.3
1	727432	727493	AT1G03060	-	-1.53	12.9
1	731643	732272	AT1G03080	-	-89.2	6.34
1	743535	744124	AT1G03090	+	-Inf	51
1	743884	744094	AT1G03100	-	-19	7.39
1	751648	751976	AT1G03110	+	-133	142
1	752991	753140	AT1G03120	+	-3.04	8.49
1	753843	754232	AT1G03130	-	-163	3.54
1	754260	754440	AT1G03140	-	-18.8	17.2
1	755586	755736	AT1G03140	-	-9.46	1.53
1	758198	758678	AT1G03150	+	-Inf	132
1	765896	766194	AT1G03160	+	-Inf	27.5
1	774872	775362	AT1G03180	+	-162	26.9
1	779763	780062	AT1G03190	+	-118	195
1	784138	784346	AT1G03210	+	-22.6	4.14
1	793314	793642	AT1G03250	-	-Inf	15.3
1	795448	795802	AT1G03260	-	-130	29.1
1	802325	802625	AT1G03270	+	-24.4	25.5
1	805930	806050	AT1G03280	+	-4.75	1.42
1	806336	807036	AT1G03280	+	-Inf	13.5
1	810532	810920	AT1G03290	+	-236	28.3
1	816483	816752	AT1G03310	+	-80.1	5
1	817933	818930	AT1G03330	-	-Inf	12.9
1	821209	821387	AT1G03340	+	-3.24	4.25
1	826133	826399	AT1G03360	+	-25.4	7.64
1	829051	829111	AT1G03365	+	-2.65	1.49
1	829767	829917	AT1G03365	+	-4.24	1.62
1	830065	830363	AT1G03365	+	-167	17
1	835081	835381	AT1G03370	+	-30.7	24.1
1	840290	840985	AT1G03380	+	-Inf	20.2
1	842718	842989	AT1G03400	-	-111	13.8
1	844435	844764	AT1G03410	-	-48.2	32.3
1	846103	846372	AT1G03410	-	-6.31	2.18
1	847444	847623	AT1G03410	-	-4.49	2.02
1	849205	849562	AT1G03430	+	-49.9	39.6
1	854499	854650	AT1G03445	-	-1.53	12.9
1	860879	861149	AT1G03457	-	-6.26	2.29
1	863953	864074	AT1G03457	-	-4.51	6.46
1	866430	866580	AT1G03470	-	-5.94	1.92
1	868882	869355	AT1G03475	-	-Inf	14.6
1	875223	875340	AT1G04193	-	-5.56	9.69
1	876116	876357	AT1G03510	-	-6.15	5.39
1	877860	878039	AT1G03520	-	-10.7	16.2
1	880383	880742	AT1G03530	-	-59	28.3
1	881426	881546	AT1G03530	-	-4.21	1.58
1	882287	882646	AT1G03530	-	-22.3	3.69
1	883538	883599	AT1G03530	-	-3.95	22.6
1	885622	885890	AT1G03550	-	-217	24.6
1	890424	890544	AT1G03560	-	-3.24	1.91
1	894267	894628	AT1G03590	-	-97.8	5.18
1	902800	903070	AT1G03610	+	-21.1	28.3
1	904180	904361	AT1G03620	-	-9.98	8.08
1	907233	907503	AT1G03620	-	-8.46	35.5
1	909143	909412	AT1G03630	+	-Inf	19.8
1	910081	910350	AT1G03650	-	-75.7	14
1	916771	917101	AT1G03680	-	-Inf	84
1	920294	920592	AT1G03687	+	-Inf	35.9
1	924348	924700	AT1G03710	+	-9.27	42.5
1	936732	937092	AT1G03740	+	-169	8.02
1	940952	941162	AT1G03750	+	-32.8	12.3
1	941061	941366	AT1G03760	-	-26.1	5.74
1	944810	944900	AT1G03770	+	-2.14	1.65
1	947248	947682	AT1G03770	+	-62.7	58
1	947968	948029	AT1G03780	-	-3.03	1.53
1	948088	948623	AT1G03780	-	-17	2.49
1	957817	957967	AT1G03800	-	-3.95	22.6
1	960115	960353	AT1G03820	-	-30.2	1.73
1	961773	962283	AT1G03830	-	-96.1	9.64
1	962641	962702	AT1G03830	-	-4.38	1.84
1	963838	963929	AT1G03830	-	-2.94	1.79
1	979306	979635	AT1G03860	-	-Inf	13.6
1	983334	983484	AT1G03870	-	-15.1	1.87
1	991695	992509	AT1G03900	+	-2.94	1.16
1	992889	993126	AT1G03900	+	-90.9	16.6
1	995481	995840	AT1G03905	+	-172	62.3
1	997262	997638	AT1G03910	+	-6.9	1.48
1	1000119	1000509	AT1G03910	+	-Inf	26.2
1	1004170	1004350	AT1G03920	+	-10.9	18.4
1	1007951	1008370	AT1G03930	+	-Inf	28.2
1	1009072	1009189	AT1G04223	+	-1.75	2.26
1	1011150	1011511	AT1G03950	-	-90.6	9.25
1	1012648	1013190	AT1G03950	-	-2.34	1.48
1	1017453	1017927	AT1G03960	+	-279	34
1	1018687	1019247	AT1G03970	+	-15.7	3.98
1	1031046	1031527	AT1G04010	-	-114	25.9
1	1039992	1040202	AT1G04020	+	-11.9	4.6
1	1042592	1042862	AT1G04030	+	-9.25	3.54
1	1045627	1045956	AT1G04050	-	-80.8	15.5
1	1050564	1050685	AT1G04070	-	-2.83	2.77
1	1056261	1056827	AT1G04080	+	-Inf	309
1	1059334	1059454	AT1G04090	+	-2.46	8.49
1	1060819	1061209	AT1G04100	+	-15.3	9.91
1	1064383	1064951	AT1G04120	-	-Inf	14.4
1	1075110	1075568	AT1G04130	+	-Inf	60.2
1	1075542	1076189	AT1G04140	-	-Inf	11.1
1	1096091	1096480	AT1G04160	+	-151	48.1
1	1099513	1099901	AT1G04170	+	-Inf	22
1	1106383	1106872	AT1G04190	-	-264	10.9
1	1113617	1113678	AT1G04200	+	-2.37	1.57
1	1113737	1114066	AT1G04200	+	-176	56.6
1	1119408	1119739	AT1G04210	+	-320	29
1	1122137	1122227	AT1G04247	+	-4.17	12.7
1	1127863	1128221	AT1G04230	+	-44.5	19.8
1	1138453	1138633	AT1G04250	+	-27.1	19.8
1	1141557	1141915	AT1G04270	-	-Inf	14.1
1	1143465	1143794	AT1G04280	-	-170	8.08
1	1144123	1144383	AT1G04280	-	-9.92	1.61
1	1147534	1147803	AT1G04290	-	-37.3	5.65
1	1148353	1148444	AT1G04290	-	-2.99	1.78
1	1148563	1148924	AT1G04300	-	-136	35.5
1	1149523	1149643	AT1G04300	-	-4.12	1.3
1	1150735	1151091	AT1G04300	-	-93.8	3.8
1	1154769	1155187	AT1G04310	-	-66.2	9.34
1	1163053	1163352	AT1G04340	-	-86.1	11.3
1	1166476	1166836	AT1G04350	+	-194	14.2
1	1179309	1179639	AT1G04390	-	-32.5	8.08
1	1188994	1189413	AT1G04410	-	-Inf	4.14
1	1193587	1193884	AT1G04420	+	-Inf	23.1
1	1196803	1196889	AT1G04425	+	-4.01	1.88
1	1201191	1201490	AT1G04430	+	-162	14.2
1	1205622	1205890	AT1G04440	+	-64.3	8.49
1	1207653	1207802	AT1G04445	+	-3.86	5.66
1	1207670	1207790	AT1G04445	+	-3.86	5.66
1	1207849	1207909	AT1G04445	+	-1.61	7.08
1	1215730	1215831	AT1G04263	-	-33.4	8.42
1	1217177	1217471	AT1G04480	+	-Inf	42.5
1	1230356	1230917	AT1G04510	+	-Inf	25.7
1	1231569	1231777	AT1G04520	+	-8.27	1.93
1	1233556	1234002	AT1G04520	+	-36.9	5.66
1	1234175	1234445	AT1G04530	-	-137	6.15
1	1243698	1244186	AT1G04555	+	-134	76.4
1	1246659	1246749	AT1G04570	-	-2.68	4.85
1	1253435	1253496	AT1G04580	-	-1.53	12.9
1	1258555	1259067	AT1G04590	-	-Inf	25.7
1	1272438	1272498	AT1G04600	+	-2.85	9.91
1	1282162	1283071	AT1G04620	-	-Inf	17.4
1	1288765	1289820	AT1G04625	-	-43.3	19.4
1	1289733	1289972	AT1G04630	-	-173	7.86
1	1293068	1293338	AT1G04640	+	-37	3.59
1	1294686	1295044	AT1G04650	-	-45.1	58.2
1	1300756	1301145	AT1G04660	-	-16.7	7.18
1	1315405	1315823	AT1G04690	+	-170	19.3
1	1320489	1320940	AT1G04700	+	-12.9	17
1	1324333	1324840	AT1G04710	+	-Inf	31.7
1	1325098	1325428	AT1G04730	-	-135	32.3
1	1331495	1331971	AT1G04750	-	-Inf	18.3
1	1335946	1336389	AT1G04760	+	-61.2	22.6
1	1337699	1337849	AT1G04770	-	-7.44	1.87
1	1340582	1340941	AT1G04780	-	-122	9.29
1	1341497	1341676	AT1G04780	-	-18.3	1.92
1	1348090	1348479	AT1G04790	+	-Inf	78.8
1	1348568	1349097	AT1G04800	-	-Inf	12.2
1	1355107	1355436	AT1G04810	+	-291	14
1	1356113	1356502	AT1G04820	-	-Inf	3.98
1	1358932	1359172	AT1G04830	-	-23.5	3.41
1	1362285	1362583	AT1G04840	-	-13.1	19.4
1	1365106	1365650	AT1G04850	-	-Inf	12.4
1	1366118	1366825	AT1G04850	-	-29.8	1.65
1	1369065	1369335	AT1G04860	-	-23.1	6.46
1	1373263	1373559	AT1G04870	-	-281	14
1	1375913	1376093	AT1G04880	-	-3.26	11.3
1	1387294	1387895	AT1G04900	+	-301	19.8
1	1387870	1388051	AT1G04910	-	-31.9	4.13
1	1396294	1396622	AT1G04930	-	-29.1	6.25
1	1400500	1400830	AT1G04940	+	-252	21.2
1	1400504	1401030	AT1G04945	+	-18.9	1.77
1	1402754	1403082	AT1G04945	+	-49.8	6.23
1	1403084	1403414	AT1G04950	-	-223	35.5
1	1407771	1408160	AT1G04960	-	-194	7.3
1	1413388	1413627	AT1G04970	+	-194	19.3
1	1413643	1413971	AT1G04980	-	-239	29.5
1	1416341	1416760	AT1G04985	-	-155	6.46
1	1418759	1419294	AT1G04990	-	-175	19.3
1	1428478	1428779	AT1G05000	+	-9.84	3.54
1	1432649	1432800	AT1G05010	-	-10.3	1.74
1	1438077	1438465	AT1G05030	-	-271	11.7
1	1441396	1441933	AT1G05030	-	-70.7	22.2
1	1444720	1444952	AT1G04313	-	-4.05	2.31
1	1448660	1448986	AT1G05055	-	-132	16
1	1450693	1450901	AT1G05055	-	-8.77	3.07
1	1451089	1451237	AT1G05060	-	-3.79	1.64
1	1457006	1457298	AT1G05070	-	-161	7.72
1	1471352	1471855	AT1G05120	-	-Inf	25.6
1	1477574	1478871	AT1G05135	-	-Inf	683
1	1483850	1484059	AT1G05140	+	-111	3.99
1	1484096	1484306	AT1G05150	-	-22.3	2.93
1	1487377	1487586	AT1G05160	-	-6.32	2.69
1	1491003	1491362	AT1G05170	-	-175	9.63
1	1492783	1492927	AT1G05170	-	-1.43	1.4
1	1498172	1498530	AT1G05180	-	-Inf	14.7
1	1502250	1502601	AT1G05190	-	-202	32.3
1	1508823	1509152	AT1G05200	+	-200	7.64
1	1509190	1509426	AT1G05205	-	-118	4.65
1	1511534	1511624	AT1G05210	+	-3.73	1.84
1	1512895	1513195	AT1G05230	-	-67.2	6.37
1	1513816	1513877	AT1G04353	+	-2.32	3.07
1	1514382	1514562	AT1G04353	+	-8.54	39.6
1	1516880	1516941	AT1G05230	-	-3.18	1.64
1	1531640	1531907	AT1G05270	-	-Inf	11
1	1557488	1557848	AT1G05320	+	-39.1	59.5
1	1560677	1560977	AT1G05350	-	-Inf	23.6
1	1567150	1567478	AT1G05360	+	-192	31.1
1	1582312	1582642	AT1G05380	+	-138	9.67
1	1585370	1585669	AT1G05410	-	-88.9	6.78
1	1594081	1594347	AT1G05430	-	-22.6	2.42
1	1596186	1596337	AT1G05440	-	-6.48	4.44
1	1597789	1597880	AT1G05440	-	-6.94	19.4
1	1601147	1601776	AT1G05460	-	-43	8.08
1	1628839	1629289	AT1G05500	+	-Inf	34.1
1	1630848	1631146	AT1G05520	-	-Inf	21.9
1	1636605	1636933	AT1G05530	-	-4.25	3.77
1	1641830	1641921	AT1G05550	-	-1.53	12.9
1	1645677	1646248	AT1G05560	-	-87.4	2.32
1	1645684	1646249	AT1G05560	-	-87.8	2.3
1	1647574	1648024	AT1G05570	-	-79.2	18.6
1	1671662	1671902	AT1G05590	+	-33.7	7.93
1	1673615	1673735	AT1G05600	+	-3.98	2.43
1	1681501	1681710	AT1G05620	+	-15.3	15.6
1	1687182	1687363	AT1G05630	+	-130	12.2
1	1697570	1697751	AT1G05670	-	-11.5	4.44
1	1703239	1703388	AT1G05680	-	-11.9	1.78
1	1709059	1709330	AT1G05690	+	-9.07	6.37
1	1713146	1713355	AT1G05700	+	-6.4	2.74
1	1717022	1717290	AT1G05710	+	-148	8
1	1717418	1717719	AT1G05720	-	-277	6.46
1	1720079	1720408	AT1G05730	+	-135	26.2
1	1723539	1723629	AT1G05750	+	-4.17	3.11
1	1723957	1724137	AT1G05750	+	-3.06	8.49
1	1728162	1728490	AT1G05780	+	-220	30.4
1	1732150	1732210	AT1G05785	+	-5.12	2.49
1	1732358	1732657	AT1G05785	+	-51.7	8.9
1	1737077	1737553	AT1G05790	+	-133	13.9
1	1747374	1747734	AT1G05805	+	-25.6	4.75
1	1749226	1749526	AT1G05810	+	-46.6	42.5
1	1753676	1754036	AT1G05820	+	-42.3	21.2
1	1754729	1754879	AT1G05830	+	-8.27	2.06
1	1761548	1761849	AT1G05830	+	-223	13.5
1	1762733	1763345	AT1G05840	-	-225	11.2
1	1766532	1766860	AT1G05850	-	-Inf	4.01
1	1770631	1770692	AT1G05860	+	-2.39	2.17
1	1770869	1771256	AT1G05860	+	-251	15.9
1	1771384	1771624	AT1G05870	-	-38.7	12.9
1	1773145	1773355	AT1G05870	-	-5.89	6.46
1	1784134	1784615	AT1G05890	+	-Inf	23.7
1	1785618	1785708	AT1G05894	+	-2.22	8.49
1	1786089	1786267	AT1G05894	+	-3.63	11.3
1	1789379	1789737	AT1G05900	+	-110	62.3
1	1791674	1792004	AT1G05910	+	-57.1	4.03
1	1796114	1796715	AT1G05910	+	-Inf	26.4
1	1801109	1801408	AT1G05940	-	-236	96.9
1	1804400	1804669	AT1G05950	-	-105	14
1	1807959	1808745	AT1G05960	-	-Inf	11.4
1	1815970	1816293	AT1G05970	-	-73.7	7.47
1	1818684	1818803	AT1G05990	+	-3.5	11.3
1	1821803	1821894	AT1G06000	-	-4.16	1.68
1	1823680	1824061	AT1G06010	+	-173	19.8
1	1825984	1826104	AT1G06020	+	-4.86	8.49
1	1828427	1828753	AT1G06040	-	-226	2.78
1	1830470	1830798	AT1G06050	-	-28.8	6.46
1	1834622	1834861	AT1G06060	+	-92.2	14
1	1834918	1835456	AT1G06070	-	-48	3.84
1	1853058	1853298	AT1G06110	-	-89.5	18.9
1	1857756	1858142	AT1G06130	-	-Inf	14.1
1	1866761	1866999	AT1G06140	+	-13.6	28.3
1	1867036	1867185	AT1G06143	-	-6.27	32.3
1	1868988	1869288	AT1G06150	-	-226	11.5
1	1890947	1891037	AT1G06180	+	-2.3	1.51
1	1892230	1892528	AT1G06190	-	-80.3	8.89
1	1893093	1893183	AT1G06190	-	-4.53	1.22
1	1894288	1894825	AT1G06200	-	-Inf	35.5
1	1898788	1899237	AT1G06210	+	-87.4	5.26
1	1904165	1904897	AT1G06220	+	-Inf	55.8
1	1909344	1909464	AT1G06230	+	-4.1	1.32
1	1910197	1910907	AT1G06230	+	-309	7.47
1	1912876	1913205	AT1G06240	+	-16.9	5.66
1	1914942	1915153	AT1G06265	-	-14.2	9.69
1	1918020	1918290	AT1G06270	-	-13.3	3.64
1	1925917	1926278	AT1G06290	+	-172	19.8
1	1930247	1930397	AT1G06310	+	-4.86	8.49
1	1942613	1942969	AT1G06370	-	-20.4	13.7
1	1945885	1946124	AT1G06380	+	-12.6	3.66
1	1950355	1950830	AT1G06390	+	-Inf	125
1	1950773	1951220	AT1G06400	-	-Inf	32.3
1	1958296	1958836	AT1G06410	+	-294	22.2
1	1958982	1959261	AT1G06420	+	-6.76	2.83
1	1959054	1959261	AT1G06420	+	-5.59	2.26
1	1959319	1959529	AT1G06420	+	-5.72	2.43
1	1959319	1959526	AT1G06420	+	-5.72	2.43
1	1959856	1959917	AT1G06420	+	-2.24	4.25
1	1959879	1959939	AT1G06420	+	-2.56	8.49
1	1960030	1960330	AT1G06430	-	-Inf	28.2
1	1963330	1963540	AT1G06440	-	-9.59	4.85
1	1967086	1967234	AT1G06460	-	-22	1.7
1	1972796	1973926	AT1G06470	+	-Inf	37.7
1	1974148	1974321	AT1G06475	-	-7.45	3.64
1	1988989	1989379	AT1G06490	+	-46.1	14.2
1	1990255	1990730	AT1G06500	+	-79.9	9.41
1	1990633	1990929	AT1G06515	-	-209	10
1	1993459	1993841	AT1G06510	+	-101	20.3
1	2001766	2002358	AT1G06530	+	-150	3.17
1	2003626	2004090	AT1G06550	-	-Inf	15.2
1	2011945	2012006	AT1G06560	+	-2.22	8.49
1	2016305	2016574	AT1G06590	-	-120	15.4
1	2027085	2027264	AT1G06620	+	-17	7.36
1	2029374	2029614	AT1G06630	+	-15.3	6.51
1	2033755	2034023	AT1G06640	+	-49.6	3.4
1	2035434	2035704	AT1G06645	+	-17.1	3.54
1	2037039	2037366	AT1G06650	+	-Inf	15.6
1	2037310	2037548	AT1G06660	-	-12.3	8.08
1	2046995	2047625	AT1G06670	+	-89.5	6.61
1	2047810	2047958	AT1G06680	+	-148	1.94
1	2049320	2049410	AT1G06680	+	-33.5	1.53
1	2049518	2050103	AT1G06690	-	-55.9	19.4
1	2052429	2053019	AT1G06700	-	-Inf	15.3
1	2055277	2055338	AT1G06700	-	-2.69	1.81
1	2055744	2056044	AT1G06710	-	-22.3	8.08
1	2056605	2056786	AT1G06710	-	-6.24	2.72
1	2060443	2060928	AT1G06720	-	-181	16.4
1	2063369	2063460	AT1G06720	-	-2.57	1.42
1	2069977	2070455	AT1G06730	+	-174	10.1
1	2073278	2073819	AT1G06750	+	-7.87	14.2
1	2073283	2073374	AT1G06740	+	-3.15	2.5
1	2076354	2076505	AT1G06750	+	-4.93	25.5
1	2078939	2079208	AT1G06770	-	-35.6	5.68
1	2086723	2087141	AT1G06780	+	-62.2	19.5
1	2089196	2089727	AT1G06790	+	-Inf	22.7
1	2089416	2089625	AT1G06800	-	-26.4	6.14
1	2090347	2090586	AT1G06800	-	-10.9	2.59
1	2092945	2093185	AT1G06820	-	-9.8	5.25
1	2096454	2096515	AT1G06820	-	-2.26	5.65
1	2097746	2097957	AT1G06840	-	-31.5	4.58
1	2106542	2106661	AT1G06850	+	-3.98	1.91
1	2107288	2107463	AT1G08875	-	-4.7	14.5
1	2107312	2107396	AT1G04517	-	-3.26	11.3
1	2110686	2110986	AT1G06870	+	-231	12.1
1	2111063	2111147	AT1G04527	-	-2.26	5.65
1	2111322	2111826	AT1G06890	-	-Inf	17.1
1	2114943	2115271	AT1G06900	-	-Inf	13.1
1	2120181	2120447	AT1G06900	-	-20.8	2.36
1	2122736	2123771	AT1G06910	+	-155	30.2
1	2130052	2130382	AT1G06950	-	-Inf	96.9
1	2137063	2137272	AT1G06960	+	-3.49	1.58
1	2137390	2137838	AT1G06960	+	-Inf	51
1	2154885	2155269	AT1G07010	+	-Inf	60.9
1	2158412	2158652	AT1G07030	-	-62.8	5.32
1	2160918	2161303	AT1G07040	-	-223	25.9
1	2165083	2165261	AT1G07050	-	-19.5	5.47
1	2169508	2169898	AT1G07070	+	-254	13.8
1	2171716	2172194	AT1G07080	+	-Inf	11.3
1	2178021	2178586	AT1G07110	-	-Inf	42
1	2188433	2188554	AT1G07130	+	-3.33	2.09
1	2190198	2190521	AT1G07135	-	-158	10.1
1	2191827	2192184	AT1G07140	-	-183	4.85
1	2192332	2192570	AT1G07140	-	-152	1.89
1	2193538	2193806	AT1G07140	-	-60.3	1.95
1	2200886	2201242	AT1G07170	+	-76.1	14.2
1	2206653	2206921	AT1G07180	+	-16.8	4.25
1	2216600	2216982	AT1G07210	+	-Inf	20.4
1	2216924	2217224	AT1G07220	-	-85.6	12.7
1	2219439	2219500	AT1G07220	-	-2.99	5.65
1	2220180	2220656	AT1G07230	-	-Inf	14.5
1	2225256	2225465	AT1G07240	+	-12.6	8.97
1	2227279	2227340	AT1G07250	+	-3.69	1.33
1	2229443	2229958	AT1G07270	-	-34.1	17.8
1	2240843	2241172	AT1G07280	+	-62.2	24.1
1	2242041	2242279	AT1G07290	-	-19.4	14.1
1	2245751	2245961	AT1G07300	-	-4.81	2.49
1	2249968	2250529	AT1G07320	+	-Inf	10.6
1	2257413	2257828	AT1G07350	-	-Inf	9.27
1	2260316	2260555	AT1G07360	-	-20.8	4.85
1	2264344	2264553	AT1G07370	+	-20.1	5.38
1	2264633	2264962	AT1G07380	-	-205	16.6
1	2274632	2274901	AT1G07390	+	-18.4	12.7
1	2275339	2275517	AT1G07400	+	-25.8	2.13
1	2279966	2280324	AT1G07420	+	-Inf	14.3
1	2281191	2281460	AT1G07430	-	-132	8.87
1	2286214	2286510	AT1G07440	-	-150	4.86
1	2287955	2288103	AT1G07450	-	-5.66	4.85
1	2294039	2294558	AT1G07470	+	-Inf	41.5
1	2296440	2296808	AT1G07480	-	-Inf	14.6
1	2309041	2309132	AT1G07510	+	-3.12	1.36
1	2309221	2309552	AT1G07510	+	-209	11.7
1	2309833	2310014	AT1G07520	-	-6.96	2.42
1	2309835	2310016	AT1G07520	-	-6.96	2.53
1	2313967	2314087	AT1G07530	-	-4.23	1.43
1	2322542	2322813	AT1G07550	-	-22.6	32.3
1	2330939	2331148	AT1G07560	+	-39.3	11.2
1	2331165	2331284	AT1G07570	-	-7.52	2.87
1	2336595	2336774	AT1G07590	-	-5.79	2.17
1	2342197	2342467	AT1G07615	-	-21.1	5.14
1	2345168	2345319	AT1G07620	-	-4.57	2.65
1	2351410	2351680	AT1G07630	+	-23	3.19
1	2359498	2359977	AT1G07650	-	-170	13.1
1	2370019	2370409	AT1G07670	-	-167	9.46
1	2380910	2381390	AT1G07700	+	-Inf	12.7
1	2385661	2386157	AT1G07705	+	-Inf	27.3
1	2397441	2397561	AT1G07740	-	-6.32	3.04
1	2400588	2401070	AT1G07745	-	-84.5	14
1	2404109	2404287	AT1G07750	-	-20.3	2.18
1	2408118	2408502	AT1G07770	-	-Inf	12.9
1	2410102	2410461	AT1G07780	-	-23.5	5.77
1	2413055	2413114	AT1G07790	+	-4.03	1.22
1	2420498	2420829	AT1G07810	+	-155	87.8
1	2423392	2423774	AT1G07830	+	-203	59.5
1	2425853	2426728	AT1G07840	+	-196	10.4
1	2429682	2429983	AT1G07870	-	-37.3	4.58
1	2434014	2434313	AT1G07880	-	-17.9	3.39
1	2439425	2439665	AT1G07890	+	-Inf	3.67
1	2444712	2445140	AT1G07902	+	-8.85	4.25
1	2454257	2454645	AT1G07910	+	-149	24.1
1	2457050	2457321	AT1G07920	+	-155	15.9
1	2460431	2460817	AT1G07930	+	-182	7.52
1	2462978	2463247	AT1G07940	-	-202	7.27
1	2465728	2466026	AT1G07950	-	-19.2	3.23
1	2468607	2469286	AT1G07960	+	-Inf	42.5
1	2469217	2469516	AT1G07970	-	-253	29.1
1	2473224	2473523	AT1G07980	-	-16.8	3.46
1	2474649	2474710	AT1G07980	-	-3.67	1.5
1	2475696	2475844	AT1G07985	+	-5.33	1.72
1	2482628	2483196	AT1G07990	+	-Inf	20.9
1	2483239	2483450	AT1G08000	-	-5.34	2.08
1	2485877	2486055	AT1G08010	-	-5.86	5.49
1	2489408	2489739	AT1G08030	-	-230	16.5
1	2495308	2495729	AT1G08040	-	-Inf	18
1	2498913	2499064	AT1G08050	-	-3.13	2.35
1	2501703	2502003	AT1G08060	-	-Inf	33.9
1	2505248	2505339	AT1G08060	-	-1.73	1.51
1	2514149	2514388	AT1G08070	-	-13.5	16.2
1	2537604	2537932	AT1G08110	+	-Inf	20.1
1	2538073	2538238	AT1G08115	-	-206	9.91
1	2539643	2539942	AT1G08125	-	-89.3	6.73
1	2542662	2543137	AT1G08130	-	-Inf	27.5
1	2564599	2564690	AT1G08180	-	-3.26	2.54
1	2567538	2567747	AT1G08190	+	-25	2
1	2572971	2573448	AT1G08190	+	-Inf	39.5
1	2573817	2574354	AT1G08200	-	-Inf	5.55
1	2576983	2577221	AT1G08210	-	-78.5	8.38
1	2581021	2581259	AT1G08220	-	-167	15.8
1	2583623	2583922	AT1G08230	-	-27.6	3.48
1	2586073	2586223	AT1G08230	-	-9.66	2.48
1	2586491	2586790	AT1G08230	-	-8.06	38.8
1	2606592	2606892	AT1G08260	+	-Inf	39.6
1	2613139	2613199	AT1G08290	-	-2.53	2.42
1	2618147	2618444	AT1G08300	+	-18.4	9.44
1	2621889	2622157	AT1G08320	-	-25.9	6.06
1	2632392	2632542	AT1G08340	+	-2.73	1.74
1	2632809	2633080	AT1G08350	-	-22.3	7
1	2632810	2632871	AT1G08340	+	-2.84	17
1	2637553	2637944	AT1G08360	+	-Inf	4.25
1	2640183	2640633	AT1G08370	+	-Inf	13.7
1	2641240	2641846	AT1G08380	-	-273	3.97
1	2642597	2643285	AT1G08390	+	-44.9	5.43
1	2648992	2649440	AT1G08410	+	-163	31.1
1	2656374	2657120	AT1G08420	+	-86.3	40.3
1	2667797	2668514	AT1G08450	-	-Inf	47.2
1	2674305	2674662	AT1G08460	+	-155	36.8
1	2679378	2679735	AT1G08465	+	-44.4	11.3
1	2682087	2682295	AT1G08470	-	-41	4.76
1	2685311	2685702	AT1G08480	+	-Inf	29.5
1	2685658	2685988	AT1G08490	-	-Inf	11.3
1	2691061	2691689	AT1G08510	-	-Inf	14.3
1	2698982	2699329	AT1G08520	+	-144	2.19
1	2700570	2701022	AT1G08520	+	-Inf	22.6
1	2702836	2703162	AT1G08530	+	-175	12.6
1	2706443	2706860	AT1G08540	+	-Inf	27.4
1	2709037	2709602	AT1G08550	+	-320	12.5
1	2714993	2715522	AT1G08580	-	-178	4.88
1	2716325	2716414	AT1G08580	-	-7.27	3.14
1	2724582	2724762	AT1G08600	+	-16.5	2.53
1	2732947	2733613	AT1G08600	+	-Inf	28.2
1	2733595	2733983	AT1G08610	-	-21.5	4.48
1	2743250	2743821	AT1G08620	+	-Inf	17.9
1	2743820	2743970	AT1G08630	-	-15.1	20.2
1	2748360	2748691	AT1G08640	-	-Inf	109
1	2751952	2752338	AT1G08645	-	-1.53	12.9
1	2752123	2752183	AT1G08650	+	-3.02	1.71
1	2756903	2757262	AT1G08660	-	-168	11.1
1	2768340	2768758	AT1G08680	+	-Inf	36.1
1	2769823	2769913	AT1G08700	-	-3.28	1.52
1	2773353	2773531	AT1G08710	+	-10.4	25.5
1	2778859	2779308	AT1G08720	+	-253	26.4
1	2788103	2788417	AT1G08730	+	-26.8	14.2
1	2804264	2804651	AT1G08750	+	-120	17
1	2808264	2808623	AT1G08760	+	-47.3	6.61
1	2809777	2810067	AT1G08780	-	-67.8	4.79
1	2810993	2811226	AT1G08780	-	-7.58	3.05
1	2812996	2813206	AT1G08800	-	-10.1	9.69
1	2821413	2821831	AT1G08820	-	-Inf	42.8
1	2824764	2824825	AT1G08820	-	-3.97	12.9
1	2828770	2829315	AT1G08830	+	-Inf	12.2
1	2829134	2829793	AT1G08840	-	-271	30.5
1	2840777	2841134	AT1G08845	+	-128	82.8
1	2851540	2852270	AT1G08890	+	-Inf	25.5
1	2855490	2855911	AT1G08900	+	-40	11.3
1	2860270	2860391	AT1G08910	+	-3.95	1.45
1	2860779	2861140	AT1G08910	+	-77.4	7.08
1	2870418	2870597	AT1G08920	+	-11.4	2.26
1	2873507	2873657	AT1G08930	+	-26.5	1.83
1	2876940	2877179	AT1G08930	+	-49.2	2.6
1	2877869	2878046	AT1G08940	+	-7.96	2.04
1	2878933	2879169	AT1G08940	+	-37.2	8.3
1	2882143	2882204	AT1G08960	+	-4.42	2.95
1	2882550	2882819	AT1G08970	+	-13.5	1.55
1	2883774	2884312	AT1G08970	+	-208	9.47
1	2886353	2886621	AT1G08980	+	-20.3	2.2
1	2890815	2890905	AT1G08990	+	-5.25	8.49
1	2894692	2895182	AT1G09000	+	-71.8	13.3
1	2895165	2895316	AT1G09010	-	-22	3.51
1	2899865	2900225	AT1G09020	-	-320	10
1	2915136	2915346	AT1G09040	+	-14.6	11
1	2920484	2920634	AT1G09050	+	-5.21	2.14
1	2920782	2921111	AT1G09050	+	-14.8	3.62
1	2921063	2921332	AT1G09060	-	-135	12
1	2929306	2929486	AT1G09080	-	-5.81	2.76
1	2936496	2936556	AT1G09090	+	-2.06	2
1	2936527	2936876	AT1G09100	-	-244	8.26
1	2939567	2940106	AT1G09130	-	-Inf	8.89
1	2942537	2942864	AT1G09140	-	-Inf	32.5
1	2948408	2949159	AT1G09150	+	-Inf	20.7
1	2952776	2953136	AT1G09160	-	-96	5.79
1	2956290	2956708	AT1G09170	-	-15.3	14.5
1	2964311	2964430	AT1G09176	+	-2.16	14.2
1	2966119	2966359	AT1G09190	-	-12.5	3.98
1	2967939	2968208	AT1G09195	-	-45.2	20.2
1	2968385	2968446	AT1G09195	-	-2.87	3.23
1	2972934	2973753	AT1G09210	-	-Inf	5.29
1	2974757	2974933	AT1G09210	-	-5.32	1.13
1	2977791	2978091	AT1G09220	-	-34.8	19.4
1	2979510	2979691	AT1G09230	-	-10	3.23
1	2994390	2994630	AT1G09270	+	-20	3.03
1	2997713	2998222	AT1G09270	+	-240	52.4
1	2998099	2998397	AT1G09280	-	-175	19
1	3001438	3001706	AT1G09290	-	-193	64.6
1	3003293	3003703	AT1G09290	-	-4.44	1.68
1	3007724	3008381	AT1G09300	+	-238	37.1
1	3009029	3009150	AT1G09310	+	-19	1.25
1	3009948	3010277	AT1G09320	-	-90.3	14.5
1	3011475	3011812	AT1G09320	-	-7.97	2.47
1	3012738	3013036	AT1G09330	-	-320	14.9
1	3017882	3018332	AT1G09340	+	-Inf	15.4
1	3033282	3033582	AT1G09390	+	-159	20.8
1	3037783	3038319	AT1G09415	-	-18.5	2.2
1	3038461	3038702	AT1G09420	-	-42.1	5.61
1	3044941	3045331	AT1G09430	+	-Inf	22.4
1	3045258	3045408	AT1G09440	-	-5.81	4.85
1	3052745	3053014	AT1G09450	+	-50.9	8.75
1	3055180	3055360	AT1G09460	+	-8.96	3.54
1	3055230	3055500	AT1G09470	-	-35	10.1
1	3060638	3060698	AT1G09480	+	-4.86	8.49
1	3065681	3065949	AT1G09490	+	-71.5	12.7
1	3079178	3079506	AT1G09530	+	-96.1	6.74
1	3095189	3095519	AT1G09570	-	-77.6	8.08
1	3105952	3106248	AT1G09580	+	-19.3	4.48
1	3107394	3107801	AT1G09590	+	-Inf	150
1	3111223	3111403	AT1G09600	+	-3.19	2.6
1	3111462	3111522	AT1G09600	+	-3.53	19.8
1	3112777	3113048	AT1G09620	-	-139	11.3
1	3118154	3118391	AT1G09630	-	-29.3	10.8
1	3122151	3122542	AT1G09640	+	-Inf	4.83
1	3124276	3124607	AT1G09645	+	-Inf	21.9
1	3127761	3128147	AT1G09660	-	-279	8.16
1	3136275	3136569	AT1G09690	-	-74.5	1.79
1	3137478	3137567	AT1G09690	-	-11.8	16.2
1	3137737	3138300	AT1G09700	-	-104	9.31
1	3144143	3144381	AT1G09710	+	-47.4	19.1
1	3147636	3148086	AT1G09730	-	-52.2	23.7
1	3155803	3156376	AT1G09740	+	-Inf	201
1	3159124	3159578	AT1G09760	-	-Inf	25.2
1	3162724	3162934	AT1G09770	+	-16.8	1.51
1	3163710	3163830	AT1G09770	+	-10.4	1.36
1	3164540	3165437	AT1G09770	+	-318	12.7
1	3165369	3165578	AT1G09780	-	-77.4	2.35
1	3173217	3173510	AT1G09794	+	-118	14.5
1	3176383	3176910	AT1G09795	+	-Inf	25.9
1	3176882	3177211	AT1G09800	-	-Inf	109
1	3180524	3180734	AT1G09800	-	-120	3.97
1	3180547	3180736	AT1G04733	-	-140	4.21
1	3180955	3181413	AT1G09810	-	-43.3	3.68
1	3192597	3192923	AT1G09830	-	-212	11.9
1	3195807	3196105	AT1G09840	-	-Inf	40.1
1	3203823	3204150	AT1G09850	+	-Inf	43.6
1	3208325	3208714	AT1G09870	+	-Inf	22.6
1	3220034	3220364	AT1G09910	-	-295	33.9
1	3224683	3225172	AT1G09920	-	-Inf	35.8
1	3236996	3237443	AT1G09940	-	-102	4.66
1	3246975	3247216	AT1G09960	+	-20.9	4.48
1	3255122	3255362	AT1G09970	+	-97.2	1.92
1	3256188	3256637	AT1G09980	-	-Inf	20
1	3262456	3262663	AT1G09995	-	-13.2	3.23
1	3269538	3269598	AT1G10020	-	-3.97	12.9
1	3269686	3269806	AT1G10020	-	-2.56	1.94
1	3270190	3270250	AT1G10020	-	-2.63	1.41
1	3275603	3275953	AT1G10030	+	-67	10.4
1	3275890	3276265	AT1G10040	-	-38.6	15.3
1	3283242	3283571	AT1G10050	+	-19.3	7.08
1	3290084	3290412	AT1G10070	+	-25.7	73.6
1	3290310	3290731	AT1G10090	-	-Inf	16.4
1	3297231	3297530	AT1G10095	-	-7.7	21
1	3304038	3304218	AT1G10120	-	-13	3.23
1	3305219	3305368	AT1G10120	-	-6.98	1.63
1	3321715	3322269	AT1G10130	+	-Inf	59.5
1	3323055	3323145	AT1G10140	-	-4.63	1.52
1	3323380	3323617	AT1G10140	-	-29.6	17.8
1	3333409	3333470	AT1G10160	+	-1.89	2.83
1	3333563	3333832	AT1G10170	-	-8.77	2.83
1	3338184	3338305	AT1G10180	-	-5.44	25.9
1	3350765	3351002	AT1G10210	+	-10.7	2.75
1	3356656	3357015	AT1G10240	-	-41.4	24.2
1	3365957	3366047	AT1G10270	+	-4.07	1.53
1	3366551	3366878	AT1G10280	-	-43.5	12.7
1	3376985	3377463	AT1G10290	+	-Inf	263
1	3381446	3382109	AT1G10310	-	-Inf	64.6
1	3384117	3384416	AT1G10320	-	-14	5.17
1	3384564	3384832	AT1G10320	-	-10.9	2.62
1	3387813	3388376	AT1G10320	-	-67.8	8.48
1	3391031	3391150	AT1G10340	-	-2.1	2.19
1	3393269	3393567	AT1G10350	-	-27.6	3.34
1	3395550	3395760	AT1G10360	-	-186	8.16
1	3406985	3407612	AT1G10390	-	-69.1	8.54
1	3414940	3415177	AT1G10400	-	-4.69	3.39
1	3416638	3416937	AT1G10410	-	-Inf	14.6
1	3424245	3424425	AT1G10417	-	-7.88	9.69
1	3428477	3428746	AT1G10430	-	-46.8	4.47
1	3437981	3438370	AT1G10450	+	-142	35.4
1	3442377	3442647	AT1G10470	-	-131	3.74
1	3459723	3460142	AT1G10490	+	-Inf	52.4
1	3459999	3460175	AT1G10500	-	-187	7.96
1	3465347	3465786	AT1G10510	+	-Inf	56.6
1	3469156	3469455	AT1G10520	+	-25.8	105
1	3469599	3469864	AT1G10522	+	-24.9	3.67
1	3471193	3471488	AT1G10522	+	-Inf	23
1	3474857	3475155	AT1G10540	-	-20.5	8.89
1	3490863	3491277	AT1G10570	+	-Inf	43.5
1	3491257	3491525	AT1G10580	-	-Inf	16
1	3492885	3493212	AT1G10580	-	-268	7.28
1	3501987	3502317	AT1G10590	-	-228	10.7
1	3505069	3505572	AT1G10600	+	-Inf	20.4
1	3508437	3508976	AT1G10610	+	-45.6	14.2
1	3512798	3513372	AT1G10630	-	-Inf	42
1	3517526	3517617	AT1G10640	-	-3.83	1.51
1	3523985	3524195	AT1G10650	-	-9.74	3.23
1	3534839	3535107	AT1G10660	+	-50	3.95
1	3537805	3538439	AT1G10670	+	-Inf	22.8
1	3540814	3540967	AT1G10680	-	-1.88	8.08
1	3556214	3556544	AT1G10700	+	-45.5	12.7
1	3560351	3560646	AT1G10710	+	-20.2	17.5
1	3564522	3564850	AT1G10720	+	-40.3	31.1
1	3567747	3568046	AT1G10730	+	-38.2	55.2
1	3568140	3568501	AT1G10740	-	-264	12.9
1	3575044	3575164	AT1G10750	-	-3.33	2.33
1	3580919	3581310	AT1G10760	-	-Inf	11.3
1	3592679	3592769	AT1G10780	-	-6.85	5.39
1	3600670	3600877	AT1G10810	+	-5.82	17
1	3600909	3601323	AT1G10820	-	-134	6.25
1	3605511	3605631	AT1G10830	-	-10.3	25.9
1	3607630	3608039	AT1G10840	-	-Inf	49.7
1	3613078	3613289	AT1G10850	+	-10.8	1.93
1	3614312	3614613	AT1G10850	+	-26.9	8.29
1	3614512	3615047	AT1G10865	-	-Inf	10.6
1	3616609	3616968	AT1G10870	-	-Inf	31.8
1	3629959	3630599	AT1G10890	+	-178	4.36
1	3632161	3632608	AT1G10900	-	-158	19.4
1	3643856	3644187	AT1G10910	+	-Inf	49.5
1	3644239	3644538	AT1G10920	-	-8.59	12.9
1	3645611	3645970	AT1G10920	-	-15.1	4.28
1	3647875	3648174	AT1G10930	-	-101	16.1
1	3655761	3656268	AT1G10940	-	-284	15.1
1	3663465	3664026	AT1G10950	+	-Inf	21.4
1	3665116	3665296	AT1G10970	-	-5.08	2.8
1	3667342	3667553	AT1G10980	-	-5.49	12.9
1	3671785	3672053	AT1G11000	-	-83.1	14.7
1	3678268	3678567	AT1G11020	+	-86.6	12.7
1	3683724	3683902	AT1G11050	+	-6.76	2.12
1	3689501	3689892	AT1G11060	+	-244	93.4
1	3703671	3703941	AT1G11100	-	-27.1	9.92
1	3703677	3703796	AT1G04837	-	-21.7	11.3
1	3717239	3717659	AT1G11120	+	-24	13.3
1	3727121	3727450	AT1G11130	+	-Inf	78.6
1	3739366	3739665	AT1G11160	+	-6.35	4.04
1	3744345	3744675	AT1G11170	+	-20.4	7.55
1	3748229	3748557	AT1G11180	+	-56.3	108
1	3750154	3750332	AT1G11190	-	-4.54	4.04
1	3755363	3755658	AT1G11200	+	-115	25.5
1	3759920	3759980	AT1G11220	-	-2.43	3.23
1	3766753	3767021	AT1G11240	-	-130	12.5
1	3767440	3768169	AT1G11240	-	-6.2	1.42
1	3780385	3785522	AT1G11270	-	-24.8	19.4
1	3786801	3786951	AT1G11270	-	-3.69	3.64
1	3787347	3787615	AT1G11280	-	-49.8	4.49
1	3796020	3796110	AT1G11300	+	-3.38	2.99
1	3797268	3797447	AT1G11300	+	-5.3	4.72
1	3800580	3800851	AT1G11303	+	-20.5	14.2
1	3800707	3801006	AT1G11310	-	-118	12.3
1	3801124	3801184	AT1G11310	-	-2.12	1.11
1	3808552	3808851	AT1G11320	+	-11.8	5.13
1	3813301	3813570	AT1G11330	+	-17.7	2.97
1	3813906	3814146	AT1G11340	-	-16	20.2
1	3817483	3817753	AT1G11350	-	-26.5	19.4
1	3821433	3821673	AT1G11360	-	-71.8	5.99
1	3832712	3832862	AT1G11380	+	-4.81	1.78
1	3833892	3834462	AT1G11380	+	-127	11.8
1	3834431	3834791	AT1G11390	-	-39.3	7.65
1	3838712	3838772	AT1G11400	+	-2.93	1.64
1	3839862	3840278	AT1G11400	+	-Inf	36.8
1	3844269	3844330	AT1G11410	+	-3.38	1.87
1	3844519	3844698	AT1G11420	-	-4.17	2.5
1	3848655	3849165	AT1G11430	+	-Inf	7.63
1	3850055	3850174	AT1G11440	+	-9.21	1.95
1	3850557	3850706	AT1G11440	+	-7.03	5.31
1	3863597	3864074	AT1G11475	+	-Inf	69.4
1	3864042	3864518	AT1G11480	-	-Inf	14.2
1	3864576	3864666	AT1G11480	-	-4.51	1.34
1	3866821	3867000	AT1G11480	-	-10.9	11.3
1	3867434	3867835	AT1G11482	-	-5.26	25.9
1	3868972	3869032	AT1G11490	-	-1.53	12.9
1	3875217	3875484	AT1G11530	+	-99	36.8
1	3895208	3895508	AT1G11592	-	-73.3	6.56
1	3912753	3912872	AT1G11630	-	-3.72	3.23
1	3917509	3918243	AT1G11650	+	-Inf	13.2
1	3924072	3924566	AT1G11660	+	-Inf	16.1
1	3940661	3940811	AT1G11680	+	-10.2	6.37
1	3945935	3946346	AT1G11700	+	-276	11
1	3951031	3951329	AT1G11710	+	-31.1	42.5
1	3953221	3953312	AT1G11720	+	-4.69	1.61
1	3956714	3957044	AT1G11720	+	-Inf	16.2
1	3959785	3960345	AT1G11730	+	-36.9	21.9
1	3969211	3969787	AT1G11750	+	-128	22.6
1	3969680	3969919	AT1G11755	-	-136	11.9
1	3977313	3977671	AT1G11780	-	-135	11.4
1	3984921	3985219	AT1G11790	+	-Inf	37.2
1	3985213	3985599	AT1G11800	-	-59.3	11.3
1	3991026	3991236	AT1G11820	-	-24.3	2.69
1	3997374	3997906	AT1G11840	+	-Inf	12.5
1	3999365	3999516	AT1G11850	+	-37.3	2.35
1	3999375	3999533	AT1G11850	+	-21.7	1.87
1	4003032	4003480	AT1G11860	+	-Inf	4.76
1	4006418	4006776	AT1G11870	+	-293	20.2
1	4006867	4007020	AT1G04897	-	-2.26	5.65
1	4007236	4007396	AT1G04907	-	-3.36	3.46
1	4007704	4007974	AT1G11880	-	-43.3	5.78
1	4012778	4013104	AT1G11890	+	-Inf	11.4
1	4013120	4013268	AT1G11900	-	-5.16	7
1	4016244	4016544	AT1G11905	+	-31.4	4.41
1	4016741	4017130	AT1G11910	-	-Inf	12.9
1	4030235	4030596	AT1G11930	+	-251	19
1	4031533	4031861	AT1G11940	-	-178	23.6
1	4034508	4034688	AT1G11950	-	-10.6	7.27
1	4037948	4038039	AT1G11950	-	-2.75	2.06
1	4039655	4039955	AT1G11960	-	-32.2	7.76
1	4049925	4050341	AT1G12000	-	-207	8.08
1	4057699	4057849	AT1G12010	+	-10.3	3.77
1	4058286	4058416	AT1G12013	+	-5.54	3.54
1	4066225	4066315	AT1G12030	-	-2.89	8.08
1	4071784	4071874	AT1G12040	+	-1.89	1.4
1	4075623	4076207	AT1G12050	+	-Inf	14.8
1	4084518	4084924	AT1G12080	+	-257	3.53
1	4109332	4109571	AT1G12110	+	-58.8	3.06
1	4114732	4115147	AT1G12120	-	-105	7.72
1	4124879	4125090	AT1G04933	+	-6.9	18.4
1	4128070	4128310	AT1G12160	+	-19.4	14.2
1	4138042	4138132	AT1G12200	+	-6.38	1.79
1	4143699	4143880	AT1G12210	+	-4.86	3.07
1	4143706	4143886	AT1G12210	+	-5.41	3.35
1	4147611	4147939	AT1G12220	+	-8.56	17
1	4147615	4147914	AT1G12220	+	-8.38	17
1	4150581	4151056	AT1G12230	+	-Inf	14.9
1	4157382	4157653	AT1G12240	+	-59.1	9.27
1	4158896	4159046	AT1G12244	+	-9.31	3.22
1	4161121	4161506	AT1G12250	+	-Inf	133
1	4172722	4172842	AT1G12270	+	-10.1	1.55
1	4174239	4174730	AT1G12270	+	-Inf	10.6
1	4178431	4178672	AT1G12290	-	-10.7	4.27
1	4194744	4195398	AT1G12330	+	-53.3	2.64
1	4196600	4196690	AT1G12330	+	-2.86	1.73
1	4200490	4200849	AT1G12350	+	-Inf	26.2
1	4205774	4206426	AT1G12360	+	-Inf	36.1
1	4206359	4206658	AT1G12370	-	-18.8	25.9
1	4221446	4221773	AT1G12390	+	-121	11.7
1	4224700	4225225	AT1G12410	+	-Inf	51.4
1	4233776	4234285	AT1G12430	-	-111	15.3
1	4245725	4245904	AT1G12450	+	-12.5	6.37
1	4250397	4250698	AT1G12460	+	-50	11.3
1	4257032	4257392	AT1G12470	+	-Inf	41.3
1	4257267	4257387	AT1G12480	-	-2.59	2.02
1	4259090	4259240	AT1G12480	-	-4.31	2
1	4263179	4263509	AT1G12500	-	-21	12.9
1	4267073	4267490	AT1G12520	-	-148	5.24
1	4268773	4268834	AT1G12520	-	-1.51	1.41
1	4268985	4269339	AT1G12530	-	-Inf	19.3
1	4275790	4275911	AT1G12550	+	-4.41	2.41
1	4285456	4285876	AT1G12580	+	-Inf	49.5
1	4294671	4294911	AT1G12620	-	-13.4	3.72
1	4303309	4303607	AT1G12640	-	-37.5	10.5
1	4306957	4308007	AT1G12650	+	-Inf	19
1	4319876	4320204	AT1G12680	-	-62.3	5.55
1	4323532	4323801	AT1G12700	-	-33.3	12.9
1	4326797	4326857	AT1G12710	-	-5.08	2.33
1	4337216	4337927	AT1G12730	+	-Inf	156
1	4344972	4345182	AT1G12750	-	-43.2	6.34
1	4346744	4346805	AT1G12750	-	-1.88	1.66
1	4348120	4348270	AT1G12750	-	-6.18	17.8
1	4350485	4350814	AT1G12760	+	-98.1	5.47
1	4353348	4353678	AT1G12770	+	-272	12.7
1	4355689	4355929	AT1G12775	+	-6.23	3.47
1	4355955	4356164	AT1G12780	-	-19	2.52
1	4359014	4359434	AT1G12790	-	-20.6	8.08
1	4361550	4361821	AT1G12800	-	-226	6.96
1	4368110	4368822	AT1G12810	+	-280	12.2
1	4368759	4368939	AT1G12820	-	-8.87	2.14
1	4374542	4374807	AT1G12830	-	-52.9	3.19
1	4378126	4378514	AT1G12840	+	-Inf	20.9
1	4379693	4379873	AT1G12850	-	-35.7	3.66
1	4381494	4381615	AT1G12850	-	-3.8	1.83
1	4384303	4384364	AT1G12860	+	-4.84	14.2
1	4386471	4386562	AT1G12860	+	-6.23	1.83
1	4390989	4391108	AT1G12880	+	-7.45	2.83
1	4398321	4398799	AT1G12930	-	-Inf	24.6
1	4405489	4405639	AT1G12930	-	-4.7	16.2
1	4418231	4418381	AT1G12940	+	-3.63	7.08
1	4425486	4425876	AT1G12970	+	-81.6	9.98
1	4429717	4429777	AT1G12980	+	-1.72	7.08
1	4435742	4435982	AT1G12990	+	-28	2.83
1	4436041	4436102	AT1G12990	+	-2.84	17
1	4436130	4436606	AT1G13000	-	-Inf	13.7
1	4440493	4441187	AT1G13020	-	-143	8.33
1	4441516	4442456	AT1G13020	-	-8.23	1.48
1	4442695	4443235	AT1G13020	-	-167	15.1
1	4444042	4444400	AT1G13030	-	-111	21
1	4445711	4446387	AT1G13030	-	-10.1	2.22
1	4451415	4451712	AT1G13050	+	-54.6	36.8
1	4454388	4454900	AT1G13060	+	-Inf	56.6
1	4463289	4463469	AT1G13090	+	-35.7	3.51
1	4469143	4469502	AT1G13120	-	-Inf	18.1
1	4471072	4471582	AT1G13120	-	-8.29	2.13
1	4488159	4488577	AT1G13160	+	-159	16.3
1	4488622	4489011	AT1G13170	-	-82.3	7.36
1	4498021	4498469	AT1G13180	+	-282	39.6
1	4500485	4501504	AT1G13190	+	-66.5	4.43
1	4501580	4501877	AT1G13195	-	-34.3	5.06
1	4508935	4509116	AT1G13210	-	-5.37	8.08
1	4517841	4518262	AT1G13220	+	-4.51	1.69
1	4518501	4518621	AT1G13220	+	-3.55	1.6
1	4519915	4520306	AT1G13220	+	-Inf	23.8
1	4546708	4547314	AT1G13270	+	-Inf	8.77
1	4548595	4548775	AT1G13280	+	-16.7	2.58
1	4557555	4557910	AT1G13300	+	-17.2	2.14
1	4563427	4563941	AT1G13320	-	-Inf	74.3
1	4569405	4570598	AT1G13330	+	-54	39.6
1	4572303	4572752	AT1G13350	-	-278	11.1
1	4575492	4575960	AT1G13350	-	-112	8.65
1	4589023	4589264	AT1G13380	-	-39.1	3.45
1	4603068	4603605	AT1G13410	+	-13.4	10.6
1	4608106	4608226	AT1G13440	-	-26.4	6.46
1	4612730	4613059	AT1G13450	-	-91.4	8.08
1	4618120	4618360	AT1G13460	+	-17.1	7.08
1	4638467	4638853	AT1G13560	-	-Inf	48.5
1	4642243	4642632	AT1G13570	-	-196	20.3
1	4644550	4644966	AT1G13580	-	-130	19.4
1	4648507	4648714	AT1G13590	+	-17	2.17
1	4651283	4651520	AT1G13600	-	-11.1	12.1
1	4669028	4669206	AT1G13620	+	-4.68	5.31
1	4669424	4669723	AT1G13630	-	-31.6	11.7
1	4677063	4677303	AT1G13640	-	-13	2.26
1	4680437	4680645	AT1G13650	-	-15.1	4.2
1	4693963	4694410	AT1G13690	+	-Inf	11.6
1	4694371	4694520	AT1G13700	-	-10.9	4.04
1	4712193	4712612	AT1G13730	+	-215	39.6
1	4714786	4714934	AT1G13740	+	-3.63	1.6
1	4715393	4715573	AT1G13750	-	-21.6	3.77
1	4724280	4724490	AT1G13770	+	-10.5	6.02
1	4726112	4726410	AT1G13780	+	-30.4	8.49
1	4730005	4730425	AT1G13790	+	-108	15
1	4730424	4730813	AT1G13800	-	-7.2	4.85
1	4735157	4735394	AT1G13810	+	-10.7	3.13
1	4737345	4737910	AT1G13820	+	-Inf	135
1	4743203	4743562	AT1G13860	-	-47.4	19.4
1	4747215	4747484	AT1G13870	-	-142	10.2
1	4751026	4751234	AT1G13880	+	-5.07	11.3
1	4757722	4758076	AT1G13910	+	-8.03	25.5
1	4759381	4759707	AT1G13920	+	-9.29	3.5
1	4761015	4761193	AT1G13930	+	-142	1.39
1	4762508	4762748	AT1G13940	-	-5.01	3
1	4774428	4774876	AT1G13950	+	-261	17.7
1	4778295	4778385	AT1G13960	+	-2.96	1.4
1	4779003	4779331	AT1G13960	+	-198	12.2
1	4779469	4779796	AT1G13970	-	-24	5.65
1	4794324	4794654	AT1G13980	+	-41.8	14.9
1	4795828	4795955	AT1G13990	+	-2.65	1.34
1	4796181	4796599	AT1G13990	+	-Inf	22.7
1	4799797	4800283	AT1G14000	+	-Inf	10.9
1	4800168	4800493	AT1G14010	-	-Inf	12.4
1	4805045	4805375	AT1G14020	+	-17.2	8.49
1	4805305	4805601	AT1G14030	-	-Inf	12.7
1	4814453	4814724	AT1G14040	+	-30.4	9.2
1	4817075	4817402	AT1G14060	-	-34.3	6.46
1	4824429	4824640	AT1G14090	-	-18.3	8.08
1	4835843	4835903	AT1G14130	-	-1.83	2.02
1	4840501	4840765	AT1G14150	+	-19.9	24.1
1	4841642	4841731	AT1G14160	-	-2.84	3.55
1	4842274	4842469	AT1G05057	+	-78.3	6.25
1	4842275	4842472	AT1G05063	+	-78.3	5.97
1	4843213	4843452	AT1G14170	-	-16.5	14.5
1	4848906	4849234	AT1G14180	+	-40.4	6.37
1	4863668	4864094	AT1G14230	+	-256	17.8
1	4871310	4871488	AT1G14250	+	-7.71	3.96
1	4874874	4875112	AT1G14270	-	-238	14.8
1	4880029	4880360	AT1G14290	-	-181	6.48
1	4882335	4882694	AT1G14300	-	-75.1	19.4
1	4886267	4886793	AT1G14310	+	-Inf	17.8
1	4889380	4889675	AT1G14320	+	-303	70.8
1	4890128	4890188	AT1G14330	-	-2.88	2.42
1	4898624	4899035	AT1G14340	+	-Inf	24.8
1	4908153	4908651	AT1G14350	+	-27.7	5.04
1	4911122	4911391	AT1G14360	-	-86.8	4.85
1	4917837	4918138	AT1G14370	+	-93.2	32.6
1	4918009	4918279	AT1G14380	-	-64.1	6.12
1	4926733	4926914	AT1G14390	+	-17.8	7.08
1	4926992	4927351	AT1G14400	-	-Inf	12.9
1	4928980	4929398	AT1G14410	-	-112	11.3
1	4946221	4947343	AT1G14450	-	-Inf	5.78
1	4948697	4948936	AT1G14460	-	-11.6	8.08
1	4957868	4958076	AT1G14480	+	-12.1	11.3
1	4961680	4961770	AT1G14500	+	-1.3	11.3
1	4961772	4962219	AT1G14510	-	-40.8	19.4
1	4968133	4968312	AT1G14520	-	-14.9	54.9
1	4970976	4971454	AT1G14530	-	-Inf	35.5
1	4982948	4983307	AT1G14560	+	-99.7	25.5
1	4987137	4987375	AT1G14570	+	-27.4	12
1	4998766	4999032	AT1G14590	-	-114	19.4
1	5008152	5008600	AT1G14610	-	-Inf	11.3
1	5013419	5014206	AT1G14610	-	-6.61	1.4
1	5014674	5015059	AT1G14620	-	-Inf	33.5
1	5028975	5029275	AT1G14650	+	-9.19	1.52
1	5030436	5030825	AT1G14650	+	-Inf	8.95
1	5031404	5031554	AT1G14650	+	-2.4	1.98
1	5031613	5031883	AT1G14650	+	-15.3	25.5
1	5031942	5032271	AT1G14660	-	-128	21
1	5040238	5040567	AT1G14670	+	-78.8	59.5
1	5048281	5048459	AT1G14687	+	-9.38	3.38
1	5051685	5052136	AT1G14690	-	-88.3	29.1
1	5052255	5052554	AT1G14690	-	-16	1.86
1	5060811	5061140	AT1G14700	+	-24.8	6.07
1	5061871	5062289	AT1G14710	-	-Inf	7.34
1	5066643	5066883	AT1G14720	-	-317	10.2
1	5075298	5075747	AT1G14740	-	-65.8	3.12
1	5079464	5079705	AT1G14750	-	-21.4	5.27
1	5086653	5086833	AT1G14770	-	-10.3	6.19
1	5093825	5094122	AT1G14780	+	-12.6	45.3
1	5094170	5094291	AT1G14790	-	-4.95	8.08
1	5102423	5102891	AT1G14810	-	-Inf	11.4
1	5105033	5105391	AT1G14820	-	-Inf	19.4
1	5107415	5107925	AT1G14830	-	-Inf	18.8
1	5112028	5112712	AT1G14840	-	-52.7	5.86
1	5116552	5117002	AT1G14850	-	-119	22.6
1	5139741	5139922	AT1G14910	-	-27.1	3.95
1	5161644	5162179	AT1G14970	-	-69	5.73
1	5165577	5165936	AT1G14980	-	-Inf	6.77
1	5167058	5167381	AT1G14990	-	-Inf	25.4
1	5170183	5170452	AT1G15002	-	-20.2	4.07
1	5170209	5170307	AT1G05137	-	-6.51	3.48
1	5173004	5173542	AT1G15020	-	-182	9.39
1	5179752	5180049	AT1G15030	+	-114	5.86
1	5182050	5182259	AT1G15050	-	-7.84	38.8
1	5183563	5183921	AT1G15060	-	-143	96.9
1	5189437	5189673	AT1G15080	+	-56.3	9.36
1	5201835	5202255	AT1G15110	+	-135	12.1
1	5203720	5204225	AT1G15120	+	-Inf	26.1
1	5205575	5205635	AT1G15125	+	-4.97	1.31
1	5206001	5206448	AT1G15130	-	-315	9.56
1	5210180	5210538	AT1G15140	-	-Inf	9.39
1	5214652	5214862	AT1G15150	+	-16.1	21.2
1	5222608	5222973	AT1G15170	+	-196	149
1	5223113	5223411	AT1G15175	-	-35.7	10.7
1	5226353	5226748	AT1G15180	+	-72.8	8.61
1	5228299	5229010	AT1G15200	-	-266	7.81
1	5239666	5240051	AT1G15215	+	-Inf	22.1
1	5240088	5240358	AT1G15220	-	-15.6	8.08
1	5242518	5242578	AT1G15230	-	-4.3	1.64
1	5245433	5245494	AT1G15240	+	-3.56	1.56
1	5248303	5248693	AT1G15240	+	-Inf	29.4
1	5250649	5252031	AT1G15270	-	-Inf	5.62
1	5252679	5253608	AT1G15280	+	-89.1	3.67
1	5256299	5256803	AT1G15280	+	-Inf	30.2
1	5256989	5257289	AT1G15290	-	-45.8	4.53
1	5257407	5257498	AT1G15290	-	-3.52	1.27
1	5264764	5264946	AT1G15290	-	-3.01	1.8
1	5266264	5266355	AT1G15300	-	-3.76	3.23
1	5269008	5269423	AT1G15310	-	-231	25.9
1	5275675	5276755	AT1G15340	-	-Inf	12.5
1	5278085	5278439	AT1G15350	-	-70.5	5.77
1	5288284	5288640	AT1G15370	+	-134	9.06
1	5292313	5292522	AT1G15380	+	-24.7	7.08
1	5295510	5295781	AT1G15390	+	-76.2	5.95
1	5295785	5295994	AT1G15400	-	-9.2	2.69
1	5297846	5298252	AT1G05163	-	-Inf	19.4
1	5297874	5298166	AT1G15405	-	-Inf	9.11
1	5300597	5300927	AT1G15410	+	-180	8.21
1	5300829	5300976	AT1G15415	-	-3.39	2.26
1	5301575	5301903	AT1G15420	-	-149	10.6
1	5306026	5306296	AT1G15440	-	-97.1	12.9
1	5317522	5317911	AT1G15470	+	-126	28.3
1	5320390	5320630	AT1G15480	+	-34.3	39.6
1	5320614	5320854	AT1G15490	-	-61.5	9.5
1	5328576	5328875	AT1G15500	+	-311	15.1
1	5339773	5339922	AT1G08915	-	-2.14	2.51
1	5339990	5340230	AT1G15530	-	-4.45	1.75
1	5365198	5365529	AT1G15570	+	-274	122
1	5384382	5384622	AT1G15660	+	-25.6	2.62
1	5384959	5385350	AT1G15660	+	-200	14.5
1	5402164	5402464	AT1G15690	+	-Inf	2.23
1	5407400	5407808	AT1G15730	-	-Inf	32.1
1	5414382	5414919	AT1G15740	+	-Inf	24.1
1	5414816	5415146	AT1G15750	-	-214	10.5
1	5430069	5430339	AT1G15780	-	-9.43	8.48
1	5438200	5438496	AT1G15790	-	-40.8	25.9
1	5441219	5441487	AT1G15800	-	-55.3	5.28
1	5445118	5445209	AT1G15810	+	-3.19	1.33
1	5446233	5446564	AT1G15810	+	-70	4.58
1	5447674	5447821	AT1G15820	-	-156	3.95
1	5448297	5450261	AT1G15830	+	-165	133
1	5456558	5457022	AT1G15860	+	-Inf	18.2
1	5458131	5458429	AT1G15870	+	-69.1	9.32
1	5458397	5458960	AT1G15880	-	-Inf	80.8
1	5461011	5461297	AT1G15885	+	-103	12.6
1	5464031	5464151	AT1G15890	+	-3.73	2.97
1	5464042	5464163	AT1G15890	+	-3.15	2.5
1	5467456	5467636	AT1G15910	+	-4.58	1.96
1	5468673	5469180	AT1G15910	+	-219	70.8
1	5472565	5473048	AT1G15930	+	-Inf	10.2
1	5477330	5478345	AT1G15940	+	-126	65.1
1	5481942	5482180	AT1G15950	+	-153	9.4
1	5486272	5486660	AT1G15970	-	-Inf	16.9
1	5488952	5489072	AT1G15970	-	-2.26	5.65
1	5491036	5491363	AT1G15980	+	-Inf	9.1
1	5494731	5495359	AT1G16000	+	-75.2	2.88
1	5495372	5495521	AT1G16010	-	-18.1	2.77
1	5500884	5501358	AT1G16020	+	-Inf	27
1	5502592	5502773	AT1G16030	-	-3.83	1.56
1	5506232	5506733	AT1G16040	+	-Inf	72.4
1	5511731	5511941	AT1G16070	-	-7.23	7.27
1	5515699	5516027	AT1G16080	+	-Inf	9.72
1	5517643	5517822	AT1G16090	+	-24.2	5.66
1	5520598	5520869	AT1G16110	+	-28.9	65.1
1	5527972	5528212	AT1G16130	+	-7.44	18.4
1	5538320	5538501	AT1G16160	+	-7.81	36.8
1	5538724	5538902	AT1G16170	-	-17.6	3.08
1	5542603	5542783	AT1G16180	+	-48.3	1.68
1	5545650	5546103	AT1G16190	+	-Inf	16.1
1	5546098	5546511	AT1G16210	-	-Inf	40.5
1	5547135	5547459	AT1G16210	-	-54.2	2.28
1	5550709	5550770	AT1G16220	+	-2.56	7.08
1	5550820	5550970	AT1G16225	-	-2.56	9.69
1	5554902	5555231	AT1G16240	-	-217	12.9
1	5559311	5559520	AT1G16250	+	-19.8	21.9
1	5559587	5559768	AT1G16260	-	-5.29	2.01
1	5568067	5568368	AT1G16270	+	-178	15.4
1	5568276	5568515	AT1G16280	-	-11.7	3.23
1	5577233	5577622	AT1G16300	+	-204	34
1	5580492	5580730	AT1G16310	+	-5	4.25
1	5581918	5582007	AT1G16320	+	-3.69	1.44
1	5582040	5582250	AT1G16330	-	-21.2	11.3
1	5587721	5588139	AT1G16340	-	-50.8	17.8
1	5591701	5591761	AT1G16350	+	-4.12	1.23
1	5592860	5593098	AT1G16350	+	-57.3	3.77
1	5593299	5593449	AT1G16360	-	-1.53	12.9
1	5619190	5619456	AT1G16445	+	-27.1	19.8
1	5619544	5620049	AT1G16460	-	-Inf	21.9
1	5625231	5625683	AT1G16470	+	-Inf	22.6
1	5625728	5625954	AT1G16480	-	-3.68	4.85
1	5625731	5625941	AT1G16480	-	-8.22	5.31
1	5629891	5630040	AT1G16490	-	-4.51	6.46
1	5630772	5631071	AT1G16489	+	-53.4	34
1	5630791	5630910	AT1G16490	-	-1.53	12.9
1	5650628	5651167	AT1G16520	+	-215	8.23
1	5665005	5665488	AT1G16540	+	-239	14.8
1	5668051	5668200	AT1G16550	+	-7.49	3.73
1	5670321	5670708	AT1G16560	+	-Inf	102
1	5670576	5670965	AT1G16570	-	-Inf	24.9
1	5674967	5675143	AT1G16590	+	-7.91	6.61
1	5675553	5676060	AT1G16610	-	-Inf	13.4
1	5690949	5691369	AT1G16650	+	-57.9	48.1
1	5699276	5699840	AT1G16670	+	-10.6	7.08
1	5705534	5705892	AT1G16680	+	-315	21.6
1	5709232	5709563	AT1G16690	+	-246	28
1	5711439	5712043	AT1G16700	+	-Inf	46.7
1	5713544	5713722	AT1G16705	+	-7.81	36.8
1	5721745	5722494	AT1G16710	+	-262	27.3
1	5723293	5723466	AT1G05253	-	-3.19	19.4
1	5725850	5726478	AT1G16720	+	-Inf	31.1
1	5727078	5727139	AT1G16730	-	-3.72	3.07
1	5727650	5727854	AT1G16740	+	-21.9	2.6
1	5728824	5729115	AT1G16740	+	-Inf	13.7
1	5729056	5729294	AT1G16750	-	-42.4	13.5
1	5739467	5739528	AT1G16780	-	-2.82	2.87
1	5744572	5744722	AT1G16790	+	-3.53	1.74
1	5745171	5745531	AT1G16800	-	-49.1	20.2
1	5746361	5746542	AT1G16800	-	-11.8	2.95
1	5756141	5756895	AT1G16810	+	-223	5.16
1	5756834	5757074	AT1G16820	-	-23.8	19.4
1	5758381	5758575	AT1G05273	+	-120	3.9
1	5760075	5760421	AT1G16825	+	-7.79	2.27
1	5762693	5762873	AT1G16840	-	-5.9	2.91
1	5767299	5767508	AT1G16860	+	-26.3	4.6
1	5770215	5770602	AT1G16860	+	-49.7	5.66
1	5770731	5770969	AT1G16870	-	-7.51	2.46
1	5775928	5776308	AT1G16880	+	-Inf	9.43
1	5776205	5776688	AT1G16890	-	-Inf	12.8
1	5779007	5779337	AT1G16900	-	-Inf	19.6
1	5787267	5787594	AT1G16920	-	-253	7.04
1	5791602	5791752	AT1G16930	+	-4.08	3.19
1	5800855	5801271	AT1G16970	-	-Inf	59.8
1	5821713	5821833	AT1G17020	+	-4.37	1.84
1	5827858	5828266	AT1G17040	+	-138	56.6
1	5831053	5831383	AT1G17050	+	-157	10.5
1	5832123	5832304	AT1G17060	-	-19	4.55
1	5838036	5838574	AT1G17070	+	-23.4	3.34
1	5840242	5840302	AT1G17070	+	-2.5	3.4
1	5840268	5840447	AT1G17080	-	-88.4	11.4
1	5845674	5846273	AT1G17110	-	-Inf	37.7
1	5856314	5856697	AT1G17130	+	-133	6.51
1	5856985	5857104	AT1G17140	-	-2.93	1.35
1	5857280	5857340	AT1G17140	-	-2.64	1.28
1	5860077	5860346	AT1G17145	-	-70.1	7.54
1	5869001	5869436	AT1G17160	+	-48.5	7.64
1	5880025	5880686	AT1G17210	-	-293	7.54
1	5890141	5890470	AT1G17220	+	-Inf	10.5
1	5890645	5890915	AT1G17232	-	-10.4	5.39
1	5894780	5895111	AT1G17230	+	-20	5.56
1	5900877	5901087	AT1G17255	+	-9.38	7.43
1	5903414	5903654	AT1G17255	+	-11.5	17
1	5908630	5908898	AT1G17260	+	-3.86	5.66
1	5909259	5909527	AT1G17270	-	-7.12	5.65
1	5916831	5917249	AT1G17280	-	-81.1	45.2
1	5926042	5926400	AT1G17290	+	-177	3.54
1	5928124	5928184	AT1G17310	-	-1.88	8.08
1	5928129	5928189	AT1G17310	-	-1.88	8.08
1	5931396	5931836	AT1G17330	+	-Inf	36.2
1	5938339	5938817	AT1G17340	+	-292	19.6
1	5944169	5944465	AT1G17350	+	-221	39.6
1	5951292	5951561	AT1G17360	+	-69	6.08
1	5951541	5951780	AT1G17370	-	-176	29.1
1	5955422	5955632	AT1G17380	-	-8.44	11.3
1	5956048	5956258	AT1G17380	-	-6.26	1.91
1	5968409	5968557	AT1G17410	-	-9.34	42
1	5983983	5984461	AT1G17440	-	-284	25.9
1	5985450	5985779	AT1G17440	-	-14	1.76
1	5987247	5987427	AT1G17440	-	-11.6	1.62
1	5988339	5988759	AT1G17450	-	-268	14.7
1	5988848	5988909	AT1G17450	-	-3.69	2.52
1	5998275	5998482	AT1G17455	+	-9.84	5.66
1	6002462	6002732	AT1G17460	+	-38.8	21.7
1	6005940	6006410	AT1G17470	+	-265	28.3
1	6009102	6009334	AT1G17490	+	-19.1	16.3
1	6023025	6023503	AT1G17500	+	-Inf	17.9
1	6024635	6025523	AT1G17520	-	-177	11.3
1	6036774	6037339	AT1G17550	+	-162	38.2
1	6037464	6037735	AT1G17560	-	-22.2	3.29
1	6049076	6049595	AT1G17580	+	-Inf	73.6
1	6050163	6050493	AT1G17590	-	-58.8	12.5
1	6052935	6053145	AT1G17600	-	-7.7	21
1	6066788	6067151	AT1G17630	+	-47.4	20.1
1	6067175	6067504	AT1G17640	-	-36.2	13.3
1	6069423	6069663	AT1G17650	-	-100	10
1	6072182	6072450	AT1G17665	-	-29.6	7.43
1	6073990	6074169	AT1G17665	-	-8.37	1.94
1	6082007	6082395	AT1G17680	+	-Inf	286
1	6082721	6083128	AT1G17690	-	-130	9.82
1	6087169	6087542	AT1G17690	-	-20.3	2.41
1	6093184	6094077	AT1G17720	-	-Inf	29.1
1	6100015	6100368	AT1G17730	+	-Inf	21
1	6101558	6101648	AT1G17745	+	-7.11	1.3
1	6105078	6105288	AT1G17745	+	-11.9	2.83
1	6109910	6110120	AT1G17750	+	-21.8	8.14
1	6110106	6110579	AT1G17760	-	-97.8	7.8
1	6113178	6113470	AT1G17760	-	-4.58	1.77
1	6125043	6125251	AT1G17780	+	-6.29	4.45
1	6125307	6125578	AT1G17790	-	-114	15.8
1	6131536	6131953	AT1G17820	-	-104	14.5
1	6131553	6131972	AT1G05333	-	-88.3	12.7
1	6136020	6136200	AT1G17830	-	-8.46	2.39
1	6138379	6138500	AT1G17830	-	-3.95	22.6
1	6145831	6146191	AT1G17840	+	-Inf	8.28
1	6146014	6146429	AT1G17850	-	-Inf	14
1	6152383	6152681	AT1G17880	-	-Inf	6.04
1	6154263	6154412	AT1G17890	-	-11.3	2.42
1	6161869	6161960	AT1G17920	-	-2.92	4.85
1	6166249	6166578	AT1G17930	-	-176	28
1	6169314	6169612	AT1G17940	-	-40.2	3.3
1	6187084	6187321	AT1G17970	+	-28	3.11
1	6187409	6187499	AT1G17970	+	-3.53	19.8
1	6187464	6187674	AT1G17980	-	-20.3	12.9
1	6191319	6191409	AT1G17980	-	-4.11	1.62
1	6206572	6206988	AT1G18030	+	-246	35.2
1	6206900	6207108	AT1G18040	-	-36	4.8
1	6211831	6212159	AT1G18060	-	-Inf	17.6
1	6213650	6214097	AT1G18070	-	-Inf	75.9
1	6223827	6224242	AT1G18080	+	-Inf	7.55
1	6227431	6227822	AT1G18090	+	-74.6	14.6
1	6244357	6244567	AT1G18150	-	-19.1	8.31
1	6247680	6247830	AT1G18150	-	-5.41	2.85
1	6253751	6254080	AT1G18160	+	-89.2	14.2
1	6255434	6255704	AT1G18170	+	-233	11.1
1	6257501	6257900	AT1G18180	+	-68.4	12.4
1	6259890	6260069	AT1G18190	-	-7.18	1.9
1	6278787	6279084	AT1G18260	-	-Inf	16.5
1	6283369	6283759	AT1G18270	-	-Inf	22.8
1	6305248	6305612	AT1G18320	+	-8.16	4.53
1	6305902	6306112	AT1G18330	-	-4.15	2.29
1	6308924	6309164	AT1G18335	-	-39.4	28.3
1	6311442	6311830	AT1G18340	-	-38.8	4.59
1	6316724	6317023	AT1G18360	-	-179	9.24
1	6319599	6319899	AT1G18370	-	-113	8.9
1	6320431	6320630	AT1G18370	-	-3.67	1.5
1	6329850	6330179	AT1G18390	+	-17.2	19.8
1	6331812	6332165	AT1G18400	+	-4.94	1.89
1	6333648	6333738	AT1G18400	+	-2.07	3.54
1	6336418	6336479	AT1G18410	-	-2.45	16.2
1	6343088	6343297	AT1G18415	-	-12.9	5.49
1	6343743	6343922	AT1G18415	-	-6.68	2.51
1	6347459	6347889	AT1G18440	+	-90.9	28.3
1	6351552	6352010	AT1G18450	+	-Inf	12.7
1	6355992	6356113	AT1G18460	+	-5.85	2.45
1	6356083	6356474	AT1G18470	-	-217	17.8
1	6366023	6366233	AT1G18485	+	-10.5	9.2
1	6368524	6368790	AT1G18490	+	-90.3	11.2
1	6369411	6369530	AT1G18500	+	-4.18	1.16
1	6372602	6373080	AT1G18500	+	-Inf	47.3
1	6377231	6377720	AT1G18540	-	-Inf	9.69
1	6381470	6381826	AT1G18550	-	-6.67	8.08
1	6397887	6398244	AT1G18580	+	-43.3	4.82
1	6402368	6402794	AT1G18600	+	-217	15.8
1	6408843	6409233	AT1G18610	+	-18.3	3.3
1	6414178	6414479	AT1G18620	+	-94.4	20.3
1	6416130	6416459	AT1G18630	+	-Inf	25.3
1	6416374	6416753	AT1G18640	-	-Inf	13.2
1	6418837	6419105	AT1G18650	-	-48.7	5
1	6425393	6425898	AT1G18660	+	-Inf	22.6
1	6426768	6427097	AT1G18670	-	-15.5	16.2
1	6428050	6428110	AT1G18670	-	-3.17	1.71
1	6431937	6432200	AT1G18680	-	-36.2	7.39
1	6434235	6434689	AT1G18690	+	-26.4	5.83
1	6436636	6436876	AT1G18690	+	-17.5	4.55
1	6442748	6443306	AT1G18700	+	-223	45.3
1	6443956	6444016	AT1G18700	+	-3.5	11.3
1	6452965	6453085	AT1G18710	+	-3.06	2.43
1	6457774	6458100	AT1G18720	-	-Inf	10.4
1	6461331	6461511	AT1G18730	+	-93.4	2.75
1	6461870	6462254	AT1G18730	+	-Inf	12.6
1	6466091	6466188	AT1G05427	-	-1.51	2.91
1	6469658	6469954	AT1G18750	+	-22.7	19.8
1	6475831	6475950	AT1G18773	+	-4.23	22.6
1	6481112	6481935	AT1G18800	-	-Inf	35.5
1	6500802	6500952	AT1G18840	-	-8.75	8.08
1	6501520	6501640	AT1G18840	-	-6.77	1.55
1	6504706	6504886	AT1G18850	-	-4.91	3
1	6511097	6511277	AT1G18860	+	-6.84	4.6
1	6519029	6519395	AT1G18870	+	-144	39.6
1	6520750	6520810	AT1G18880	+	-2.19	1.63
1	6523158	6523338	AT1G18880	+	-7.74	1.88
1	6523210	6523508	AT1G18890	-	-75.8	12.3
1	6532427	6532608	AT1G18900	+	-7.45	3.72
1	6532558	6532768	AT1G18910	-	-11.8	7
1	6545535	6545684	AT1G18940	+	-6.23	7.79
1	6550854	6551094	AT1G18950	+	-12.6	1.91
1	6551212	6551512	AT1G18950	+	-9.14	1.61
1	6551689	6552108	AT1G18950	+	-Inf	82.1
1	6553769	6553948	AT1G18960	+	-2.85	14.2
1	6560994	6561173	AT1G19000	-	-17.7	1.37
1	6567336	6567662	AT1G19010	+	-53.2	17.6
1	6577832	6578010	AT1G19050	-	-30.1	4.23
1	6586085	6586517	AT1G19080	+	-126	15.9
1	6600606	6601355	AT1G19100	+	-194	17.3
1	6605668	6605968	AT1G19110	+	-269	11
1	6609103	6609369	AT1G19120	+	-Inf	16.5
1	6609324	6609502	AT1G19130	-	-26.7	3.47
1	6610681	6611125	AT1G19140	-	-181	7.87
1	6618676	6619006	AT1G19170	+	-75.1	11.6
1	6628100	6628489	AT1G19220	-	-103	8.89
1	6630124	6630424	AT1G19220	-	-9.02	2.14
1	6649136	6649375	AT1G19230	+	-19.1	4.72
1	6649242	6649562	AT1G19240	-	-223	71.1
1	6665705	6666032	AT1G19270	+	-102	7.55
1	6669258	6669576	AT1G19290	+	-15.4	4.01
1	6676239	6676419	AT1G19310	-	-6.67	2.15
1	6680451	6680866	AT1G19330	-	-226	27.5
1	6686938	6687086	AT1G19340	+	-3.47	6.37
1	6690428	6690578	AT1G19360	-	-4.4	5.39
1	6692783	6692933	AT1G19370	-	-7.07	1.77
1	6711638	6711787	AT1G19397	+	-16.6	6.05
1	6711640	6711788	AT1G19396	+	-16.4	6.37
1	6712021	6712231	AT1G19400	-	-33	5.86
1	6724471	6724829	AT1G19430	-	-143	8.18
1	6727003	6727094	AT1G19430	-	-2.48	1.52
1	6730601	6730751	AT1G19440	+	-7.9	1.61
1	6731499	6731650	AT1G19450	-	-8.74	1.73
1	6746189	6746576	AT1G19480	+	-73.2	18
1	6751103	6751609	AT1G19485	+	-259	15.2
1	6751543	6751991	AT1G19490	-	-28	5.39
1	6762458	6762727	AT1G19520	+	-60.9	3.49
1	6777031	6777538	AT1G19580	+	-Inf	20.1
1	6780801	6781222	AT1G19600	+	-221	21.2
1	6784508	6784628	AT1G19620	+	-5.07	3.4
1	6796136	6796540	AT1G19650	-	-22.2	22.6
1	6799968	6800386	AT1G19660	-	-Inf	8.4
1	6807503	6807862	AT1G19680	+	-146	9.53
1	6807714	6807925	AT1G19690	-	-26.5	3.74
1	6809674	6809944	AT1G19700	-	-34	6.46
1	6810093	6810304	AT1G19700	-	-15.8	1.85
1	6816577	6816876	AT1G19710	+	-14.4	6.23
1	6816701	6817001	AT1G19715	-	-73.7	3.92
1	6822846	6823254	AT1G19730	-	-158	11.3
1	6825219	6825459	AT1G19740	+	-76	5.24
1	6830181	6830330	AT1G19750	+	-3.63	19.8
1	6832354	6832804	AT1G19770	+	-44.5	1.65
1	6838209	6838450	AT1G19790	-	-12.9	17.8
1	6847948	6848128	AT1G19800	+	-27.2	23.4
1	6855958	6856197	AT1G19835	-	-37.9	4.7
1	6891104	6891404	AT1G19850	+	-107	8.85
1	6891441	6891801	AT1G19860	-	-117	6.27
1	6895008	6895336	AT1G19870	-	-285	10.8
1	6895637	6895906	AT1G19870	-	-35.8	1.82
1	6900336	6900814	AT1G19880	-	-216	9.69
1	6914277	6914604	AT1G19910	+	-Inf	68.3
1	6914577	6914817	AT1G19920	-	-88	7
1	6925868	6926681	AT1G19950	+	-20.3	4.39
1	6931011	6931348	AT1G19970	-	-56.9	8.08
1	6936541	6936898	AT1G19990	+	-288	60.9
1	6937807	6938163	AT1G20010	-	-Inf	3.84
1	6941284	6941373	AT1G20015	+	-1.96	3.11
1	6944678	6945091	AT1G20020	+	-317	36.8
1	6950091	6950509	AT1G20050	+	-106	22.6
1	6950541	6950968	AT1G20060	-	-60.6	9.16
1	6957955	6958015	AT1G20065	+	-2.75	4.72
1	6968590	6968979	AT1G20090	+	-Inf	41.1
1	6973949	6974980	AT1G20110	+	-Inf	21.8
1	7001145	7001503	AT1G20200	-	-236	4.81
1	7004823	7006316	AT1G20220	-	-Inf	18.6
1	7007755	7008051	AT1G20225	-	-317	6.19
1	7011658	7012017	AT1G20230	+	-12.9	19.8
1	7020154	7020660	AT1G20260	+	-Inf	15.2
1	7020693	7021020	AT1G20270	-	-63.5	26.7
1	7031206	7031505	AT1G20300	+	-9.5	14.2
1	7043212	7043392	AT1G20340	-	-275	2.25
1	7051665	7051784	AT1G20370	-	-3.71	1.84
1	7064858	7065182	AT1G20380	+	-59	11
1	7066479	7066809	AT1G20390	+	-7.04	2.04
1	7067017	7071561	AT1G20390	+	-Inf	20.3
1	7078863	7079232	AT1G20410	-	-9.53	5.92
1	7083161	7083401	AT1G20430	-	-61.4	4.85
1	7084824	7085595	AT1G20440	-	-Inf	2.33
1	7088227	7088927	AT1G20450	-	-Inf	2.08
1	7093115	7093442	AT1G20460	+	-53.8	17.7
1	7094097	7094367	AT1G05557	-	-24.9	14.5
1	7103391	7103718	AT1G20510	-	-Inf	8.32
1	7107723	7108078	AT1G20515	+	-5.56	25.5
1	7114884	7115362	AT1G20540	+	-Inf	13.1
1	7115629	7115720	AT1G20550	-	-1.99	1.73
1	7119670	7119971	AT1G20560	-	-153	42
1	7121852	7122228	AT1G20570	-	-23.7	50.1
1	7125211	7125437	AT1G20570	-	-2.26	8.08
1	7126746	7127199	AT1G20575	-	-185	6.86
1	7130105	7130682	AT1G20580	+	-Inf	16.2
1	7134717	7135132	AT1G20610	-	-18.1	5.39
1	7149306	7149854	AT1G20630	+	-Inf	39.6
1	7157958	7158287	AT1G20640	+	-16.4	5.31
1	7164111	7164557	AT1G20670	-	-119	9.69
1	7167654	7168041	AT1G20670	-	-51.9	5.12
1	7176024	7176203	AT1G20691	-	-7.19	2.38
1	7176027	7176206	AT1G20691	-	-7.61	2.38
1	7178571	7178866	AT1G20693	+	-182	18.4
1	7181015	7181544	AT1G20696	+	-Inf	43.9
1	7185317	7185648	AT1G20720	-	-40.3	25.9
1	7214723	7214993	AT1G20760	+	-36.7	8.21
1	7215009	7215309	AT1G20770	-	-244	16.9
1	7220334	7220842	AT1G20780	+	-68.8	7.08
1	7233241	7233627	AT1G20810	+	-Inf	31.9
1	7234687	7235128	AT1G20816	+	-313	13.4
1	7244590	7244978	AT1G20830	+	-Inf	39.6
1	7244938	7245209	AT1G20840	-	-136	4.52
1	7259052	7259321	AT1G20870	-	-46.9	32.3
1	7262068	7262686	AT1G20880	-	-70.5	6.99
1	7265793	7266116	AT1G20890	-	-32.9	22.6
1	7273031	7273151	AT1G20900	+	-3.21	1.48
1	7273714	7273953	AT1G20900	+	-16.1	3.4
1	7276942	7277243	AT1G20910	-	-282	19
1	7285340	7286327	AT1G20920	+	-Inf	38.1
1	7288986	7289226	AT1G20920	+	-35.3	3.45
1	7289554	7289883	AT1G20920	+	-124	10.4
1	7297238	7297479	AT1G20950	-	-85.3	7.13
1	7301598	7301988	AT1G20960	-	-Inf	29.6
1	7302753	7303024	AT1G20960	-	-36.1	1.81
1	7308559	7308889	AT1G20960	-	-139	4.36
1	7309068	7309338	AT1G20960	-	-26.5	2.1
1	7317660	7317751	AT1G20970	+	-4.75	1.32
1	7318405	7319561	AT1G20970	+	-256	10.2
1	7328842	7329292	AT1G20980	+	-Inf	25.5
1	7330431	7330609	AT1G20990	-	-5.27	4.52
1	7373876	7374114	AT1G21060	+	-183	11.7
1	7375211	7375789	AT1G21065	+	-Inf	11
1	7375898	7376223	AT1G21070	-	-7.75	9.69
1	7378537	7378808	AT1G21080	-	-38.6	16.2
1	7386077	7386137	AT1G21090	+	-1.79	1.64
1	7400617	7400677	AT1G21130	-	-8.6	3.23
1	7406246	7406454	AT1G21150	-	-13.8	5.92
1	7406268	7406448	AT1G21150	-	-11.7	6.06
1	7407930	7408335	AT1G21160	-	-149	20.7
1	7411587	7412126	AT1G21160	-	-18.6	2.98
1	7413189	7413847	AT1G21170	+	-144	16.3
1	7419252	7419643	AT1G21170	+	-263	20.1
1	7419663	7419964	AT1G21190	-	-94.3	4.71
1	7423071	7423222	AT1G21200	+	-4.39	4.6
1	7423942	7424152	AT1G21210	+	-14.6	9.34
1	7428140	7428258	AT1G21220	-	-2.68	4.85
1	7453510	7455009	AT1G21310	-	-308	1.46
1	7453734	7453972	AT1G21313	+	-3.63	8.49
1	7462565	7462626	AT1G21320	-	-1.95	2.96
1	7476901	7477375	AT1G21350	-	-Inf	11.8
1	7483275	7483395	AT1G21360	+	-3.06	14.2
1	7485340	7485666	AT1G21370	+	-73.6	26.9
1	7485635	7485933	AT1G21380	-	-121	6.17
1	7495969	7496443	AT1G21400	+	-Inf	11.3
1	7499315	7499616	AT1G21410	+	-9.49	11.3
1	7511263	7511712	AT1G21450	+	-60.3	4.78
1	7518945	7519243	AT1G21480	-	-103	12.9
1	7529967	7530143	AT1G21500	-	-91.3	1.58
1	7534750	7534839	AT1G21520	-	-5.81	4.15
1	7537505	7537650	AT1G21525	-	-10.5	3.1
1	7556726	7557082	AT1G21560	+	-295	23
1	7557199	7557679	AT1G21580	-	-135	6.87
1	7566347	7566645	AT1G21590	-	-63.1	3.06
1	7571081	7571497	AT1G21600	-	-Inf	15.2
1	7578602	7578963	AT1G21610	+	-69.8	48.1
1	7587703	7588153	AT1G21630	+	-168	133
1	7592500	7592890	AT1G21640	+	-Inf	24.5
1	7592663	7593166	AT1G21650	-	-Inf	50.3
1	7600834	7601208	AT1G21651	-	-23.4	18.6
1	7608541	7609134	AT1G21660	+	-Inf	34.3
1	7615104	7615314	AT1G21680	+	-29.2	1.73
1	7617956	7618569	AT1G21690	+	-Inf	110
1	7619331	7619420	AT1G21695	+	-2.22	8.49
1	7620000	7620536	AT1G21700	-	-57.9	2.67
1	7623611	7624017	AT1G21700	-	-18.1	2.51
1	7625929	7626138	AT1G21710	+	-22.2	8.49
1	7627871	7628290	AT1G21720	+	-Inf	14.2
1	7636269	7636628	AT1G21730	+	-Inf	30.4
1	7642575	7642784	AT1G21740	+	-7.6	2.39
1	7645030	7645240	AT1G21740	+	-7.44	15.6
1	7648435	7648855	AT1G21750	+	-Inf	19.6
1	7651401	7651816	AT1G21760	+	-90	150
1	7651674	7651732	AT1G21770	-	-6.49	1.62
1	7653716	7654014	AT1G21780	+	-158	5.05
1	7655594	7655892	AT1G21790	+	-114	6.72
1	7656912	7657177	AT1G21810	-	-9.5	3.31
1	7682374	7682582	AT1G21880	+	-56.2	4.01
1	7684067	7684127	AT1G21890	-	-1.67	2.15
1	7690860	7691272	AT1G21900	-	-Inf	8.95
1	7696575	7696696	AT1G21910	+	-3.55	1.66
1	7714100	7714459	AT1G21930	+	-Inf	19.5
1	7738352	7738712	AT1G21980	+	-91.5	4.8
1	7757038	7757519	AT1G22020	+	-129	22.6
1	7759372	7759728	AT1G22030	-	-111	19
1	7769857	7770097	AT1G22040	+	-34.8	9.44
1	7772948	7773154	AT1G22050	+	-17.2	26.9
1	7773062	7773482	AT1G22060	-	-69.9	5.92
1	7791782	7792139	AT1G22070	+	-Inf	21.6
1	7797306	7797396	AT1G22090	+	-1.3	11.3
1	7814692	7814988	AT1G22140	-	-29.9	6.46
1	7823738	7823884	AT1G22160	+	-4.26	2.83
1	7827911	7828326	AT1G22170	+	-137	11.4
1	7828325	7828594	AT1G22180	-	-76	7.3
1	7837562	7838048	AT1G22200	-	-Inf	28.9
1	7850750	7850869	AT1G22230	+	-4.9	2
1	7859629	7860200	AT1G22260	-	-24.5	71.1
1	7872056	7872715	AT1G22275	+	-19.9	25.5
1	7875359	7875898	AT1G22280	+	-153	26.4
1	7878758	7879146	AT1G22300	-	-Inf	14.4
1	7880625	7881246	AT1G22300	-	-88.7	4.39
1	7881532	7881771	AT1G22310	-	-33.3	6.73
1	7887991	7889416	AT1G22330	+	-101	7.28
1	7892757	7893055	AT1G22350	-	-14.7	11.3
1	7894866	7895314	AT1G22360	-	-76.3	2.88
1	7898183	7898333	AT1G22370	-	-5.95	1.68
1	7903837	7904047	AT1G22400	-	-23.3	2.28
1	7908567	7908802	AT1G22403	-	-30.7	6.89
1	7908568	7908805	AT1G22403	-	-30.7	6.89
1	7914614	7915004	AT1G22410	+	-256	16.3
1	7921567	7921804	AT1G22430	+	-73.6	2.99
1	7926608	7927227	AT1G22450	+	-Inf	15.4
1	7927466	7927755	AT1G22460	-	-9.03	8.08
1	7950817	7951055	AT1G22510	-	-75	5.64
1	7952973	7953807	AT1G22520	-	-Inf	14.5
1	7955474	7955772	AT1G22530	-	-72.4	29.1
1	7957403	7958088	AT1G22530	-	-106	2.6
1	7966165	7966436	AT1G22540	+	-31.8	5.04
1	7976483	7976723	AT1G22570	-	-29.6	5.25
1	7983857	7984274	AT1G22590	+	-25.7	12.7
1	7997545	7997755	AT1G22610	+	-67.4	5.19
1	7997601	7997991	AT1G22620	-	-Inf	55.3
1	8004127	8004304	AT1G22630	+	-15.6	2.28
1	8013531	8013621	AT1G22650	-	-5.83	2.01
1	8020881	8021781	AT1G22660	+	-Inf	51.4
1	8028157	8028365	AT1G22700	-	-62.2	3.11
1	8048681	8048979	AT1G22730	+	-21.1	17
1	8050460	8050784	AT1G22740	+	-207	12.7
1	8052418	8052930	AT1G22750	+	-Inf	29.3
1	8067281	8067730	AT1G22770	+	-Inf	33.4
1	8069146	8069356	AT1G22780	+	-160	25.7
1	8070837	8071593	AT1G22790	+	-116	21
1	8073936	8074296	AT1G05767	+	-Inf	22.2
1	8073937	8074357	AT1G22800	+	-Inf	21
1	8078927	8079107	AT1G22830	+	-6.89	4.07
1	8080221	8080574	AT1G22840	+	-Inf	38
1	8080481	8080946	AT1G22850	-	-116	4.26
1	8088944	8089273	AT1G22860	+	-235	16.5
1	8094025	8094475	AT1G22870	+	-46.4	4.3
1	8099614	8099764	AT1G22882	+	-4.21	1.51
1	8100538	8101375	AT1G22882	+	-20.2	8.49
1	8105767	8105976	AT1G22910	+	-8.46	1.64
1	8107943	8108242	AT1G22910	+	-254	18.9
1	8109603	8109993	AT1G22920	-	-233	27.5
1	8121464	8122151	AT1G22930	+	-107	36.8
1	8124771	8125068	AT1G22940	+	-65.2	11.3
1	8125022	8125321	AT1G22950	-	-225	13.5
1	8127441	8127772	AT1G22960	-	-32.3	5.21
1	8130627	8130865	AT1G22970	-	-10.7	8.08
1	8132425	8132664	AT1G22980	-	-6.07	3.77
1	8149897	8150287	AT1G23020	-	-64.6	15.6
1	8150717	8150808	AT1G23020	-	-4.07	1.38
1	8165608	8165698	AT1G23040	+	-3.86	8.49
1	8170752	8170903	AT1G23060	-	-3.39	2.69
1	8180398	8180758	AT1G23080	-	-Inf	7.45
1	8196387	8196475	AT1G23100	+	-3.58	3.44
1	8196446	8196625	AT1G23110	-	-12.6	6.46
1	8202174	8202436	AT1G23140	-	-46.7	22.6
1	8215626	8215807	AT1G23170	+	-15.3	6.79
1	8215720	8215870	AT1G23180	+	-8.77	12.7
1	8219371	8219641	AT1G23180	+	-95.3	36.8
1	8223924	8224517	AT1G23190	+	-Inf	18.8
1	8244024	8244374	AT1G23220	+	-283	8.18
1	8251548	8251937	AT1G23230	+	-Inf	34.2
1	8257002	8257488	AT1G23260	-	-Inf	8.33
1	8260637	8261121	AT1G23280	-	-59.5	12.1
1	8262997	8263177	AT1G23300	-	-5.16	11.3
1	8263535	8263594	AT1G23290	+	-6.53	2.36
1	8268473	8268832	AT1G23310	-	-Inf	2.59
1	8279612	8279940	AT1G23330	-	-224	11
1	8295136	8295464	AT1G23360	-	-Inf	35.5
1	8297240	8297540	AT1G23380	-	-50.8	42
1	8310649	8310709	AT1G23390	-	-4.13	12.9
1	8311983	8312342	AT1G23400	-	-Inf	38.8
1	8315382	8315560	AT1G23410	+	-11.5	2.99
1	8324048	8324288	AT1G23440	+	-124	10.6
1	8329603	8329752	AT1G23460	+	-6.84	2.91
1	8331202	8331586	AT1G23470	+	-2.6	2.83
1	8332032	8332325	AT1G23470	+	-52.9	12.6
1	8336175	8336325	AT1G23480	+	-8.85	4.25
1	8338224	8338707	AT1G23490	+	-Inf	13.9
1	8352196	8352791	AT1G23550	+	-20.5	11
1	8352644	8352940	AT1G23560	-	-14.7	8.08
1	8385987	8386137	AT1G23710	+	-6.81	1.54
1	8388955	8390125	AT1G23720	+	-29.8	1.59
1	8388958	8390123	AT1G23720	+	-29.8	1.59
1	8390360	8390809	AT1G23720	+	-42.8	1.69
1	8390364	8390814	AT1G23720	+	-42.9	1.7
1	8401196	8401550	AT1G23750	+	-229	34
1	8406692	8407078	AT1G23780	-	-36.2	14.5
1	8412050	8412230	AT1G23800	-	-7.75	3.33
1	8422660	8422985	AT1G23820	+	-Inf	5.09
1	8427286	8427523	AT1G23860	-	-40.4	9.16
1	8427699	8428083	AT1G23860	-	-Inf	19.6
1	8435298	8435656	AT1G23870	+	-150	7.61
1	8435656	8435865	AT1G23880	+	-7.43	7.08
1	8438395	8438811	AT1G23880	+	-29.7	5.37
1	8446844	8447561	AT1G23900	+	-Inf	18.4
1	8469105	8469573	AT1G23935	+	-117	201
1	8469532	8469831	AT1G23950	-	-245	15.2
1	8478420	8478690	AT1G23960	-	-142	5.29
1	8481996	8482293	AT1G23970	-	-25.3	4.07
1	8503776	8504042	AT1G24040	-	-204	11.6
1	8505161	8505251	AT1G24030	+	-3.88	2.63
1	8506997	8507086	AT1G24050	+	-5.83	1.94
1	8508434	8508909	AT1G24050	+	-Inf	60.8
1	8522604	8523193	AT1G24090	+	-68.1	16.3
1	8524575	8524929	AT1G24095	+	-108	13.4
1	8525103	8525204	AT1G05853	-	-24.9	21.5
1	8525572	8525752	AT1G24100	-	-28.9	1.62
1	8529063	8529510	AT1G24120	-	-80.7	19.4
1	8545321	8545560	AT1G24148	+	-21.3	17
1	8551907	8552086	AT1G24150	+	-20.6	45.3
1	8553372	8553553	AT1G24160	-	-29	3.43
1	8554697	8555132	AT1G24160	-	-13.3	1.62
1	8560419	8560981	AT1G24180	-	-Inf	12.8
1	8563509	8563959	AT1G24190	-	-Inf	13.7
1	8565481	8565571	AT1G24190	-	-3.29	1.52
1	8573543	8573871	AT1G24210	-	-27	15.3
1	8587675	8588150	AT1G24240	+	-183	6.85
1	8593653	8593772	AT1G24260	-	-3.82	1.94
1	8595797	8595975	AT1G24260	-	-5.81	4.31
1	8603498	8603854	AT1G24265	+	-83.8	19.1
1	8604051	8604466	AT1G24267	-	-Inf	30.5
1	8612340	8612580	AT1G24280	+	-27.8	4.48
1	8612504	8612682	AT1G24290	-	-10.3	7.27
1	8614362	8614752	AT1G24300	-	-20.4	2.46
1	8625935	8626405	AT1G24310	+	-Inf	20
1	8626314	8626659	AT1G24320	-	-63.2	28.1
1	8634694	8635055	AT1G24330	+	-14.4	31.1
1	8638627	8638986	AT1G24340	+	-Inf	16.2
1	8638845	8639143	AT1G24350	-	-321	12.5
1	8642931	8643503	AT1G24360	+	-Inf	14
1	8663650	8663977	AT1G24440	+	-27.6	6.72
1	8665070	8665335	AT1G24450	+	-28.5	11.3
1	8672080	8672591	AT1G24460	+	-Inf	9.67
1	8676259	8676408	AT1G24470	+	-6.38	4.95
1	8684672	8684763	AT1G24490	+	-2.57	1.31
1	8684851	8685271	AT1G24490	+	-Inf	29.9
1	8685270	8685628	AT1G24510	-	-Inf	16.2
1	8705402	8705879	AT1G24560	+	-247	15.4
1	8720650	8720951	AT1G24610	-	-271	23.1
1	8725906	8725996	AT1G24625	-	-5.3	2.02
1	8754405	8754856	AT1G24706	+	-14.4	2.03
1	8754915	8755604	AT1G24706	+	-Inf	147
1	8759348	8759527	AT1G24735	+	-3.84	4.25
1	8759652	8760248	AT1G24764	-	-154	5.17
1	8778549	8778669	AT1G24851	+	-1.3	11.3
1	8814458	8814790	AT1G25098	+	-1.3	11.3
1	8831780	8832080	AT1G25209	+	-23.4	39.6
1	8837100	8837514	AT1G25220	-	-Inf	7.9
1	8851135	8851255	AT1G25250	+	-4.57	2.02
1	8851432	8851701	AT1G25250	+	-15.9	22.6
1	8853621	8853681	AT1G25260	-	-3.26	11.3
1	8853916	8854241	AT1G25260	-	-Inf	9.46
1	8862231	8862380	AT1G25277	+	-3.8	3.77
1	8862498	8862767	AT1G25277	+	-3.93	11.3
1	8866536	8866805	AT1G25280	+	-51.8	3.75
1	8868904	8869171	AT1G25290	+	-13.3	6.37
1	8880118	8880328	AT1G25320	+	-6.13	3.15
1	8889017	8889495	AT1G25350	-	-Inf	9.78
1	8896795	8897124	AT1G25360	+	-19.7	15.6
1	8897770	8897860	AT1G25370	-	-2.8	2.04
1	8898814	8898963	AT1G25370	-	-4.89	2
1	8900109	8900376	AT1G25375	-	-37.3	9.51
1	8905652	8906158	AT1G25380	+	-Inf	22.6
1	8906276	8906455	AT1G25380	+	-5.65	28.3
1	8906385	8906683	AT1G25390	-	-12	8.08
1	8917878	8918267	AT1G25420	+	-Inf	65.1
1	8919056	8919266	AT1G25422	+	-20.5	7.24
1	8929437	8929557	AT1G25430	-	-1.88	8.08
1	8930304	8930395	AT1G25430	-	-2.56	12.9
1	8931621	8931891	AT1G25430	-	-6.27	32.3
1	8950761	8951031	AT1G25480	+	-15	15.6
1	8954891	8955130	AT1G25490	+	-29.7	17
1	8955254	8955433	AT1G25500	-	-6.73	3.64
1	8960763	8960824	AT1G25510	-	-1.83	1.78
1	8963988	8964564	AT1G25520	+	-Inf	19.3
1	8964661	8964870	AT1G25530	-	-22.6	2.69
1	8969064	8969987	AT1G25540	-	-Inf	31.4
1	8991797	8992158	AT1G25570	-	-115	5.72
1	8996743	8997099	AT1G25580	-	-124	32.3
1	9002284	9002670	AT1G25682	-	-203	8.83
1	9022499	9022769	AT1G26090	+	-297	25.9
1	9022541	9022689	AT1G26100	-	-13.5	6.28
1	9024340	9024787	AT1G26110	-	-Inf	5.55
1	9028375	9028735	AT1G26120	-	-Inf	19.4
1	9038143	9038591	AT1G26130	+	-221	46.7
1	9039627	9040058	AT1G26150	-	-Inf	18
1	9042126	9042693	AT1G26150	-	-44.5	1.83
1	9044421	9044836	AT1G26160	-	-43.4	3.94
1	9047291	9047701	AT1G26170	-	-140	19.9
1	9056521	9056941	AT1G26180	+	-283	19.8
1	9057094	9057364	AT1G26190	-	-65	7.64
1	9067336	9067396	AT1G26210	+	-2.18	1.5
1	9067789	9067939	AT1G26210	+	-5.9	1.46
1	9070841	9070961	AT1G26208	-	-3.36	3.46
1	9072255	9072553	AT1G26230	-	-122	5.01
1	9076047	9076182	AT1G26233	-	-1.53	12.9
1	9084092	9084555	AT1G26255	-	-4.71	25.9
1	9087749	9087882	AT1G26260	+	-2.5	1.79
1	9089078	9089375	AT1G26260	+	-65.4	45.3
1	9090092	9090271	AT1G26270	-	-10.8	1.51
1	9095767	9096182	AT1G26300	-	-286	38.8
1	9098281	9098549	AT1G26290	+	-5.66	2.75
1	9113477	9113687	AT1G26330	+	-13.9	42.5
1	9114598	9114977	AT1G26340	+	-165	9.36
1	9121442	9121801	AT1G26370	-	-Inf	31.1
1	9143936	9144177	AT1G26440	-	-10.9	5.25
1	9151746	9151984	AT1G26460	+	-32	1.85
1	9154256	9154762	AT1G26460	+	-Inf	9.15
1	9159480	9159629	AT1G26500	+	-2.77	3.3
1	9159807	9159897	AT1G26500	+	-9.39	9.91
1	9163240	9163620	AT1G26520	-	-78.3	18.6
1	9167361	9167540	AT1G26530	+	-12	19.8
1	9167638	9167967	AT1G26540	-	-15.7	4.58
1	9171175	9171907	AT1G26550	+	-10	1.31
1	9172478	9173033	AT1G26550	+	-Inf	46.5
1	9177390	9177598	AT1G26558	+	-7.59	19.8
1	9181581	9181848	AT1G26560	+	-23.4	7.08
1	9187100	9187518	AT1G26580	+	-Inf	7.33
1	9195600	9195929	AT1G26620	-	-39	5.32
1	9206997	9207417	AT1G26630	+	-Inf	42.5
1	9207382	9207842	AT1G26640	-	-Inf	17
1	9209752	9209902	AT1G26640	-	-6.51	2.62
1	9211410	9211558	AT1G26650	+	-7.36	3.68
1	9213522	9214004	AT1G26660	+	-163	26.7
1	9215381	9215557	AT1G26665	+	-35.1	5.24
1	9217526	9218010	AT1G26670	+	-Inf	22.3
1	9224116	9224264	AT1G26690	-	-6.35	2.18
1	9244679	9244858	AT1G26730	+	-6.36	31.1
1	9244980	9245337	AT1G26740	-	-Inf	21.2
1	9247944	9248274	AT1G26750	+	-182	6.47
1	9248479	9248540	AT1G26760	-	-3.25	2.05
1	9250160	9250460	AT1G26761	-	-14.2	8.89
1	9271277	9271708	AT1G26780	+	-3.3	8.49
1	9298032	9298599	AT1G26830	+	-Inf	110
1	9300405	9300712	AT1G26840	+	-7.57	4.53
1	9300865	9301134	AT1G26850	-	-278	4.6
1	9315334	9315725	AT1G26880	-	-Inf	6.02
1	9316706	9316767	AT1G26880	-	-6.07	3.69
1	9322788	9322968	AT1G26910	+	-26.4	5.49
1	9324018	9324369	AT1G26911	+	-22.7	36.8
1	9344795	9345323	AT1G26940	+	-Inf	65.1
1	9376240	9376769	AT1G27000	+	-Inf	28.3
1	9380370	9380730	AT1G27020	+	-210	9.2
1	9383764	9384001	AT1G27030	+	-30.6	3.17
1	9396494	9396673	AT1G27060	+	-16.8	5.78
1	9396657	9396895	AT1G27070	-	-308	25
1	9403752	9404380	AT1G27090	-	-Inf	11.7
1	9407203	9407443	AT1G27100	-	-55.1	6.13
1	9412932	9413112	AT1G27110	-	-7.7	21
1	9423933	9424024	AT1G27120	+	-3.33	2.48
1	9431691	9432280	AT1G27150	+	-209	21.2
1	9437186	9437276	AT1G27170	+	-3.11	2.43
1	9439147	9439327	AT1G27170	+	-5.3	3.77
1	9445858	9446193	AT1G27180	+	-6.33	9.2
1	9455306	9455366	AT1G27210	-	-2.01	1.8
1	9455781	9455901	AT1G27210	-	-5.63	1.45
1	9478835	9478896	AT1G27285	+	-2.56	4.25
1	9482602	9482902	AT1G27290	+	-44.9	8.49
1	9484315	9484638	AT1G27310	-	-Inf	12.4
1	9491641	9491911	AT1G27320	+	-11.9	1.58
1	9491999	9492632	AT1G27320	+	-Inf	20
1	9492936	9493053	AT1G27330	+	-15.9	1.51
1	9493943	9494119	AT1G27330	+	-15.1	11
1	9497935	9498085	AT1G27340	+	-14.9	9.91
1	9498058	9498297	AT1G27350	-	-135	3.55
1	9503443	9503904	AT1G27360	+	-107	31.1
1	9505171	9505499	AT1G27370	-	-152	21.5
1	9510911	9511412	AT1G27385	-	-Inf	22.9
1	9513080	9513557	AT1G27390	-	-Inf	7.66
1	9516356	9516924	AT1G27400	+	-Inf	7.04
1	9520477	9520716	AT1G27420	+	-7.12	4.25
1	9520824	9521417	AT1G27430	-	-Inf	15.5
1	9527588	9527971	AT1G27435	-	-174	4.61
1	9529025	9529294	AT1G27440	-	-12.6	2.66
1	9533602	9534141	AT1G27450	+	-Inf	28.9
1	9537285	9537614	AT1G27460	+	-158	35.4
1	9540048	9540348	AT1G27470	-	-57.4	8.89
1	9545926	9546255	AT1G27480	+	-107	4.3
1	9551450	9551779	AT1G27500	-	-17.4	7.36
1	9554709	9555146	AT1G27510	-	-Inf	27.1
1	9561944	9562365	AT1G27520	+	-Inf	48.4
1	9562486	9562840	AT1G27530	-	-Inf	40.4
1	9563942	9564031	AT1G27530	-	-5.81	4.44
1	9594501	9595641	AT1G27595	+	-8.9	2.89
1	9597515	9598200	AT1G27595	+	-38.7	3.56
1	9603177	9603800	AT1G27600	-	-136	7.6
1	9613975	9614306	AT1G27630	+	-Inf	22.1
1	9615729	9616148	AT1G27650	+	-Inf	13.2
1	9625647	9626007	AT1G27660	+	-50.7	13.6
1	9634194	9634597	AT1G27680	+	-318	34.2
1	9638129	9638545	AT1G27690	+	-221	8.8
1	9639252	9640146	AT1G27695	+	-Inf	12.8
1	9640096	9640395	AT1G27700	-	-33.5	7.54
1	9643202	9643472	AT1G27720	-	-26	12.9
1	9643729	9644028	AT1G27720	-	-5.81	7.54
1	9661665	9661994	AT1G27750	+	-44.5	7.79
1	9666951	9667520	AT1G27752	+	-Inf	23.9
1	9671298	9671657	AT1G27760	+	-119	15.9
1	9671631	9671902	AT1G27770	-	-108	6.72
1	9693007	9693671	AT1G27840	-	-99.7	34.7
1	9703465	9703944	AT1G27850	+	-84.7	13.1
1	9713651	9714068	AT1G27880	+	-22.6	19.8
1	9715341	9715896	AT1G27900	-	-282	58.2
1	9720732	9720973	AT1G27910	-	-21.1	5.22
1	9726636	9726936	AT1G27921	-	-262	20
1	9728904	9729172	AT1G27920	+	-5.37	4.25
1	9735548	9735608	AT1G27940	-	-2.26	5.65
1	9742136	9742497	AT1G27960	-	-200	17.4
1	9743333	9743454	AT1G27960	-	-7.7	21
1	9747908	9748087	AT1G27970	+	-30.4	9.91
1	9752337	9752769	AT1G27980	+	-Inf	38.2
1	9775521	9775992	AT1G28050	-	-89	4.8
1	9776661	9777062	AT1G28050	-	-14.1	2.01
1	9779258	9779618	AT1G28060	+	-92.8	4.3
1	9781771	9781891	AT1G28060	+	-4.26	1.38
1	9782040	9782728	AT1G28060	+	-Inf	15.2
1	9798517	9799116	AT1G28090	+	-Inf	116
1	9803640	9803820	AT1G28110	-	-4.97	2.83
1	9803793	9804157	AT1G28100	+	-152	4.6
1	9803878	9804177	AT1G28110	-	-14.4	2.88
1	9804275	9804394	AT1G28100	+	-8.34	2.47
1	9812929	9813368	AT1G28120	-	-Inf	18.9
1	9829888	9830128	AT1G09005	-	-10.2	48.5
1	9831341	9831402	AT1G09015	+	-1.36	11.3
1	9832709	9833097	AT1G28140	-	-Inf	13.9
1	9834879	9835177	AT1G28150	-	-128	13.7
1	9847129	9847337	AT1G28190	-	-10.5	2.23
1	9849843	9850051	AT1G28200	-	-4.87	9.69
1	9850168	9850376	AT1G28200	-	-27	4.71
1	9859887	9860158	AT1G28210	+	-46.1	6.34
1	9864570	9864720	AT1G28230	-	-3.97	8.08
1	9868286	9868587	AT1G28240	-	-12.4	11.3
1	9875285	9875579	AT1G28250	+	-189	9.46
1	9875556	9875854	AT1G28260	-	-11.3	3.92
1	9885933	9886231	AT1G28280	-	-7.32	3.69
1	9890303	9890600	AT1G28290	-	-95	1.35
1	9897225	9897286	AT1G28300	-	-2.11	4.31
1	9920368	9920698	AT1G28320	-	-82	61.4
1	9943225	9943616	AT1G28340	+	-Inf	164
1	9949165	9949835	AT1G28350	+	-Inf	35.3
1	9966052	9966320	AT1G28380	+	-15.6	24.1
1	9969333	9969687	AT1G28395	-	-Inf	10.4
1	9973048	9973555	AT1G28400	-	-253	2.07
1	9976181	9976599	AT1G28410	-	-Inf	17.5
1	9981632	9982171	AT1G28420	+	-19.7	2.31
1	9987049	9987677	AT1G28420	+	-74.2	7.08
1	10004405	10004464	AT1G28450	+	-1.9	4.95
1	10013727	10013904	AT1G28480	-	-8.52	1.49
1	10017230	10018047	AT1G28490	+	-Inf	35.1
1	10025232	10026311	AT1G28510	+	-250	18.4
1	10031242	10031990	AT1G28520	+	-Inf	22.6
1	10031984	10032385	AT1G28530	-	-211	16.9
1	10035971	10037018	AT1G28540	+	-Inf	26.3
1	10038028	10038387	AT1G28560	-	-64.8	45.2
1	10041634	10041961	AT1G28570	-	-42	5.25
1	10044336	10044664	AT1G28580	-	-86.4	10.2
1	10047305	10047454	AT1G28590	-	-2.56	16.2
1	10053531	10053979	AT1G28610	-	-123	8.85
1	10056720	10056811	AT1G28620	-	-2.6	2.15
1	10071667	10071847	AT1G28660	-	-11.3	3.55
1	10074507	10074598	AT1G28670	-	-4.98	1.76
1	10077981	10078188	AT1G28685	-	-4.25	3.41
1	10078246	10078424	AT1G28685	-	-10.3	6.23
1	10086632	10086930	AT1G28710	-	-77.3	6.2
1	10095931	10096469	AT1G28715	-	-140	42
1	10105046	10105371	AT1G28765	-	-42.6	9.51
1	10109559	10109770	AT1G28960	-	-16.6	3.08
1	10109948	10110249	AT1G28960	-	-53	3.64
1	10112995	10113393	AT1G29000	+	-3.04	6.37
1	10114016	10114284	AT1G29000	+	-6.08	4.45
1	10128998	10129327	AT1G29030	-	-78.8	11.3
1	10135057	10135414	AT1G29040	+	-Inf	11.2
1	10136245	10136423	AT1G29050	-	-10.9	2.25
1	10149305	10149750	AT1G29060	+	-196	12.6
1	10151055	10151407	AT1G29070	+	-Inf	6.38
1	10169709	10169798	AT1G29100	+	-1.3	11.3
[truncated: 16,114 more rows]

## Sheet: S2
Supplementary Data. Cai et al. (2024). m6A reader ECT8 enhances mRNA decay. Plant Cell.
Supplementary Data Set S2. Statistical analysis of m6A-seq under salt condition
Chr	Start	End	Gene	Strand	lgFDR	Enrichment
1	5632	5899	AT1G01010	+	-17.8	3.33
1	6787	7260	AT1G01020	-	-Inf	15.1
1	23957	24167	AT1G01040	+	-12.9	2.97
1	30663	31227	AT1G01040	+	-33.1	21.1
1	31169	31564	AT1G01050	-	-Inf	51.5
1	33704	34091	AT1G01060	-	-22.9	7.88
1	34269	34551	AT1G01060	-	-13.4	3.26
1	45176	45591	AT1G01080	-	-96.2	11.7
1	47381	47471	AT1G01090	-	-7.25	10.7
1	47588	47649	AT1G01090	-	-5.26	1.29
1	50026	50462	AT1G01100	-	-Inf	8.78
1	54528	54618	AT1G01110	+	-3.27	2.86
1	64165	64465	AT1G01140	-	-Inf	9.43
1	73661	74096	AT1G01160	+	-Inf	36.3
1	73930	74159	AT1G01170	-	-Inf	20.1
1	86514	86633	AT1G01200	-	-3.98	5.83
1	89647	90502	AT1G01210	+	-24.3	5.01
1	95412	95681	AT1G01220	+	-226	13.5
1	97137	97347	AT1G01225	+	-10	2.83
1	99035	99240	AT1G01230	+	-106	23.4
1	101478	101658	AT1G01240	+	-11.4	1.52
1	105270	105330	AT1G01250	-	-3.24	2.19
1	110800	110921	AT1G01260	+	-5.34	1.92
1	111459	111519	AT1G01260	+	-5.06	2.76
1	115307	115516	AT1G01290	+	-19.3	3.29
1	115960	116377	AT1G01290	+	-226	22.6
1	118695	118755	AT1G01300	+	-2.76	1.84
1	121066	121366	AT1G01320	-	-Inf	61.3
1	122499	122620	AT1G01320	-	-6.65	1.32
1	126328	126449	AT1G01320	-	-11.7	1.48
1	132269	132539	AT1G01340	-	-39.7	22.4
1	137535	137655	AT1G01350	+	-4.36	1.45
1	137862	138162	AT1G01350	+	-Inf	22.5
1	145349	145647	AT1G01370	+	-71.1	17.2
1	146241	146420	AT1G01370	+	-2.28	15.9
1	154752	154812	AT1G01420	-	-1.91	1.54
1	154759	154820	AT1G01420	-	-2.04	1.53
1	156654	156773	AT1G01430	-	-4.76	2.92
1	159627	159985	AT1G01440	-	-28.4	14.6
1	165994	166353	AT1G01448	+	-133	95.1
1	172797	172948	AT1G01470	-	-84.5	2.55
1	180106	180763	AT1G01490	-	-Inf	14
1	186632	186810	AT1G01500	+	-8.25	1.65
1	189633	190202	AT1G01510	+	-Inf	8.23
1	192166	192436	AT1G01520	+	-7.85	15.9
1	198281	198787	AT1G01540	+	-Inf	15.9
1	204260	204440	AT1G01560	+	-6.97	42.3
1	207462	207522	AT1G01570	+	-2.09	5.28
1	221671	221971	AT1G01610	-	-158	6.54
1	227095	227305	AT1G01620	-	-56.8	2.88
1	230594	230920	AT1G01630	+	-158	21.1
1	230966	231145	AT1G01640	-	-19.5	7.78
1	232839	233290	AT1G01650	-	-Inf	32.2
1	239929	240139	AT1G01660	-	-9.22	12.6
1	240485	241011	AT1G01660	-	-7.5	8.02
1	241070	241130	AT1G01660	-	-1.63	3.5
1	242860	242950	AT1G01670	-	-2.27	2.92
1	243513	243692	AT1G01670	-	-5.83	3.89
1	251988	252402	AT1G01690	+	-52.7	8.29
1	254263	254530	AT1G01695	+	-23.2	68.7
1	265799	266264	AT1G01710	+	-Inf	40.7
1	267459	267883	AT1G01715	+	-48.8	39.6
1	269791	270000	AT1G01725	-	-36.2	5.21
1	270432	270517	AT1G04047	+	-15.9	2.71
1	275530	275877	AT1G04053	-	-41.2	8.27
1	282069	282891	AT1G01770	+	-52.7	3.48
1	283951	284245	AT1G01780	+	-312	28.4
1	290812	291203	AT1G01790	+	-Inf	30.6
1	294879	295056	AT1G01800	+	-25.6	8.22
1	296000	296206	AT1G01820	-	-120	13.7
1	298750	298990	AT1G01830	-	-17	2.15
1	304132	304312	AT1G01860	-	-96.9	12.8
1	306496	306675	AT1G01880	-	-8.2	29.2
1	313100	313609	AT1G01910	-	-Inf	87.5
1	319281	319667	AT1G01920	+	-320	18.7
1	319768	320402	AT1G01930	-	-Inf	25.1
1	324376	324917	AT1G01940	+	-Inf	37.1
1	330144	330560	AT1G01950	+	-285	28.2
1	330587	330887	AT1G01960	-	-Inf	15.9
1	339907	340088	AT1G01970	+	-13	23.8
1	342917	343096	AT1G01990	-	-9.47	3.38
1	343184	343392	AT1G01990	-	-61.7	3.88
1	346916	347454	AT1G02000	+	-9.4	2.1
1	352156	352545	AT1G02010	+	-Inf	42.3
1	352611	352941	AT1G02020	-	-41.8	13.6
1	358989	359078	AT1G02040	-	-1.31	8.75
1	359116	359383	AT1G02050	-	-22.3	7.58
1	386522	386913	AT1G02080	+	-Inf	180
1	387276	388222	AT1G02090	-	-Inf	16.6
1	392294	392816	AT1G02100	+	-Inf	80.6
1	395082	395528	AT1G02110	+	-228	6.65
1	399040	400001	AT1G02120	+	-Inf	45.8
1	400012	400403	AT1G02130	-	-Inf	4.68
1	403099	403479	AT1G02140	-	-Inf	21.8
1	404397	404456	AT1G02140	-	-6.52	2.12
1	408273	408619	AT1G02145	+	-Inf	51.2
1	410319	410620	AT1G02150	+	-Inf	6.77
1	411314	411632	AT1G02160	+	-106	9.03
1	413216	413554	AT1G02170	+	-107	6.78
1	413521	413700	AT1G02180	-	-10.3	3.33
1	416413	416828	AT1G02190	+	-2.02	3.96
1	422398	422489	AT1G02205	+	-6.91	3.84
1	440529	440800	AT1G02260	-	-20.4	7.85
1	443117	443477	AT1G02270	-	-Inf	18.7
1	448422	448660	AT1G02280	-	-119	7.08
1	450460	450641	AT1G02290	-	-13.5	4.15
1	455249	455519	AT1G02300	+	-54.1	4.45
1	457746	458074	AT1G02305	+	-143	2.96
1	461975	462304	AT1G02330	-	-175	20.4
1	465645	465884	AT1G02340	-	-6.11	14.6
1	470648	470823	AT1G02350	+	-12	4.45
1	476285	476553	AT1G02370	+	-17.6	2.98
1	478662	479022	AT1G02380	+	-23.7	5.28
1	492508	492979	AT1G02410	+	-Inf	19.8
1	495073	495252	AT1G04117	-	-8.54	52.5
1	495078	495227	AT1G02430	-	-8.54	52.5
1	506940	507001	AT1G02460	-	-2.95	1.75
1	513757	514023	AT1G02475	-	-196	14
1	516806	516866	AT1G02490	+	-2.62	21.1
1	520108	520465	AT1G02500	+	-132	12.7
1	533127	533218	AT1G02530	+	-1.63	15.9
1	539712	540127	AT1G02560	+	-Inf	24.2
1	553018	553284	AT1G02610	-	-22.4	7.08
1	554510	554599	AT1G02610	-	-2.8	1.71
1	571885	572065	AT1G02660	-	-18.9	5.44
1	574306	574487	AT1G02660	-	-8.55	1.89
1	579895	580532	AT1G02670	+	-50.3	153
1	581871	582310	AT1G02680	+	-Inf	14.6
1	586969	587238	AT1G02690	+	-13.6	7.05
1	593907	594205	AT1G02720	+	-21.9	3.77
1	599624	599802	AT1G02740	-	-6.08	2.53
1	604058	604298	AT1G02750	+	-33.5	5.05
1	604901	605137	AT1G02770	-	-9.61	7.58
1	607798	608460	AT1G02780	-	-Inf	9.17
1	629274	629904	AT1G02840	+	-Inf	12
1	636873	637232	AT1G02860	+	-22.4	3.26
1	637213	637622	AT1G02870	-	-128	8.75
1	642772	643130	AT1G02880	-	-233	6.02
1	645083	645412	AT1G02890	-	-Inf	49.6
1	655567	655805	AT1G02910	-	-Inf	26.7
1	666865	667303	AT1G02960	-	-240	16.6
1	675905	676419	AT1G02970	+	-47.7	42.3
1	681022	681288	AT1G02980	+	-2.54	5.28
1	681330	681720	AT1G02990	-	-254	30.4
1	683973	684093	AT1G02990	-	-5.33	1.92
1	687794	688318	AT1G03000	-	-Inf	20.8
1	703515	703900	AT1G03030	+	-294	13.2
1	703876	704174	AT1G03040	-	-263	8.47
1	710017	710270	AT1G03055	-	-7.69	4.01
1	712439	712890	AT1G03060	-	-Inf	18.3
1	727432	727553	AT1G03060	-	-4.48	23.3
1	731475	731535	AT1G03070	+	-2.4	5.28
1	731643	732272	AT1G03080	-	-161	8.19
1	743535	744095	AT1G03090	+	-Inf	28.6
1	743914	744094	AT1G03100	-	-15.5	6.93
1	751678	751976	AT1G03110	+	-121	34.3
1	753843	754232	AT1G03130	-	-78.6	2.84
1	754260	754470	AT1G03140	-	-49.2	19.4
1	755616	755736	AT1G03140	-	-9.36	1.46
1	758198	758678	AT1G03150	+	-Inf	53.7
1	765866	766194	AT1G03160	+	-Inf	22
1	767238	767324	AT1G03165	+	-3.59	4.4
1	774872	775362	AT1G03180	+	-250	143
1	779636	780062	AT1G03190	+	-208	116
1	784138	784346	AT1G03210	+	-16.6	3.88
1	793314	793612	AT1G03250	-	-Inf	17.9
1	795448	795773	AT1G03260	-	-189	13
1	802325	802625	AT1G03270	+	-39.9	63.4
1	805960	806080	AT1G03280	+	-9.16	1.62
1	806336	807066	AT1G03280	+	-Inf	14.8
1	810532	810950	AT1G03290	+	-Inf	23.8
1	811032	811211	AT1G03300	-	-5.22	3.1
1	816512	816722	AT1G03310	+	-72.3	5.28
1	817933	818261	AT1G03330	-	-Inf	105
1	821209	821358	AT1G03340	+	-4.36	2.64
1	826104	826399	AT1G03360	+	-15.1	5.28
1	829051	829111	AT1G03365	+	-3.03	1.5
1	829170	830393	AT1G03365	+	-314	26.4
1	835021	835381	AT1G03370	+	-18.7	5.94
1	840320	840985	AT1G03380	+	-Inf	63.4
1	842688	842989	AT1G03400	-	-132	23.3
1	844070	844251	AT1G03400	-	-7.64	14.6
1	844435	844764	AT1G03410	-	-106	22.8
1	846103	846283	AT1G03410	-	-7.92	2.31
1	846669	846730	AT1G03410	-	-2.06	1.8
1	849235	849621	AT1G03430	+	-47.4	7.93
1	860879	861029	AT1G03457	-	-8.85	3.52
1	863894	864074	AT1G03457	-	-4.92	4.08
1	866043	866133	AT1G03470	-	-4.92	4.08
1	866460	866610	AT1G03470	-	-6.81	2.31
1	868852	869355	AT1G03475	-	-Inf	16.7
1	875055	875189	AT1G04187	-	-11	9.92
1	875223	875340	AT1G04193	-	-14.3	43.8
1	876116	876357	AT1G03510	-	-15.1	35
1	877860	878069	AT1G03520	-	-24.8	7.43
1	880383	880712	AT1G03530	-	-108	17.5
1	880800	880861	AT1G03530	-	-2.81	1.42
1	881396	881576	AT1G03530	-	-11.7	2.33
1	882287	882675	AT1G03530	-	-34.9	4.84
1	885622	885890	AT1G03550	-	-202	30.6
1	887137	887346	AT1G03545	+	-7.24	5.28
1	887673	887734	AT1G03545	+	-3.07	3.77
1	890154	890305	AT1G03560	-	-4.92	4.08
1	890424	890574	AT1G03560	-	-2.85	1.94
1	894237	894598	AT1G03590	-	-125	6.25
1	902830	903070	AT1G03610	+	-26.6	12.5
1	904121	904331	AT1G03620	-	-5.65	17.5
1	907203	907503	AT1G03620	-	-9.68	58.3
1	909143	909412	AT1G03630	+	-Inf	13
1	910052	910350	AT1G03650	-	-62.6	18.2
1	916771	917101	AT1G03680	-	-Inf	15.6
1	920294	920592	AT1G03687	+	-Inf	41
1	924521	924730	AT1G03710	+	-8.2	26.4
1	936732	937092	AT1G03740	+	-147	34.3
1	940863	941162	AT1G03750	+	-46	12.3
1	941061	941366	AT1G03760	-	-84.9	9.67
1	947188	947682	AT1G03770	+	-75.3	58.1
1	947848	948059	AT1G03780	-	-6.58	2.3
1	948268	948593	AT1G03780	-	-6.13	2.33
1	957757	957907	AT1G03800	-	-6.66	5.83
1	960085	960353	AT1G03820	-	-84.4	2.53
1	961683	962283	AT1G03830	-	-49	7.93
1	967469	967647	AT1G03840	-	-7.92	7.78
1	979306	979605	AT1G03860	-	-Inf	30.2
1	983364	983425	AT1G03870	-	-4.22	2.48
1	992889	993126	AT1G03900	+	-107	10.6
1	995511	995870	AT1G03905	+	-Inf	21.5
1	997463	997638	AT1G03910	+	-3.98	1.35
1	1000119	1000509	AT1G03910	+	-Inf	20.3
1	1004170	1004350	AT1G03920	+	-4.88	10.6
1	1007951	1008370	AT1G03930	+	-Inf	34.9
1	1008809	1008896	AT1G03935	+	-1.45	2.64
1	1009072	1009189	AT1G04223	+	-5.5	4.4
1	1011150	1011665	AT1G03950	-	-169	15.2
1	1017453	1017927	AT1G03960	+	-Inf	32.4
1	1018717	1019247	AT1G03970	+	-58.4	10.2
1	1031016	1031527	AT1G04010	-	-315	32.1
1	1040022	1040202	AT1G04020	+	-11.8	7.93
1	1042361	1042509	AT1G04040	-	-16	2.5
1	1042592	1042892	AT1G04030	+	-11.7	18.5
1	1045597	1045926	AT1G04050	-	-131	18.6
1	1048610	1048944	AT1G04050	-	-6.35	3.4
1	1050564	1050715	AT1G04070	-	-4.36	3.65
1	1056261	1056827	AT1G04080	+	-Inf	56.8
1	1059215	1059365	AT1G04090	+	-4.02	7.05
1	1060819	1061179	AT1G04100	+	-25.6	9.25
1	1064383	1064892	AT1G04120	-	-Inf	15
1	1075140	1075568	AT1G04130	+	-Inf	29.1
1	1075542	1076129	AT1G04140	-	-Inf	23.8
1	1096091	1096480	AT1G04160	+	-200	52.8
1	1099543	1099901	AT1G04170	+	-Inf	17
1	1106353	1106872	AT1G04190	-	-321	17.5
1	1113737	1114066	AT1G04200	+	-304	25
1	1116597	1116748	AT1G04210	+	-6.82	1.47
1	1119438	1119739	AT1G04210	+	-Inf	180
1	1122166	1122227	AT1G04247	+	-3.06	3.17
1	1127833	1128221	AT1G04230	+	-67.8	12.7
1	1138423	1138633	AT1G04250	+	-40.6	68.7
1	1141557	1141915	AT1G04270	-	-Inf	14.6
1	1143435	1143794	AT1G04280	-	-85.6	8.75
1	1144262	1144353	AT1G04280	-	-7.27	1.71
1	1147534	1147774	AT1G04290	-	-31.4	6.93
1	1148353	1148444	AT1G04290	-	-9.59	2.59
1	1148563	1148924	AT1G04300	-	-200	19.9
1	1150705	1151091	AT1G04300	-	-150	3.83
1	1154769	1155217	AT1G04310	-	-174	10.8
1	1162934	1163292	AT1G04340	-	-74.4	11.3
1	1166506	1166836	AT1G04350	+	-295	37
1	1179309	1179639	AT1G04390	-	-73.8	22.6
1	1185541	1185632	AT1G04400	-	-4.13	1.72
1	1188994	1189413	AT1G04410	-	-Inf	4.35
1	1193587	1193884	AT1G04420	+	-Inf	34.2
1	1196745	1196889	AT1G04425	+	-7.59	6.16
1	1201191	1201519	AT1G04430	+	-313	58.1
1	1205681	1205831	AT1G04440	+	-20.1	3.55
1	1215730	1215831	AT1G04263	-	-75.6	19
1	1216920	1217061	AT1G04277	+	-14.3	7.63
1	1217177	1217471	AT1G04480	+	-Inf	74
1	1217778	1217958	AT1G04490	-	-19.5	8.02
1	1221529	1221678	AT1G04500	-	-2.1	4.38
1	1230356	1230917	AT1G04510	+	-Inf	33.2
1	1231540	1231718	AT1G04520	+	-9.46	3.52
1	1233556	1234002	AT1G04520	+	-60.9	13.4
1	1234175	1234445	AT1G04530	-	-87.5	5.83
1	1243727	1244186	AT1G04555	+	-256	19.8
1	1246778	1246956	AT1G04570	-	-6.76	3.89
1	1252004	1252214	AT1G04580	-	-8.77	29.2
1	1258555	1259037	AT1G04590	-	-Inf	46.1
1	1269048	1269315	AT1G04600	+	-5.08	5.81
1	1272408	1272588	AT1G04600	+	-6.16	21.1
1	1282162	1283071	AT1G04620	-	-Inf	20.9
1	1288765	1289820	AT1G04625	-	-40.8	6.5
1	1289733	1289972	AT1G04630	-	-166	7.54
1	1293068	1293368	AT1G04640	+	-15.1	5.28
1	1294686	1295104	AT1G04650	-	-42.9	15.2
1	1300696	1301235	AT1G04660	-	-62	19.6
1	1315405	1315823	AT1G04690	+	-188	5.66
1	1320669	1320940	AT1G04700	+	-17.8	18.5
1	1324333	1324840	AT1G04710	+	-Inf	42.3
1	1325098	1325428	AT1G04730	-	-151	22.7
1	1331465	1331911	AT1G04750	-	-Inf	31.7
1	1336035	1336360	AT1G04760	+	-53.1	14.5
1	1337699	1337849	AT1G04770	-	-8.46	1.84
1	1340552	1340911	AT1G04780	-	-214	8.75
1	1341526	1341676	AT1G04780	-	-9.83	1.5
1	1348090	1348479	AT1G04790	+	-Inf	41
1	1348568	1349126	AT1G04800	-	-Inf	21.8
1	1348688	1348778	AT1G04790	+	-2.28	6.61
1	1355137	1355436	AT1G04810	+	-Inf	17.2
1	1356143	1356502	AT1G04820	-	-Inf	3.71
1	1358902	1359172	AT1G04830	-	-32.8	5
1	1362374	1362435	AT1G04840	-	-2.81	3.75
1	1365106	1365620	AT1G04850	-	-Inf	12.8
1	1366237	1366825	AT1G04850	-	-27.7	1.55
1	1369065	1369305	AT1G04860	-	-21.4	5.66
1	1373263	1373559	AT1G04870	-	-Inf	22.5
1	1387324	1387895	AT1G04900	+	-Inf	23.3
1	1387870	1388051	AT1G04910	-	-64.2	6.54
1	1391433	1391584	AT1G04920	-	-5.52	8.75
1	1396294	1396592	AT1G04930	-	-28.2	7.43
1	1400530	1400830	AT1G04940	+	-282	21.9
1	1400910	1400971	AT1G04945	+	-4.29	1.33
1	1402724	1403112	AT1G04945	+	-82.1	8.9
1	1403084	1403414	AT1G04950	-	-250	26.4
1	1407771	1408101	AT1G04960	-	-305	10.4
1	1413388	1413627	AT1G04970	+	-Inf	29.8
1	1413643	1413941	AT1G04980	-	-236	26.3
1	1416341	1416730	AT1G04985	-	-158	6.75
1	1418759	1419323	AT1G04990	-	-Inf	34.9
1	1428388	1428659	AT1G05000	+	-6.87	2.77
1	1432620	1432770	AT1G05010	-	-14.9	1.42
1	1435334	1435455	AT1G05020	-	-2.53	17.5
1	1438047	1438435	AT1G05030	-	-Inf	93.3
1	1441486	1441933	AT1G05030	-	-47.3	16
1	1444749	1444894	AT1G04313	-	-4.49	2.92
1	1448630	1448927	AT1G05055	-	-180	50.2
1	1450693	1450871	AT1G05055	-	-7.92	3.98
1	1451060	1451237	AT1G05060	-	-10.8	2.36
1	1457006	1457298	AT1G05070	-	-252	15.1
1	1471352	1471825	AT1G05120	-	-Inf	46.2
1	1477515	1478871	AT1G05135	-	-Inf	999
1	1483850	1484059	AT1G05140	+	-117	4.79
1	1484096	1484335	AT1G05150	-	-42.1	4.4
1	1487436	1487556	AT1G05160	-	-4.62	2.4
1	1490973	1491362	AT1G05170	-	-Inf	12.6
1	1498113	1498530	AT1G05180	-	-Inf	29.5
1	1502250	1502601	AT1G05190	-	-244	23.8
1	1508823	1509152	AT1G05200	+	-166	6.23
1	1509190	1509396	AT1G05205	-	-86.4	5.55
1	1511534	1511683	AT1G05210	+	-4.79	7.05
1	1512925	1513225	AT1G05230	-	-126	12.4
1	1514412	1514532	AT1G04353	+	-2.06	10.6
1	1531640	1531907	AT1G05270	-	-Inf	14.3
1	1545165	1545255	AT1G05300	-	-3.48	2.36
1	1550502	1550592	AT1G05310	-	-2.13	17.5
1	1555748	1555809	AT1G05320	+	-2.83	1.47
1	1557518	1557848	AT1G05320	+	-45.9	39.6
1	1560677	1560977	AT1G05350	-	-Inf	27.8
1	1567150	1567448	AT1G05360	+	-255	19.8
1	1582312	1582642	AT1G05380	+	-152	7.03
1	1585370	1585639	AT1G05410	-	-130	10.8
1	1594081	1594317	AT1G05430	-	-29.4	2.55
1	1596126	1596337	AT1G05440	-	-6.4	4.67
1	1597250	1597401	AT1G05440	-	-3.26	3.21
1	1601147	1601866	AT1G05460	-	-56.8	6.81
1	1607201	1607382	AT1G05470	-	-5.2	35
1	1611269	1611330	AT1G05470	-	-4.32	2.09
1	1620061	1620152	AT1G05490	-	-2.53	7.29
1	1622057	1622148	AT1G05490	-	-2.53	7.29
1	1628839	1629289	AT1G05500	+	-Inf	30
1	1630848	1631146	AT1G05520	-	-Inf	20.1
1	1636516	1636576	AT1G05530	-	-2.1	4.86
1	1645647	1646248	AT1G05560	-	-247	2.69
1	1645655	1646249	AT1G05560	-	-248	2.66
1	1647574	1648024	AT1G05570	-	-61.7	22.6
1	1671692	1671902	AT1G05590	+	-9.26	5.94
1	1673674	1673735	AT1G05600	+	-2.41	2.47
1	1681472	1681710	AT1G05620	+	-13.4	74
1	1687152	1687363	AT1G05630	+	-201	14.4
1	1690681	1690980	AT1G05650	-	-2.26	11.7
1	1697540	1697721	AT1G05670	-	-10.7	5.04
1	1703209	1703418	AT1G05680	-	-51.5	1.82
1	1709179	1709330	AT1G05690	+	-8.26	4.47
1	1717022	1717290	AT1G05710	+	-202	13
1	1717388	1717749	AT1G05720	-	-Inf	49.6
1	1720079	1720408	AT1G05730	+	-184	25.8
1	1721250	1721309	AT1G05740	+	-2.4	5.28
1	1723539	1723599	AT1G05750	+	-3.13	2.64
1	1723957	1724107	AT1G05750	+	-2.82	4.62
1	1728132	1728460	AT1G05780	+	-Inf	190
1	1732358	1732627	AT1G05785	+	-43.5	12.3
1	1737107	1737583	AT1G05790	+	-208	33.9
1	1747404	1747674	AT1G05805	+	-23.9	5.12
1	1749226	1749526	AT1G05810	+	-29.4	9.25
1	1753676	1754036	AT1G05820	+	-60.6	248
1	1754699	1754909	AT1G05830	+	-20.7	2.99
1	1761518	1761879	AT1G05830	+	-248	26.4
1	1762733	1763345	AT1G05840	-	-Inf	20.7
1	1766532	1766860	AT1G05850	-	-Inf	4.96
1	1770601	1770781	AT1G05860	+	-5.62	3.04
1	1770869	1771256	AT1G05860	+	-208	11.6
1	1771384	1771624	AT1G05870	-	-53.6	17.5
1	1773204	1773325	AT1G05870	-	-9.56	4.38
1	1784164	1784615	AT1G05890	+	-Inf	17.6
1	1785795	1786326	AT1G05894	+	-17.9	23.8
1	1789408	1789737	AT1G05900	+	-169	68.7
1	1791674	1792004	AT1G05910	+	-70.6	4.16
1	1796294	1796715	AT1G05910	+	-Inf	22.5
1	1801109	1801408	AT1G05940	-	-256	23.3
1	1804400	1804639	AT1G05950	-	-69.6	13.4
1	1807959	1808587	AT1G05960	-	-Inf	15.8
1	1815912	1816293	AT1G05970	-	-90	15.2
1	1821441	1821649	AT1G06002	+	-11.6	2.87
1	1821743	1821894	AT1G06000	-	-8.39	2.8
1	1823650	1824002	AT1G06010	+	-194	14.2
1	1824279	1824428	AT1G06020	+	-4.16	26.4
1	1826013	1826163	AT1G06020	+	-3.76	4.62
1	1828427	1828753	AT1G06040	-	-Inf	5.34
1	1830470	1830798	AT1G06050	-	-27.5	9.72
1	1834592	1834861	AT1G06060	+	-168	23.1
1	1834918	1835456	AT1G06070	-	-98.1	5.67
1	1843669	1843729	AT1G06080	+	-3.51	1.97
1	1846044	1846311	AT1G06080	+	-11.4	6.34
1	1853058	1853298	AT1G06110	-	-96	19.8
1	1855108	1855199	AT1G06110	-	-2.26	11.7
1	1857756	1858112	AT1G06130	-	-Inf	16.3
1	1866820	1866999	AT1G06140	+	-4.32	6.61
1	1868988	1869604	AT1G06150	-	-Inf	20.1
1	1892230	1892499	AT1G06190	-	-81.3	6.56
1	1894288	1894825	AT1G06200	-	-Inf	37.5
1	1898788	1899237	AT1G06210	+	-201	7.06
1	1904165	1904897	AT1G06220	+	-Inf	55.2
1	1910197	1910907	AT1G06230	+	-249	6.16
1	1912936	1913176	AT1G06240	+	-21.7	3.77
1	1914942	1915272	AT1G06265	-	-26	43.8
1	1917990	1918260	AT1G06270	-	-18	5
1	1925917	1926278	AT1G06290	+	-139	15.9
1	1930188	1930397	AT1G06310	+	-8.03	47.6
1	1942613	1942880	AT1G06370	-	-27.2	10.4
1	1945885	1946095	AT1G06380	+	-10.1	2.59
1	1950355	1950830	AT1G06390	+	-Inf	44
1	1950654	1951190	AT1G06400	-	-Inf	23.3
1	1958296	1958836	AT1G06410	+	-Inf	11.4
1	1958982	1959320	AT1G06420	+	-7.4	3.17
1	1959024	1959349	AT1G06420	+	-9.83	3.45
1	1960030	1960300	AT1G06430	-	-Inf	22.4
1	1967086	1967263	AT1G06460	-	-42.9	1.95
1	1969154	1969303	AT1G04467	+	-4.02	26.4
1	1973251	1973986	AT1G06470	+	-Inf	35.6
1	1988989	1989379	AT1G06490	+	-43.7	42.3
1	1990196	1990730	AT1G06500	+	-62.9	9.73
1	1990633	1990900	AT1G06515	-	-206	13.8
1	1993429	1993841	AT1G06510	+	-84.6	9.25
1	2001795	2002358	AT1G06530	+	-270	4.38
1	2003626	2004031	AT1G06550	-	-Inf	25.5
1	2011051	2011109	AT1G04483	-	-2.52	2.92
1	2014055	2014236	AT1G06580	-	-7.37	4.77
1	2014061	2014240	AT1G06580	-	-7.37	4.77
1	2016305	2016574	AT1G06590	-	-114	27.9
1	2027174	2027264	AT1G06620	+	-3.07	2.11
1	2029374	2029584	AT1G06630	+	-26.3	6.75
1	2033785	2033993	AT1G06640	+	-77.4	3.15
1	2035493	2035704	AT1G06645	+	-18.8	3.64
1	2037039	2037366	AT1G06650	+	-Inf	15.7
1	2037340	2037518	AT1G06660	-	-8.63	4.12
1	2047115	2047565	AT1G06670	+	-81.8	5.68
1	2047810	2047928	AT1G06680	+	-92.8	1.67
1	2049232	2049410	AT1G06680	+	-72.3	2.05
1	2049518	2049876	AT1G06690	-	-74.8	34
1	2052080	2052170	AT1G06690	-	-4.21	5.25
1	2052429	2052849	AT1G06700	-	-Inf	16.7
1	2055804	2055984	AT1G06710	-	-8.41	4.38
1	2056576	2056756	AT1G06710	-	-4.89	2.79
1	2060443	2060928	AT1G06720	-	-251	27.2
1	2069977	2070455	AT1G06730	+	-262	18.6
1	2073283	2073374	AT1G06740	+	-2.94	2.38
1	2073308	2073789	AT1G06750	+	-5.07	2.55
1	2076264	2076505	AT1G06750	+	-19.9	55.5
1	2078909	2079237	AT1G06770	-	-51.1	7.02
1	2086782	2087141	AT1G06780	+	-133	12.5
1	2089108	2089609	AT1G06790	+	-Inf	22.6
1	2089416	2089625	AT1G06800	-	-52.4	6.21
1	2090347	2090526	AT1G06800	-	-14	2.82
1	2092945	2093185	AT1G06820	-	-16.2	43.8
1	2097746	2097927	AT1G06840	-	-11.4	2.8
1	2106571	2106631	AT1G06850	+	-2.77	1.87
1	2107288	2107463	AT1G08875	-	-13.9	10.2
1	2107312	2107396	AT1G04517	-	-16.5	19.4
1	2110686	2110986	AT1G06870	+	-Inf	13.3
1	2111063	2111147	AT1G04527	-	-3.86	5.25
1	2111322	2111826	AT1G06890	-	-Inf	29.5
1	2114943	2115242	AT1G06900	-	-Inf	14.9
1	2120211	2120477	AT1G06900	-	-7.03	1.66
1	2122736	2123771	AT1G06910	+	-159	19
1	2130052	2130382	AT1G06950	-	-Inf	99.2
1	2137390	2137838	AT1G06960	+	-Inf	22.1
1	2154885	2155269	AT1G07010	+	-Inf	17.2
1	2158412	2158592	AT1G07030	-	-40.5	4.42
1	2160918	2161244	AT1G07040	-	-Inf	17.4
1	2165142	2165261	AT1G07050	-	-4.62	4.08
1	2169478	2169927	AT1G07070	+	-170	20.1
1	2171716	2172194	AT1G07080	+	-Inf	12.7
1	2178021	2178586	AT1G07110	-	-Inf	23.3
1	2188403	2188733	AT1G07130	+	-10.1	21.1
1	2190169	2190521	AT1G07135	-	-Inf	16.2
1	2191827	2192184	AT1G07140	-	-180	4.52
1	2192332	2192570	AT1G07140	-	-163	2
1	2193627	2193777	AT1G07140	-	-5.61	1.27
1	2200886	2201242	AT1G07170	+	-95	5.55
1	2206682	2206921	AT1G07180	+	-42.6	6.24
1	2216629	2216982	AT1G07210	+	-Inf	24.8
1	2216924	2217224	AT1G07220	-	-150	29.8
1	2220180	2220656	AT1G07230	-	-Inf	15.9
1	2225197	2225465	AT1G07240	+	-7.07	5.28
1	2227249	2227369	AT1G07250	+	-2.55	1.28
1	2229443	2229898	AT1G07270	-	-22.3	9.4
1	2240902	2241142	AT1G07280	+	-61.3	2.94
1	2242011	2242249	AT1G07290	-	-28.2	40.8
1	2249998	2250529	AT1G07320	+	-Inf	15.9
1	2257383	2257828	AT1G07350	-	-Inf	11.9
1	2260316	2260526	AT1G07360	-	-44.5	13.6
1	2264344	2264553	AT1G07370	+	-7.2	26.4
1	2264633	2264962	AT1G07380	-	-Inf	24.1
1	2274632	2274901	AT1G07390	+	-11.3	11.4
1	2275309	2275517	AT1G07400	+	-87.1	2.17
1	2279966	2280324	AT1G07420	+	-Inf	11.7
1	2281132	2281490	AT1G07430	-	-Inf	10.3
1	2286273	2286510	AT1G07440	-	-129	5.19
1	2294069	2294558	AT1G07470	+	-Inf	62.4
1	2295158	2295338	AT1G04583	+	-3.83	3.02
1	2296440	2296778	AT1G07480	-	-Inf	12.1
1	2309251	2309552	AT1G07510	+	-170	9.32
1	2322542	2322873	AT1G07550	-	-18.6	93.3
1	2330909	2331148	AT1G07560	+	-34.1	15.2
1	2331135	2331344	AT1G07570	-	-17.3	5.25
1	2339331	2339391	AT1G07590	-	-76.7	1.81
1	2342197	2342437	AT1G07615	-	-27.8	6.93
1	2343333	2343664	AT1G07615	-	-3.33	1.78
1	2351410	2351590	AT1G07630	+	-13	2.22
1	2359498	2359917	AT1G07650	-	-309	23.7
1	2370019	2370380	AT1G07670	-	-246	8.75
1	2381029	2381390	AT1G07700	+	-Inf	10.7
1	2385661	2386157	AT1G07705	+	-Inf	14.7
1	2397249	2397339	AT1G07728	+	-4.89	2.99
1	2397441	2397591	AT1G07740	-	-12.1	7.13
1	2400588	2400981	AT1G07745	-	-121	20.4
1	2404050	2404287	AT1G07750	-	-40.2	2.8
1	2408147	2408502	AT1G07770	-	-Inf	29.2
1	2410102	2410371	AT1G07780	-	-15.1	4.11
1	2413025	2413173	AT1G07790	+	-7.37	1.39
1	2420498	2420829	AT1G07810	+	-234	40.3
1	2423392	2423774	AT1G07830	+	-225	29.1
1	2426001	2426091	AT1G07840	+	-4.88	1.42
1	2426149	2426728	AT1G07840	+	-241	9.82
1	2426704	2426883	AT1G07850	+	-4.88	7.93
1	2428659	2428809	AT1G07850	+	-3.19	13.2
1	2428832	2428893	AT1G07870	-	-3.53	6.81
1	2429682	2429983	AT1G07870	-	-102	6.97
1	2434014	2434254	AT1G07880	-	-17.6	5.65
1	2439425	2439665	AT1G07890	+	-Inf	4.58
1	2444742	2445140	AT1G07902	+	-17.3	5.81
1	2454257	2454645	AT1G07910	+	-204	127
1	2457080	2457321	AT1G07920	+	-164	9.18
1	2460431	2460817	AT1G07930	+	-229	10.6
1	2462948	2463247	AT1G07940	-	-261	8.02
1	2465817	2465937	AT1G07950	-	-7.11	1.58
1	2468607	2469286	AT1G07960	+	-Inf	32.4
1	2469217	2469545	AT1G07970	-	-305	123
1	2473194	2473493	AT1G07980	-	-24.8	9.72
1	2474619	2474770	AT1G07980	-	-4.62	1.51
1	2475696	2475844	AT1G07985	+	-9.9	1.41
1	2482658	2483196	AT1G07990	+	-Inf	39.6
1	2483239	2483450	AT1G08000	-	-10.9	3.14
1	2485847	2486144	AT1G08010	-	-33.5	12.3
1	2487936	2488085	AT1G08010	-	-3.29	4.38
1	2489408	2489847	AT1G08030	-	-Inf	24.2
1	2495137	2495255	AT1G08035	+	-4.16	15.9
1	2495308	2495850	AT1G08040	-	-Inf	22.4
1	2498853	2499034	AT1G08050	-	-9.93	3.02
1	2501703	2502033	AT1G08060	-	-Inf	152
1	2505248	2505369	AT1G08060	-	-6.74	2.12
1	2514149	2514388	AT1G08070	-	-13.8	10.2
1	2516024	2516203	AT1G08070	-	-6.66	5.83
1	2537604	2537932	AT1G08110	+	-Inf	25.2
1	2538073	2538238	AT1G08115	-	-Inf	36
1	2539613	2539942	AT1G08125	-	-122	9.93
1	2542662	2543137	AT1G08130	-	-Inf	52.5
1	2567508	2567777	AT1G08190	+	-86.8	2.7
1	2573001	2573448	AT1G08190	+	-Inf	49.8
1	2573817	2574294	AT1G08200	-	-Inf	4.56
1	2576983	2577221	AT1G08210	-	-85	22.2
1	2581021	2581259	AT1G08220	-	-188	20.8
1	2583623	2583892	AT1G08230	-	-29.8	5.45
1	2586550	2586790	AT1G08230	-	-14.6	3.57
1	2606592	2606892	AT1G08260	+	-Inf	57.5
1	2610173	2610410	AT1G08290	-	-15	3.97
1	2618206	2618474	AT1G08300	+	-27.5	6.61
1	2621859	2622157	AT1G08320	-	-6.31	35
1	2632392	2632811	AT1G08340	+	-8.02	3.3
1	2632809	2633080	AT1G08350	-	-17	5.83
1	2637583	2637944	AT1G08360	+	-Inf	89.8
1	2640212	2640633	AT1G08370	+	-Inf	18.5
1	2641269	2641876	AT1G08380	-	-245	6.56
1	2643017	2643285	AT1G08390	+	-47.2	6.87
1	2643228	2643468	AT1G08400	-	-12.5	10.2
1	2648992	2649440	AT1G08410	+	-272	22.5
1	2656881	2657120	AT1G08420	+	-113	21.4
1	2667797	2668514	AT1G08450	-	-Inf	43
1	2674364	2674662	AT1G08460	+	-292	21.8
1	2679408	2679735	AT1G08465	+	-74.6	17.2
1	2682087	2682295	AT1G08470	-	-69.9	8.13
1	2685341	2685702	AT1G08480	+	-Inf	15.7
1	2685658	2685958	AT1G08490	-	-Inf	12.6
1	2691061	2691689	AT1G08510	-	-Inf	15.2
1	2698982	2699299	AT1G08520	+	-101	2.1
1	2700570	2701022	AT1G08520	+	-Inf	95.1
1	2702807	2703162	AT1G08530	+	-Inf	26.2
1	2706443	2706860	AT1G08540	+	-Inf	39.6
1	2709037	2709721	AT1G08550	+	-Inf	20.3
1	2710231	2710321	AT1G08560	-	-2.82	1.43
1	2714993	2715522	AT1G08580	-	-149	5.99
1	2716325	2716414	AT1G08580	-	-4.73	2.92
1	2718615	2718796	AT1G08592	-	-4.85	14.6
1	2724552	2724792	AT1G08600	+	-42.2	3.98
1	2732918	2733165	AT1G08600	+	-5.68	1.54
1	2733224	2733613	AT1G08600	+	-Inf	41.8
1	2733595	2734013	AT1G08610	-	-24.2	7.97
1	2743280	2743821	AT1G08620	+	-Inf	16.5
1	2743790	2743970	AT1G08630	-	-42.9	13.9
1	2748360	2748691	AT1G08640	-	-Inf	129
1	2752123	2752213	AT1G08650	+	-18.5	2.81
1	2756903	2757292	AT1G08660	-	-168	18.2
1	2768340	2768729	AT1G08680	+	-Inf	43
1	2769733	2769794	AT1G08700	-	-1.8	1.8
1	2773353	2773531	AT1G08710	+	-14.5	42.3
1	2778888	2779308	AT1G08720	+	-Inf	28.8
1	2788207	2788477	AT1G08730	+	-30.7	30.8
1	2804264	2804711	AT1G08750	+	-131	13.2
1	2808324	2808623	AT1G08760	+	-108	10.8
1	2809777	2810038	AT1G08780	-	-135	7.99
1	2813026	2813206	AT1G08800	-	-9.22	12.6
1	2819333	2819484	AT1G08810	-	-2.82	1.78
1	2821413	2821831	AT1G08820	-	-Inf	50.4
1	2828770	2829286	AT1G08830	+	-Inf	15
1	2829104	2829677	AT1G08840	-	-Inf	78.2
1	2840836	2841134	AT1G08845	+	-205	166
1	2846200	2846260	AT1G08860	+	-2.28	10.6
1	2851540	2852270	AT1G08890	+	-Inf	37
1	2855520	2855911	AT1G08900	+	-22.8	42.3
1	2860779	2861170	AT1G08910	+	-123	9.91
1	2870448	2870597	AT1G08920	+	-6.74	1.67
1	2873507	2873657	AT1G08930	+	-33.9	2.41
1	2877029	2877149	AT1G08930	+	-6.64	1.86
1	2877752	2877812	AT1G08940	+	-2.23	1.39
1	2878963	2879169	AT1G08940	+	-18.9	6.1
1	2882053	2882234	AT1G08960	+	-9.74	4.11
1	2882550	2882760	AT1G08970	+	-18.6	1.61
1	2883804	2884342	AT1G08970	+	-315	9.9
1	2886383	2886502	AT1G08980	+	-9.05	1.65
1	2894692	2895182	AT1G09000	+	-60.9	14.9
1	2895165	2895316	AT1G09010	-	-36.5	5.2
1	2899865	2900225	AT1G09020	-	-Inf	13.4
1	2915106	2915346	AT1G09040	+	-19.5	12.3
1	2920842	2921111	AT1G09050	+	-30.7	29.1
1	2921063	2921332	AT1G09060	-	-218	17.1
1	2929276	2929606	AT1G09080	-	-10.2	2.62
1	2936527	2936876	AT1G09100	-	-Inf	11.5
1	2939567	2940106	AT1G09130	-	-Inf	8.96
1	2942537	2942864	AT1G09140	-	-Inf	28
1	2948408	2949159	AT1G09150	+	-Inf	25.2
1	2950868	2950929	AT1G09155	-	-1.31	8.75
1	2952776	2953136	AT1G09160	-	-136	8.85
1	2956290	2956678	AT1G09170	-	-10.2	26.3
1	2960100	2960160	AT1G09170	-	-2.68	5.83
1	2966119	2966299	AT1G09190	-	-7.98	8.02
1	2967939	2968208	AT1G09195	-	-81.7	23.3
1	2972964	2973723	AT1G09210	-	-Inf	6.42
1	2977791	2978061	AT1G09220	-	-36.5	93.3
1	2979510	2979691	AT1G09230	-	-9.95	3.95
1	2994390	2994570	AT1G09270	+	-5.57	1.95
1	2997683	2998222	AT1G09270	+	-228	111
1	2998099	2998397	AT1G09280	-	-240	18.7
1	3001438	3001706	AT1G09290	-	-226	27.2
1	3003613	3003732	AT1G09290	-	-5.44	2.36
1	3007933	3008381	AT1G09300	+	-Inf	43.2
1	3009029	3009150	AT1G09310	+	-42.6	1.33
1	3009948	3010277	AT1G09320	-	-133	12.5
1	3010837	3011089	AT1G09320	-	-4.86	1.93
1	3012738	3013006	AT1G09330	-	-Inf	9.05
1	3017912	3018482	AT1G09340	+	-Inf	26.9
1	3027370	3027546	AT1G09380	-	-1.78	17.5
1	3033282	3033582	AT1G09390	+	-106	16.2
1	3037783	3037992	AT1G09415	-	-12.4	3.18
1	3038080	3038319	AT1G09415	-	-10	1.91
1	3038461	3038702	AT1G09420	-	-43.9	9.37
1	3044941	3045361	AT1G09430	+	-Inf	32.8
1	3045258	3045408	AT1G09440	-	-5.65	5.25
1	3045467	3045557	AT1G09440	-	-5.43	2.06
1	3052775	3053014	AT1G09450	+	-21.8	7.45
1	3055120	3055360	AT1G09460	+	-17.5	9.91
1	3055230	3055470	AT1G09470	-	-33.5	9.92
1	3060550	3060757	AT1G09480	+	-7.55	10.6
1	3065681	3065949	AT1G09490	+	-132	95.1
1	3079208	3079535	AT1G09530	+	-182	12.2
1	3095189	3095519	AT1G09570	-	-107	9.72
1	3105981	3106366	AT1G09580	+	-22.8	10
1	3107394	3107801	AT1G09590	+	-Inf	58.1
1	3111342	3111522	AT1G09600	+	-10.4	18.5
1	3112777	3113018	AT1G09620	-	-125	9.27
1	3118154	3118421	AT1G09630	-	-27.6	19
1	3122151	3122542	AT1G09640	+	-Inf	5.01
1	3124276	3124667	AT1G09645	+	-Inf	20.1
1	3127761	3128088	AT1G09660	-	-263	9.34
1	3133914	3134064	AT1G09680	-	-5.67	11.7
1	3136187	3136540	AT1G09690	-	-109	5.32
1	3137507	3137567	AT1G09690	-	-5.23	5.83
1	3137624	3137684	AT1G09690	-	-1.78	17.5
1	3137707	3138122	AT1G09700	-	-143	12.8
1	3144143	3144381	AT1G09710	+	-44.2	14.9
1	3147636	3148086	AT1G09730	-	-110	17
1	3155803	3156376	AT1G09740	+	-Inf	127
1	3159124	3159578	AT1G09760	-	-Inf	51.9
1	3162724	3162934	AT1G09770	+	-43.2	1.97
1	3163740	3163830	AT1G09770	+	-12.8	1.43
1	3164540	3165437	AT1G09770	+	-Inf	9.42
1	3165369	3165549	AT1G09780	-	-75.2	2.43
1	3172254	3173510	AT1G09794	+	-257	18
1	3176383	3176910	AT1G09795	+	-Inf	17.1
1	3176882	3177181	AT1G09800	-	-Inf	33.7
1	3180524	3180734	AT1G09800	-	-314	7.97
1	3180547	3180736	AT1G04733	-	-Inf	8.45
1	3180955	3181443	AT1G09810	-	-42.7	4.96
1	3190253	3190343	AT1G09820	-	-4.6	3.09
1	3192567	3192923	AT1G09830	-	-277	31.1
1	3195807	3196105	AT1G09840	-	-Inf	34.5
1	3203823	3204150	AT1G09850	+	-Inf	43.8
1	3206388	3206478	AT1G09870	+	-3.91	1.41
1	3208325	3208714	AT1G09870	+	-Inf	37
1	3211252	3211599	AT1G09880	-	-7.68	26.3
1	3220034	3220364	AT1G09910	-	-Inf	36.5
1	3224683	3225011	AT1G09920	-	-Inf	32.5
1	3236907	3237294	AT1G09940	-	-81.3	35
1	3240915	3241123	AT1G09950	-	-30.8	4.03
1	3246975	3247216	AT1G09960	+	-52.8	7.93
1	3255122	3255362	AT1G09970	+	-160	2.13
1	3256188	3256637	AT1G09980	-	-Inf	25.5
1	3262221	3262634	AT1G09995	-	-13.9	6.13
1	3269597	3269776	AT1G10020	-	-3.88	8.75
1	3270160	3270280	AT1G10020	-	-4.52	1.48
1	3275632	3275953	AT1G10030	+	-42.1	18.5
1	3275890	3276157	AT1G10040	-	-33.9	9.53
1	3283242	3283631	AT1G10050	+	-22.7	21.1
1	3290055	3290441	AT1G10070	+	-111	10.2
1	3290310	3290701	AT1G10090	-	-Inf	13
1	3297260	3297470	AT1G10095	-	-12.6	35
1	3304038	3304188	AT1G10120	-	-16.3	5.25
1	3321715	3322269	AT1G10130	+	-Inf	40.4
1	3323055	3323174	AT1G10140	-	-2.82	1.31
1	3323409	3323646	AT1G10140	-	-41.5	14.6
1	3325824	3325885	AT1G10155	-	-3.46	14.6
1	3338184	3338365	AT1G10180	-	-13.6	7.5
1	3341507	3341628	AT1G10180	-	-4.68	5.83
1	3350765	3351032	AT1G10210	+	-13.2	3.14
1	3356656	3356985	AT1G10240	-	-42.2	14.6
1	3366314	3366374	AT1G10270	+	-2.46	1.54
1	3366492	3366878	AT1G10280	-	-48	6.94
1	3376985	3377463	AT1G10290	+	-Inf	52.8
1	3380078	3380414	AT1G10300	+	-2.54	4.62
1	3381446	3382109	AT1G10310	-	-Inf	38.5
1	3384117	3384416	AT1G10320	-	-45.7	4.3
1	3384474	3384832	AT1G10320	-	-36.7	3.98
1	3387783	3388376	AT1G10320	-	-132	11.7
1	3393269	3393567	AT1G10350	-	-63.3	6.02
1	3394347	3394467	AT1G10350	-	-4.76	1.64
1	3395550	3395760	AT1G10360	-	-148	8.53
1	3406985	3407433	AT1G10390	-	-82.3	6.51
1	3414911	3415414	AT1G10400	-	-10.1	10.9
1	3416608	3416937	AT1G10410	-	-Inf	14.8
1	3424245	3424425	AT1G10417	-	-10.2	13.6
1	3428477	3428746	AT1G10430	-	-63.5	5.54
1	3438040	3438370	AT1G10450	+	-160	19
1	3442377	3442647	AT1G10470	-	-59.2	3.66
1	3459723	3460112	AT1G10490	+	-Inf	269
1	3459999	3460175	AT1G10500	-	-292	7.99
1	3465347	3465786	AT1G10510	+	-Inf	23.8
1	3469156	3469455	AT1G10520	+	-33.7	23.8
1	3469599	3469894	AT1G10522	+	-87.8	5.15
1	3471193	3471488	AT1G10522	+	-Inf	27.5
1	3472212	3472299	AT1G04803	+	-4.02	9.25
1	3474857	3475096	AT1G10540	-	-28.2	14.6
1	3490863	3491277	AT1G10570	+	-Inf	52.3
1	3491257	3491525	AT1G10580	-	-Inf	28.9
1	3492885	3493212	AT1G10580	-	-Inf	7.19
1	3494975	3495184	AT1G10585	-	-12.6	4.38
1	3501987	3502317	AT1G10590	-	-201	8.82
1	3505098	3505572	AT1G10600	+	-Inf	22.3
1	3506185	3506546	AT1G10610	+	-17.1	4.93
1	3508527	3509006	AT1G10610	+	-85.5	14.6
1	3512738	3513372	AT1G10630	-	-Inf	17.5
1	3523985	3524195	AT1G10650	-	-13.2	2.97
1	3534839	3535137	AT1G10660	+	-65.6	5.94
1	3537805	3538439	AT1G10670	+	-Inf	42.3
1	3556244	3556544	AT1G10700	+	-75.8	5.25
1	3560198	3560676	AT1G10710	+	-41.5	201
1	3563406	3563466	AT1G10720	+	-2.55	1.39
1	3564492	3564850	AT1G10720	+	-47.6	5.52
1	3567717	3568046	AT1G10730	+	-67.7	10.2
1	3568140	3568501	AT1G10740	-	-284	39.4
1	3574925	3575045	AT1G10750	-	-2.93	2.92
1	3580859	3581310	AT1G10760	-	-Inf	12.3
1	3590761	3590928	AT1G10760	-	-2.26	11.7
1	3592679	3592769	AT1G10780	-	-7.24	8.75
1	3600909	3601294	AT1G10820	-	-128	6.81
1	3605511	3605631	AT1G10830	-	-6.82	23.3
1	3607630	3608039	AT1G10840	-	-Inf	84.6
1	3613078	3613259	AT1G10850	+	-14	2.22
1	3614282	3614613	AT1G10850	+	-56.2	34.3
1	3614512	3615047	AT1G10865	-	-Inf	14.4
1	3616609	3616908	AT1G10870	-	-Inf	27.4
1	3629929	3630599	AT1G10890	+	-162	4.64
1	3632161	3632608	AT1G10900	-	-245	23.3
1	3643856	3644187	AT1G10910	+	-Inf	57.9
1	3644268	3644538	AT1G10920	-	-18.5	9.08
1	3645671	3646029	AT1G10920	-	-27.2	4.44
1	3647515	3647575	AT1G10920	-	-2.83	23.3
1	3647875	3648145	AT1G10930	-	-59.9	16
1	3655761	3656238	AT1G10940	-	-Inf	17.5
1	3663579	3664026	AT1G10950	+	-Inf	19.3
1	3665086	3665267	AT1G10970	-	-7.22	7.29
1	3667402	3667463	AT1G10980	-	-2.68	11.7
1	3671785	3672083	AT1G11000	-	-59.7	16
1	3678298	3678567	AT1G11020	+	-126	21.9
1	3683783	3683932	AT1G11050	+	-8.96	2.13
1	3689501	3689862	AT1G11060	+	-204	37
1	3690220	3690281	AT1G11070	-	-1.66	5.83
1	3702553	3702702	AT1G04837	-	-3.08	4.67
1	3703647	3703796	AT1G04837	-	-11.7	4.92
1	3703661	3703779	AT1G11090	+	-7.9	4.23
1	3703671	3703851	AT1G11100	-	-11.6	4.8
1	3717329	3717659	AT1G11120	+	-32.1	13.2
1	3726978	3727450	AT1G11130	+	-275	33
1	3739306	3739576	AT1G11160	+	-10.2	18.5
1	3744137	3744675	AT1G11170	+	-62.7	5.81
1	3748259	3748527	AT1G11180	+	-21	18.5
1	3750183	3750303	AT1G11190	-	-3.14	1.88
1	3755363	3755658	AT1G11200	+	-112	23.8
1	3766753	3767110	AT1G11240	-	-171	18.2
1	3780385	3785522	AT1G11270	-	-28	19
1	3785580	3785670	AT1G11270	-	-5.23	4.74
1	3787347	3787556	AT1G11280	-	-37.4	6.37
1	3791256	3791377	AT1G11290	-	-2.99	2.14
1	3797268	3797447	AT1G11300	+	-7.54	5.94
1	3800580	3800821	AT1G11303	+	-15.3	4.35
1	3800707	3801006	AT1G11310	-	-149	12.4
1	3808552	3808851	AT1G11320	+	-19.1	5.28
1	3813361	3813570	AT1G11330	+	-25	3.55
1	3813906	3814116	AT1G11340	-	-8.77	46.7
1	3817423	3817812	AT1G11350	-	-35.8	11.7
1	3821403	3821703	AT1G11360	-	-114	7.01
1	3832622	3832892	AT1G11380	+	-15.3	3
1	3833952	3834462	AT1G11380	+	-92.5	7.27
1	3834431	3834701	AT1G11390	-	-97.2	10.3
1	3838138	3838772	AT1G11400	+	-3	1.85
1	3839892	3840278	AT1G11400	+	-Inf	21.8
1	3844240	3844360	AT1G11410	+	-5.47	2.16
1	3844418	3844479	AT1G11410	+	-2.82	10.6
1	3844490	3844609	AT1G11420	-	-3.38	3.65
1	3848655	3849165	AT1G11430	+	-Inf	12.2
1	3849200	3849260	AT1G11440	+	-4.87	31.7
1	3850026	3850204	AT1G11440	+	-16.3	2.68
1	3850498	3850706	AT1G11440	+	-15.3	6.61
1	3863597	3864074	AT1G11475	+	-Inf	21.8
1	3864042	3864459	AT1G11480	-	-Inf	19.9
1	3864576	3864726	AT1G11480	-	-10.9	1.5
1	3866791	3867000	AT1G11480	-	-17.7	15.6
1	3867581	3867805	AT1G11482	-	-4.69	4.38
1	3875187	3875484	AT1G11530	+	-87.3	26.4
1	3878524	3878643	AT1G11545	-	-3.53	6.81
1	3895178	3895538	AT1G11592	-	-72.1	46.7
1	3912753	3912961	AT1G11630	-	-9.76	5.57
1	3917509	3918243	AT1G11650	+	-Inf	35
1	3924072	3924566	AT1G11660	+	-Inf	15.6
1	3940602	3940782	AT1G11680	+	-24	5.78
1	3945935	3946346	AT1G11700	+	-Inf	19.5
1	3951061	3951329	AT1G11710	+	-26.1	66.1
1	3956714	3957044	AT1G11720	+	-Inf	11
1	3959785	3960434	AT1G11730	+	-38.6	31.7
1	3969241	3969817	AT1G11750	+	-178	64.7
1	3969680	3969919	AT1G11755	-	-218	15.7
1	3971985	3972218	AT1G11760	-	-5.04	17.5
1	3977313	3977612	AT1G11780	-	-112	10.9
1	3984921	3985219	AT1G11790	+	-Inf	25.7
1	3985213	3985599	AT1G11800	-	-129	23.3
1	3991026	3991236	AT1G11820	-	-22	3.31
1	3997489	3997906	AT1G11840	+	-Inf	17.6
1	3999365	3999546	AT1G11850	+	-70.7	4.64
1	3999375	3999563	AT1G11850	+	-49.4	3.24
1	4003061	4003510	AT1G11860	+	-Inf	18.5
1	4006418	4006776	AT1G11870	+	-272	84.5
1	4006867	4007020	AT1G04897	-	-9.86	32.1
1	4007236	4007396	AT1G04907	-	-12	7.66
1	4007704	4007974	AT1G11880	-	-67.4	7.89
1	4012778	4013104	AT1G11890	+	-Inf	11.9
1	4013483	4013629	AT1G04917	+	-2.06	10.6
1	4016274	4016544	AT1G11905	+	-83.8	8.24
1	4016711	4017100	AT1G11910	-	-Inf	11.7
1	4020634	4020695	AT1G11910	-	-2.26	11.7
1	4030235	4030626	AT1G11930	+	-211	63.4
1	4031533	4031861	AT1G11940	-	-287	21.2
1	4034478	4034628	AT1G11950	-	-6.43	5.83
1	4037978	4038068	AT1G11950	-	-2.7	1.74
1	4039655	4039955	AT1G11960	-	-79.6	8.75
1	4048312	4048474	AT1G11990	-	-2.53	7.29
1	4049925	4050193	AT1G12000	-	-118	7.78
1	4057610	4057879	AT1G12010	+	-16.9	7.93
1	4058286	4058416	AT1G12013	+	-32.1	25.1
1	4065250	4066049	AT1G12030	-	-1.89	2.04
1	4075653	4076207	AT1G12050	+	-Inf	60.8
1	4084547	4084924	AT1G12080	+	-90.7	4.87
1	4109273	4109571	AT1G12110	+	-93.3	7.32
1	4114762	4115118	AT1G12120	-	-109	6.18
1	4124879	4125090	AT1G04933	+	-9.21	13.2
1	4128100	4128280	AT1G12160	+	-6.37	6.61
1	4137983	4138102	AT1G12200	+	-9.74	2.02
1	4140335	4141126	AT1G12210	+	-3.6	1.86
1	4143759	4143910	AT1G12210	+	-5.31	4.11
1	4143765	4143916	AT1G12210	+	-4.82	3.52
1	4147615	4147825	AT1G12220	+	-4.51	2.1
1	4147641	4147790	AT1G12220	+	-4.94	2.16
1	4150581	4151056	AT1G12230	+	-Inf	14.1
1	4157382	4157653	AT1G12240	+	-38.1	11.4
1	4158866	4159046	AT1G12244	+	-12.3	3.52
1	4161121	4161506	AT1G12250	+	-Inf	95.1
1	4162943	4163151	AT1G12260	-	-7.92	3.95
1	4163535	4163684	AT1G12260	-	-4.33	2.1
1	4172751	4172842	AT1G12270	+	-9.59	1.6
1	4174110	4174730	AT1G12270	+	-Inf	11.2
1	4176846	4176907	AT1G12280	-	-2.59	2.43
1	4178401	4178672	AT1G12290	-	-17.7	7.54
1	4189331	4189658	AT1G12320	+	-5.46	2.55
1	4194685	4195339	AT1G12330	+	-26.2	2.12
1	4196541	4196749	AT1G12330	+	-10.1	7.93
1	4198193	4198252	AT1G12340	+	-2.62	21.1
1	4200520	4200849	AT1G12350	+	-Inf	24.2
1	4205906	4206397	AT1G12360	+	-Inf	38
1	4206359	4206658	AT1G12370	-	-27.1	12.6
1	4221446	4221773	AT1G12390	+	-151	29.1
1	4222757	4222816	AT1G12400	+	-4.43	3.21
1	4224700	4225254	AT1G12410	+	-Inf	33
1	4233776	4234196	AT1G12430	-	-79.7	40.8
1	4245696	4245904	AT1G12450	+	-11.9	5.28
1	4250397	4250728	AT1G12460	+	-61.1	8.1
1	4257032	4257392	AT1G12470	+	-Inf	59.9
1	4258425	4258578	AT1G04953	+	-1.63	15.9
1	4259090	4259240	AT1G12480	-	-4.21	1.92
1	4263269	4263479	AT1G12500	-	-24.7	2.68
1	4267073	4267490	AT1G12520	-	-111	5.83
1	4268985	4269339	AT1G12530	-	-Inf	27.2
1	4275790	4275971	AT1G12550	+	-4.86	2.54
1	4285426	4285876	AT1G12580	+	-Inf	14.6
1	4294581	4294881	AT1G12620	-	-16.3	8.75
1	4303279	4303548	AT1G12640	-	-32.8	29.2
1	4306957	4308007	AT1G12650	+	-Inf	21.7
1	4319876	4320204	AT1G12680	-	-148	10.1
1	4323532	4323801	AT1G12700	-	-27.3	15.2
1	4326797	4326857	AT1G12710	-	-5	2.45
1	4337216	4337927	AT1G12730	+	-Inf	70.4
1	4344942	4345182	AT1G12750	-	-113	9.64
1	4350485	4350844	AT1G12760	+	-91.7	9.39
1	4353348	4353678	AT1G12770	+	-246	13.5
1	4355719	4355899	AT1G12775	+	-5.04	3.52
1	4355955	4356194	AT1G12780	-	-51.9	3.62
1	4359014	4359464	AT1G12790	-	-28.9	18.5
1	4361550	4361821	AT1G12800	-	-259	19
1	4368110	4368822	AT1G12810	+	-Inf	21.1
1	4368759	4368939	AT1G12820	-	-8.49	2.48
1	4369471	4369617	AT1G04977	+	-6.62	6.87
1	4374542	4374807	AT1G12830	-	-40.9	2.79
1	4378126	4378514	AT1G12840	+	-Inf	23.6
1	4379693	4379873	AT1G12850	-	-30.8	3.52
1	4381524	4381615	AT1G12850	-	-3.65	1.65
1	4384333	4384423	AT1G12860	+	-4.02	26.4
1	4386382	4386651	AT1G12860	+	-9.89	15.9
1	4390872	4391108	AT1G12880	+	-11	3.17
1	4394896	4394956	AT1G12910	-	-10.9	7.29
1	4398321	4398799	AT1G12930	-	-Inf	64.2
1	4425396	4425876	AT1G12970	+	-177	17.2
1	4435712	4435982	AT1G12990	+	-26.4	2.2
1	4436041	4436102	AT1G12990	+	-3.19	15.9
1	4436130	4436606	AT1G13000	-	-Inf	14.2
1	4440463	4440853	AT1G13020	-	-280	17.5
1	4441456	4442396	AT1G13020	-	-12.8	1.64
1	4442665	4443265	AT1G13020	-	-Inf	27.7
1	4444042	4444340	AT1G13030	-	-140	24.1
1	4446192	4446476	AT1G13030	-	-3.21	1.82
1	4451445	4451712	AT1G13050	+	-41.5	37
1	4454418	4454900	AT1G13060	+	-Inf	58.1
1	4463289	4463469	AT1G13090	+	-105	6.32
1	4469143	4469502	AT1G13120	-	-Inf	21.9
1	4471342	4471522	AT1G13120	-	-5.72	1.74
1	4477735	4477915	AT1G13130	+	-5.87	31.7
1	4488218	4488577	AT1G13160	+	-128	13.2
1	4488622	4488981	AT1G13170	-	-163	11.8
1	4498021	4498469	AT1G13180	+	-Inf	56.8
1	4500485	4501504	AT1G13190	+	-212	7.22
1	4501580	4501877	AT1G13195	-	-107	8.53
1	4508965	4509056	AT1G13210	-	-6.29	9.72
1	4517063	4517303	AT1G13220	+	-3.21	1.59
1	4517721	4517902	AT1G13220	+	-5.38	1.74
1	4518111	4518322	AT1G13220	+	-12	2.33
1	4519885	4520306	AT1G13220	+	-Inf	54.8
1	4546708	4547255	AT1G13270	+	-Inf	6.82
1	4548595	4548775	AT1G13280	+	-18.5	3.48
1	4557555	4557910	AT1G13300	+	-8.48	2.58
1	4558525	4558674	AT1G13300	+	-4.15	2.64
1	4561086	4561384	AT1G13310	-	-6.53	4.58
1	4563427	4563941	AT1G13320	-	-Inf	21.5
1	4568907	4569113	AT1G13330	+	-3.67	1.96
1	4569405	4570598	AT1G13330	+	-56.6	30.8
1	4572303	4572722	AT1G13350	-	-Inf	15.2
1	4575433	4575990	AT1G13350	-	-269	11.8
1	4589023	4589204	AT1G13380	-	-35.2	6.22
1	4598843	4598933	AT1G13400	+	-2.28	6.61
1	4603127	4603605	AT1G13410	+	-16.4	15.9
1	4608106	4608315	AT1G13440	-	-89.5	5.63
1	4612730	4613059	AT1G13450	-	-130	12.9
1	4615826	4615976	AT1G13460	+	-5.17	2.64
1	4618061	4618389	AT1G13460	+	-34.4	10.6
1	4620369	4620638	AT1G13470	-	-6.58	2.92
1	4633886	4634036	AT1G13530	-	-3.89	2.23
1	4638467	4638853	AT1G13560	-	-Inf	28.6
1	4642243	4642632	AT1G13570	-	-256	27.6
1	4644550	4644966	AT1G13580	-	-224	32.1
1	4648566	4648949	AT1G13590	+	-8.88	4.4
1	4651224	4651520	AT1G13600	-	-12.1	32.1
1	4664961	4665022	AT1G13610	-	-1.63	3.65
1	4669424	4669723	AT1G13630	-	-46.7	10.2
1	4677063	4677243	AT1G13640	-	-6.97	2.19
1	4680407	4680645	AT1G13650	-	-6.08	8.75
1	4693993	4694410	AT1G13690	+	-Inf	20.2
1	4694371	4694520	AT1G13700	-	-17.7	5.54
1	4712193	4712642	AT1G13730	+	-217	18.5
1	4714584	4714994	AT1G13740	+	-18.8	2.15
1	4715393	4715573	AT1G13750	-	-24.4	5.32
1	4724310	4724490	AT1G13770	+	-6.87	3.96
1	4726171	4726469	AT1G13780	+	-18.9	5.28
1	4730005	4730425	AT1G13790	+	-104	12.7
1	4730424	4730634	AT1G13800	-	-8.78	5.54
1	4732910	4733001	AT1G13800	-	-2.1	4.38
1	4732932	4732993	AT1G13800	-	-2.1	4.86
1	4735216	4735394	AT1G13810	+	-6.87	3.3
1	4737345	4737910	AT1G13820	+	-Inf	86.7
1	4739840	4739930	AT1G13830	-	-3.08	4.67
1	4743233	4743562	AT1G13860	-	-84.8	9.35
1	4747185	4747484	AT1G13870	-	-153	29.2
1	4753128	4753307	AT1G13900	-	-4.6	3.09
1	4757692	4758047	AT1G13910	+	-6.67	11.9
1	4759086	4759146	AT1G13920	+	-1.75	1.48
1	4759352	4759589	AT1G13920	+	-9.77	2.92
1	4759824	4760002	AT1G13920	+	-7.85	5.02
1	4761015	4761193	AT1G13930	+	-Inf	1.8
1	4762508	4762748	AT1G13940	-	-8	3.24
1	4774581	4774847	AT1G13950	+	-125	11.9
1	4779003	4779420	AT1G13960	+	-Inf	52.8
1	4779380	4779796	AT1G13970	-	-27.8	7.78
1	4794324	4794654	AT1G13980	+	-75.5	7.42
1	4796181	4796599	AT1G13990	+	-Inf	19.1
1	4799797	4800283	AT1G14000	+	-Inf	12
1	4800168	4800493	AT1G14010	-	-Inf	16.2
1	4805075	4805375	AT1G14020	+	-24.1	7.93
1	4805305	4805542	AT1G14030	-	-Inf	13.3
1	4814453	4814724	AT1G14040	+	-33.8	18.5
1	4817105	4817431	AT1G14060	-	-51.4	4.03
1	4824429	4824640	AT1G14090	-	-25.1	15.3
1	4837926	4838016	AT1G14140	-	-4.53	7.29
1	4840530	4840765	AT1G14150	+	-16	19.8
1	4842274	4842469	AT1G05057	+	-213	14.5
1	4842275	4842472	AT1G05063	+	-213	14.4
1	4843183	4843452	AT1G14170	-	-22.8	52.5
1	4848906	4849205	AT1G14180	+	-63.7	9.44
1	4856777	4856894	AT1G14210	-	-4.32	3.14
1	4863668	4864034	AT1G14230	+	-Inf	14.8
1	4867951	4868011	AT1G14240	+	-2.4	6.61
1	4871251	4871488	AT1G14250	+	-23.3	9.91
1	4874697	4874877	AT1G14260	+	-9.24	29.1
1	4874874	4875232	AT1G14270	-	-270	22.1
1	4880029	4880360	AT1G14290	-	-150	7.48
1	4882335	4882635	AT1G14300	-	-65.5	99.2
1	4886267	4886793	AT1G14310	+	-Inf	21.1
1	4889380	4889675	AT1G14320	+	-251	31.7
1	4890068	4890248	AT1G14330	-	-6.2	5.1
1	4898654	4899006	AT1G14340	+	-Inf	44
1	4908296	4908651	AT1G14350	+	-21.4	3.89
1	4911122	4911391	AT1G14360	-	-135	6.35
1	4917867	4918138	AT1G14370	+	-158	54.2
1	4918009	4918249	AT1G14380	-	-76.1	6.81
1	4920956	4921044	AT1G05083	+	-1.63	15.9
1	4926793	4926914	AT1G14390	+	-3.45	3.52
1	4927022	4927321	AT1G14400	-	-Inf	5.27
1	4928920	4929369	AT1G14410	-	-81.1	5.83
1	4946191	4947343	AT1G14450	-	-Inf	7.49
1	4948283	4948342	AT1G14455	-	-1.31	8.75
1	4948667	4949026	AT1G14460	-	-24.4	30.6
1	4951492	4951553	AT1G14460	-	-2.87	1.7
1	4957838	4958046	AT1G14480	+	-15.2	8.98
1	4961772	4962219	AT1G14510	-	-65.6	6.78
1	4968133	4968312	AT1G14520	-	-52.4	11.4
1	4971006	4971454	AT1G14530	-	-Inf	29.7
1	4982978	4983367	AT1G14560	+	-111	21.1
1	4987137	4987375	AT1G14570	+	-27.9	84.5
1	4998766	4999032	AT1G14590	-	-142	52.5
1	5008152	5008600	AT1G14610	-	-Inf	19.8
1	5014674	5015000	AT1G14620	-	-Inf	61.3
1	5029035	5029275	AT1G14650	+	-10.2	1.49
1	5030406	5030825	AT1G14650	+	-Inf	9.11
1	5031613	5031793	AT1G14650	+	-7.49	8.59
1	5031942	5032211	AT1G14660	-	-219	46.7
1	5040268	5040448	AT1G14670	+	-77.3	2.73
1	5040506	5040567	AT1G14670	+	-7.98	42.3
1	5043941	5044061	AT1G14685	+	-4.09	1.38
1	5044210	5045347	AT1G14685	+	-8.18	3.57
1	5048252	5048459	AT1G14687	+	-14.7	4.48
1	5051685	5052106	AT1G14690	-	-132	52.5
1	5052225	5052554	AT1G14690	-	-17	1.67
1	5060870	5061140	AT1G14700	+	-14.8	4.17
1	5061842	5062259	AT1G14710	-	-Inf	9.37
1	5063925	5064232	AT1G14710	-	-3.26	1.29
1	5066643	5066883	AT1G14720	-	-Inf	11.3
1	5075178	5075239	AT1G14740	-	-6.29	9.72
1	5075298	5075747	AT1G14740	-	-92.2	3.43
1	5079434	5079705	AT1G14750	-	-37	6.56
1	5086594	5086833	AT1G14770	-	-18.8	14.6
1	5093854	5094122	AT1G14780	+	-23	5.28
1	5102423	5102862	AT1G14810	-	-Inf	23
1	5105063	5105361	AT1G14820	-	-Inf	16.7
1	5107415	5107772	AT1G14830	-	-Inf	21.2
1	5111849	5112357	AT1G14840	-	-59.1	13.1
1	5116582	5117002	AT1G14850	-	-127	11.1
1	5126072	5126162	AT1G14860	+	-3.83	3.02
1	5138442	5138532	AT1G14900	-	-1.95	1.72
1	5139741	5139892	AT1G14910	-	-23.6	3.5
1	5159856	5160091	AT1G14960	-	-5.14	11.7
1	5161644	5162120	AT1G14970	-	-114	16
1	5165577	5165906	AT1G14980	-	-Inf	6.15
1	5167058	5167381	AT1G14990	-	-Inf	30.5
1	5170183	5170482	AT1G15002	-	-112	19.5
1	5170209	5170307	AT1G05137	-	-29.5	14.2
1	5173004	5173512	AT1G15020	-	-Inf	21.2
1	5179752	5180019	AT1G15030	+	-138	6.45
1	5180124	5180303	AT1G15040	-	-4.65	1.61
1	5181342	5181402	AT1G15040	-	-2.31	2.92
1	5181990	5182259	AT1G15050	-	-21.1	111
1	5183346	5183891	AT1G15060	-	-267	37.9
1	5189466	5189673	AT1G15080	+	-34.5	7.27
1	5201835	5202195	AT1G15110	+	-237	10.9
1	5203720	5204225	AT1G15120	+	-Inf	26.5
1	5206001	5206329	AT1G15130	-	-Inf	9.23
1	5210180	5210538	AT1G15140	-	-Inf	8.03
1	5214652	5214922	AT1G15150	+	-12.6	18.5
1	5217718	5218121	AT1G15165	-	-2.88	3.21
1	5222608	5222973	AT1G15170	+	-202	42.3
1	5223113	5223411	AT1G15175	-	-58.7	9.89
1	5226383	5226778	AT1G15180	+	-105	10.7
1	5228299	5229040	AT1G15200	-	-250	9.33
1	5239726	5240051	AT1G15215	+	-Inf	41.4
1	5240058	5240358	AT1G15220	-	-21	5.13
1	5242756	5242876	AT1G15230	-	-11.9	1.54
1	5248303	5248693	AT1G15240	+	-Inf	37.8
1	5250649	5251868	AT1G15270	-	-Inf	6.77
1	5252709	5253608	AT1G15280	+	-82.3	3.85
1	5256299	5256803	AT1G15280	+	-Inf	42.3
1	5257048	5257229	AT1G15290	-	-21.8	3.04
1	5257348	5257468	AT1G15290	-	-6.31	1.41
1	5264764	5264976	AT1G15290	-	-5.05	2.13
1	5266294	5266475	AT1G15300	-	-6.43	2.66
1	5268979	5269423	AT1G15310	-	-Inf	140
1	5275615	5276755	AT1G15340	-	-Inf	52.5
1	5278026	5278439	AT1G15350	-	-110	7.69
1	5288284	5288640	AT1G15370	+	-123	11.4
1	5292253	5292522	AT1G15380	+	-31.6	3.6
1	5295480	5295871	AT1G15390	+	-74.5	21.1
1	5295874	5295934	AT1G15400	-	-4.05	1.87
1	5297846	5298252	AT1G05163	-	-Inf	154
1	5297874	5298166	AT1G15405	-	-Inf	68.1
1	5298778	5298869	AT1G15410	+	-1.76	1.64
1	5300657	5300927	AT1G15410	+	-214	20.8
1	5300741	5301236	AT1G15415	-	-20.6	5.19
1	5301545	5301903	AT1G15420	-	-191	26.3
1	5306026	5306266	AT1G15440	-	-116	10.8
1	5311241	5311302	AT1G15460	-	-1.89	1.98
1	5317552	5317941	AT1G15470	+	-192	15.9
1	5320390	5320630	AT1G15480	+	-24.1	26.4
1	5320614	5320854	AT1G15490	-	-87.6	12.1
1	5328576	5328875	AT1G15500	+	-Inf	22.3
1	5339803	5339922	AT1G08915	-	-3.98	3.89
1	5339960	5340319	AT1G15530	-	-5.19	1.87
1	5363137	5363369	AT1G15570	+	-5.28	1.65
1	5365228	5365529	AT1G15570	+	-258	58.1
1	5384030	5384761	AT1G15660	+	-26.7	3.4
1	5384959	5385290	AT1G15660	+	-152	11.5
1	5402164	5402464	AT1G15690	+	-Inf	2.76
1	5405761	5405821	AT1G15710	+	-1.92	2.09
1	5407336	5407486	AT1G15720	+	-14.7	6
1	5407400	5407670	AT1G15730	-	-Inf	41.5
1	5414412	5414919	AT1G15740	+	-Inf	15
1	5414816	5415146	AT1G15750	-	-319	12.6
1	5430069	5430249	AT1G15780	-	-9.13	10.2
1	5438170	5438496	AT1G15790	-	-55.4	14.6
1	5441219	5441516	AT1G15800	-	-59.6	6.09
1	5445058	5445179	AT1G15810	+	-5.85	1.5
1	5446293	5446564	AT1G15810	+	-64.6	3.96
1	5446520	5446638	AT1G15820	-	-43.8	1.32
1	5447674	5447821	AT1G15820	-	-167	3.84
1	5448267	5450261	AT1G15830	+	-Inf	121
1	5456664	5457022	AT1G15860	+	-Inf	20.2
1	5458131	5458429	AT1G15870	+	-45.9	8.77
1	5458397	5458779	AT1G15880	-	-Inf	35.8
1	5460983	5461297	AT1G15885	+	-97.9	18.5
1	5463952	5464193	AT1G15890	+	-6.85	5.28
1	5463971	5464181	AT1G15890	+	-6.85	5.28
1	5467486	5467666	AT1G15910	+	-8.79	2.01
1	5468227	5468584	AT1G15910	+	-7.79	1.89
1	5468673	5469180	AT1G15910	+	-243	106
1	5472565	5473048	AT1G15930	+	-Inf	10
1	5477390	5478345	AT1G15940	+	-226	59.4
1	5481912	5482180	AT1G15950	+	-Inf	11.4
1	5481962	5482082	AT1G15960	-	-2.53	8.75
1	5486272	5486631	AT1G15970	-	-Inf	38.3
1	5491036	5491363	AT1G15980	+	-Inf	13.9
1	5495102	5495359	AT1G16000	+	-48.3	5.28
1	5495372	5495521	AT1G16010	-	-24.4	4.24
1	5500884	5501358	AT1G16020	+	-Inf	104
1	5506377	5506733	AT1G16040	+	-Inf	57.7
1	5511761	5511822	AT1G16070	-	-3.52	5.83
1	5515699	5516027	AT1G16080	+	-Inf	12.4
1	5517643	5517822	AT1G16090	+	-17.5	5.16
1	5520598	5520869	AT1G16110	+	-19.6	11.9
1	5524881	5525032	AT1G16120	+	-4.47	3.6
1	5528032	5528182	AT1G16130	+	-13.2	4.97
1	5538201	5538501	AT1G16160	+	-9.24	21.1
1	5538694	5538961	AT1G16170	-	-45	29.2
1	5542603	5542783	AT1G16180	+	-39.8	1.7
1	5545650	5546103	AT1G16190	+	-Inf	15.2
1	5546098	5546511	AT1G16210	-	-Inf	38.8
1	5547106	5547430	AT1G16210	-	-92.2	2.58
1	5550561	5550681	AT1G16220	+	-3.44	4.76
1	5554872	5555231	AT1G16240	-	-250	8.75
1	5559282	5559520	AT1G16250	+	-37.3	42.3
1	5559527	5559827	AT1G16260	-	-12.8	3.35
1	5568097	5568368	AT1G16270	+	-264	24.4
1	5568276	5568633	AT1G16280	-	-11	3.06
1	5570782	5570931	AT1G16290	-	-2.53	7.29
1	5577355	5577622	AT1G16300	+	-217	16.1
1	5580462	5580671	AT1G16310	+	-15.8	4.05
1	5581889	5582066	AT1G16320	+	-25.1	2.34
1	5582040	5582280	AT1G16330	-	-15	11.7
1	5587751	5588139	AT1G16340	-	-46.6	7.5
1	5592860	5593039	AT1G16350	+	-20.9	3
1	5593388	5593449	AT1G16360	-	-1.66	5.83
1	5615398	5615486	AT1G16430	+	-3.16	1.78
1	5619190	5619456	AT1G16445	+	-18.4	10.6
1	5619574	5619931	AT1G16460	-	-Inf	81.7
1	5625231	5625654	AT1G16470	+	-Inf	15
1	5630712	5631101	AT1G16489	+	-46.7	48.9
1	5630791	5630851	AT1G16490	-	-1.87	4.86
1	5650788	5651167	AT1G16520	+	-123	5.6
1	5665005	5665488	AT1G16540	+	-Inf	25.9
1	5670351	5670708	AT1G16560	+	-Inf	222
1	5670576	5670965	AT1G16570	-	-Inf	27.6
1	5674967	5675143	AT1G16590	+	-8.38	3.27
1	5675553	5676030	AT1G16610	-	-Inf	13.7
1	5683080	5683231	AT1G16630	-	-3.23	2.02
1	5686092	5686179	AT1G05247	-	-2.68	5.83
1	5690949	5691369	AT1G16650	+	-93.9	54.8
1	5699305	5699514	AT1G16670	+	-9.77	1.82
1	5699632	5699781	AT1G16670	+	-6.11	3.17
1	5705564	5705892	AT1G16680	+	-Inf	24.3
1	5709232	5709563	AT1G16690	+	-263	25.9
1	5711469	5712043	AT1G16700	+	-Inf	33.2
1	5713514	5713752	AT1G16705	+	-10.9	7.55
1	5721805	5722494	AT1G16710	+	-Inf	26.3
1	5725850	5726478	AT1G16720	+	-Inf	79.3
1	5727621	5727883	AT1G16740	+	-40.8	3.23
1	5728824	5729115	AT1G16740	+	-Inf	10.7
1	5729056	5729324	AT1G16750	-	-49.5	16.2
1	5745231	5745501	AT1G16800	-	-44.9	19
1	5746361	5746542	AT1G16800	-	-11.9	4.24
1	5756141	5756895	AT1G16810	+	-212	18.1
1	5756864	5757074	AT1G16820	-	-21.3	8.51
1	5758381	5758575	AT1G05273	+	-Inf	7.44
1	5760274	5760450	AT1G16825	+	-6.38	2.42
1	5767329	5767478	AT1G16860	+	-14	2.47
1	5770304	5770572	AT1G16860	+	-34.4	3.96
1	5770790	5770880	AT1G16870	-	-3.08	1.57
1	5775928	5776308	AT1G16880	+	-Inf	10.6
1	5776176	5776688	AT1G16890	-	-Inf	21
1	5779007	5779337	AT1G16900	-	-Inf	31.8
1	5787297	5787594	AT1G16920	-	-291	5.77
1	5791602	5791663	AT1G16930	+	-2.12	2.01
1	5800796	5801212	AT1G16970	-	-Inf	99.2
1	5821683	5821893	AT1G17020	+	-25.3	2.77
1	5827858	5828266	AT1G17040	+	-181	111
1	5831053	5831383	AT1G17050	+	-246	17.2
1	5832123	5832274	AT1G17060	-	-9.55	4.04
1	5837976	5838812	AT1G17070	+	-65.4	6.29
1	5840268	5840447	AT1G17080	-	-116	15.4
1	5842227	5842287	AT1G17090	-	-6.07	3.69
1	5845674	5846034	AT1G17110	-	-Inf	60.9
1	5853776	5853927	AT1G17120	+	-8.4	15.9
1	5856284	5856697	AT1G17130	+	-155	5.17
1	5857074	5857340	AT1G17140	-	-5.55	1.54
1	5860077	5860346	AT1G17145	-	-97.8	12.3
1	5868972	5869436	AT1G17160	+	-50.2	25.1
1	5880085	5880534	AT1G17210	-	-Inf	10.2
1	5890171	5890470	AT1G17220	+	-302	23.8
1	5890645	5890855	AT1G17232	-	-3.77	5.83
1	5891243	5891394	AT1G17232	-	-4	2.92
1	5894840	5895111	AT1G17230	+	-13	10.6
1	5900996	5901057	AT1G17255	+	-3.02	3.17
1	5903414	5903594	AT1G17255	+	-4.66	3.6
1	5908837	5908898	AT1G17260	+	-4.32	4.84
1	5909259	5909498	AT1G17270	-	-11.7	10.2
1	5916831	5917160	AT1G17280	-	-101	14.6
1	5926072	5926400	AT1G17290	+	-163	3.11
1	5931396	5931866	AT1G17330	+	-Inf	31.7
1	5938369	5938817	AT1G17340	+	-263	12.2
1	5944169	5944465	AT1G17350	+	-219	35.7
1	5950154	5950334	AT1G17360	+	-14.1	1.66
1	5951292	5951561	AT1G17360	+	-157	12.2
1	5951541	5951810	AT1G17370	-	-186	24.3
1	5955452	5955632	AT1G17380	-	-16.1	5.25
1	5956019	5956288	AT1G17380	-	-35.3	2.63
1	5961487	5961577	AT1G17400	-	-1.87	4.86
1	5968409	5968557	AT1G17410	-	-4.68	5.83
1	5983983	5984432	AT1G17440	-	-Inf	21.5
1	5985420	5985719	AT1G17440	-	-30.2	2.08
1	5987187	5987337	AT1G17440	-	-13.2	1.58
1	5988309	5988789	AT1G17450	-	-278	18.4
1	5988848	5988909	AT1G17450	-	-2.15	1.78
1	5998275	5998482	AT1G17455	+	-9.4	4.62
1	6002462	6002732	AT1G17460	+	-42.7	9.98
1	6005940	6006410	AT1G17470	+	-281	15.9
1	6006530	6006591	AT1G17480	-	-2.31	2.1
1	6008695	6009334	AT1G17490	+	-15.2	5.66
1	6023054	6023503	AT1G17500	+	-Inf	17.3
1	6024635	6025523	AT1G17520	-	-Inf	50
1	6029025	6029115	AT1G17530	+	-2.62	21.1
1	6036833	6037339	AT1G17550	+	-Inf	70
1	6037464	6037705	AT1G17560	-	-14.4	4.38
1	6049206	6049655	AT1G17580	+	-Inf	60.8
1	6050163	6050493	AT1G17590	-	-117	11.8
1	6052935	6053115	AT1G17600	-	-11	35
1	6053965	6054145	AT1G17600	-	-9.12	8.75
1	6066940	6067151	AT1G17630	+	-49.1	14.7
1	6067175	6067474	AT1G17640	-	-51.5	10.6
1	6069423	6069663	AT1G17650	-	-123	27.2
1	6072152	6072450	AT1G17665	-	-41.8	5.71
1	6074049	6074109	AT1G17665	-	-2.66	1.47
1	6076427	6076517	AT1G17680	+	-2.74	1.76
1	6080105	6080440	AT1G17680	+	-2.62	1.5
1	6082007	6082395	AT1G17680	+	-Inf	33.8
1	6082721	6082930	AT1G17690	-	-97.5	10.3
1	6087139	6087829	AT1G17690	-	-22.7	2.65
1	6089518	6089636	AT1G17700	+	-2.85	2.25
1	6093184	6094048	AT1G17720	-	-Inf	26.3
1	6098293	6098384	AT1G17720	-	-2.54	2.08
1	6100015	6100368	AT1G17730	+	-Inf	24.4
1	6100960	6101019	AT1G17744	-	-2.53	7.29
1	6101558	6101618	AT1G17745	+	-5.08	1.16
1	6105108	6105288	AT1G17745	+	-13.2	2.87
1	6109910	6110120	AT1G17750	+	-27.1	10.6
1	6110106	6110345	AT1G17760	-	-120	11
1	6124984	6125251	AT1G17780	+	-10	3.82
1	6125277	6125578	AT1G17790	-	-157	12.2
1	6131536	6132013	AT1G17820	-	-194	23.9
1	6131553	6132002	AT1G05333	-	-174	33.7
1	6135780	6136230	AT1G17830	-	-32.5	2.99
1	6145861	6146191	AT1G17840	+	-Inf	6.96
1	6146014	6146340	AT1G17850	-	-Inf	20.2
1	6149864	6150012	AT1G05347	-	-4.1	2.67
1	6151832	6151893	AT1G17870	-	-8	1.74
1	6152383	6152681	AT1G17880	-	-Inf	6.65
1	6154263	6154471	AT1G17890	-	-50.7	5.83
1	6161899	6162019	AT1G17920	-	-5.6	5.25
1	6166249	6166608	AT1G17930	-	-238	28.6
1	6169314	6169523	AT1G17940	-	-50.1	3.16
1	6179078	6179259	AT1G17950	+	-6.22	4.7
1	6185337	6185427	AT1G17970	+	-5.81	1.63
1	6187143	6187469	AT1G17970	+	-16.8	23.8
1	6187494	6187674	AT1G17980	-	-13.3	4.2
1	6191040	6191101	AT1G17980	-	-3.8	1.86
1	6191160	6191439	AT1G17980	-	-3.01	1.58
1	6206602	6206988	AT1G18030	+	-246	34.1
1	6206870	6207108	AT1G18040	-	-28.1	9.48
1	6211831	6212159	AT1G18060	-	-Inf	19.4
1	6213650	6214097	AT1G18070	-	-Inf	44.2
1	6223827	6224242	AT1G18080	+	-322	7.63
1	6227491	6227792	AT1G18090	+	-58.4	15.5
1	6244327	6244567	AT1G18150	-	-23	11.3
1	6247650	6247830	AT1G18150	-	-8.85	4.51
1	6253751	6254050	AT1G18160	+	-124	10.1
1	6255434	6255734	AT1G18170	+	-179	15.9
1	6257531	6257900	AT1G18180	+	-90.6	21.1
1	6257880	6257970	AT1G18190	-	-4.4	2.26
1	6278787	6279084	AT1G18260	-	-Inf	27
1	6282408	6282790	AT1G18265	-	-4.77	2.25
1	6283369	6283759	AT1G18270	-	-Inf	51
1	6305552	6305760	AT1G18320	+	-5.15	26.4
1	6305902	6306171	AT1G18330	-	-13.8	2.87
1	6308924	6309164	AT1G18335	-	-47.8	25.5
1	6311442	6311830	AT1G18340	-	-77.5	10.9
1	6316724	6317023	AT1G18360	-	-Inf	9.99
1	6319599	6319929	AT1G18370	-	-49.4	6.86
1	6329821	6330179	AT1G18390	+	-34.5	27.3
1	6331944	6332194	AT1G18400	+	-5.42	3.06
1	6333529	6333649	AT1G18400	+	-2.82	3.23
1	6336448	6336568	AT1G18410	-	-2.26	11.7
1	6342999	6343386	AT1G18415	-	-23.3	35
1	6343743	6344011	AT1G18415	-	-20.5	4.11
1	6344249	6344398	AT1G18415	-	-9.39	2.78
1	6347488	6347889	AT1G18440	+	-63.9	52.8
1	6351552	6352010	AT1G18450	+	-Inf	13
1	6355932	6356113	AT1G18460	+	-16.9	3.96
1	6356083	6356474	AT1G18470	-	-189	4.97
1	6365994	6366203	AT1G18485	+	-7.07	2.64
1	6368403	6368849	AT1G18490	+	-126	17.2
1	6372602	6373080	AT1G18500	+	-Inf	105
1	6377231	6377720	AT1G18540	-	-Inf	19
1	6381500	6381856	AT1G18550	-	-10.7	3.7
1	6381915	6382126	AT1G18550	-	-7.98	2.59
1	6388030	6388150	AT1G18560	+	-2.33	2.38
1	6397887	6398274	AT1G18580	+	-42.9	15.9
1	6402368	6402794	AT1G18600	+	-Inf	24.3
1	6408873	6409263	AT1G18610	+	-23.1	6.61
1	6414178	6414479	AT1G18620	+	-70.9	17.2
1	6416130	6416459	AT1G18630	+	-Inf	33.5
1	6416315	6416753	AT1G18640	-	-Inf	13
1	6418837	6419045	AT1G18650	-	-40	5.39
1	6421122	6421212	AT1G18660	+	-2.93	1.68
1	6425452	6425898	AT1G18660	+	-Inf	32.4
1	6426768	6427097	AT1G18670	-	-39.1	42.3
1	6431937	6432200	AT1G18680	-	-37.2	5.32
1	6434205	6434779	AT1G18690	+	-73.9	9.1
1	6436636	6436906	AT1G18690	+	-16.2	7.93
1	6437085	6437176	AT1G18690	+	-2.62	21.1
1	6442748	6443336	AT1G18700	+	-205	84.5
1	6443836	6444016	AT1G18700	+	-5.5	6.61
1	6452758	6453144	AT1G18710	+	-19	4.32
1	6457774	6458100	AT1G18720	-	-Inf	12.4
1	6461331	6461511	AT1G18730	+	-98.3	3.59
1	6461870	6462254	AT1G18730	+	-Inf	15.3
1	6466091	6466188	AT1G05427	-	-2.87	5.1
1	6469658	6469984	AT1G18750	+	-28.8	15.3
1	6475654	6475891	AT1G18773	+	-5.99	13.2
1	6481112	6481779	AT1G18800	-	-Inf	10
1	6500802	6501011	AT1G18840	-	-20.9	10.4
1	6501550	6501610	AT1G18840	-	-2.75	1.28
1	6504676	6504916	AT1G18850	-	-8.14	8.02
1	6510768	6510829	AT1G18860	+	-2.91	1.78
1	6511097	6511307	AT1G18860	+	-8.2	5.28
1	6518999	6519395	AT1G18870	+	-302	30.6
1	6520750	6520810	AT1G18880	+	-3.08	2.15
1	6523158	6523368	AT1G18880	+	-7.42	2.4
1	6523180	6523508	AT1G18890	-	-83.2	6.68
1	6532427	6532608	AT1G18900	+	-18.6	10.2
1	6532558	6532798	AT1G18910	-	-15	5.35
1	6545565	6545654	AT1G18940	+	-1.83	3.96
1	6550884	6551094	AT1G18950	+	-18.5	2.17
1	6551212	6551482	AT1G18950	+	-25	2.2
1	6551689	6552108	AT1G18950	+	-Inf	61.6
1	6553858	6553977	AT1G18960	+	-1.63	15.9
1	6557829	6557974	AT1G18975	+	-1.63	15.9
1	6560994	6561173	AT1G19000	-	-18	1.39
1	6567306	6567662	AT1G19010	+	-59.9	68.7
1	6577832	6577980	AT1G19050	-	-22.6	4.72
1	6586085	6586517	AT1G19080	+	-163	22.5
1	6600721	6601355	AT1G19100	+	-199	27.1
1	6605668	6605998	AT1G19110	+	-196	10.2
1	6609103	6609369	AT1G19120	+	-Inf	26
1	6609324	6609473	AT1G19130	-	-26.7	3.16
1	6610651	6611125	AT1G19140	-	-233	20.4
1	6618736	6619006	AT1G19170	+	-120	15.4
1	6624562	6624681	AT1G19190	+	-7.59	2.64
1	6628100	6628489	AT1G19220	-	-119	10
1	6630154	6630454	AT1G19220	-	-30.5	3.71
1	6649106	6649375	AT1G19230	+	-13.8	5.11
1	6649242	6649562	AT1G19240	-	-271	28.8
1	6665734	6666032	AT1G19270	+	-138	7.97
1	6669258	6669576	AT1G19290	+	-29.6	7.51
1	6676239	6676449	AT1G19310	-	-9.95	1.96
1	6680451	6680924	AT1G19330	-	-309	14.2
1	6686967	6687116	AT1G19340	+	-5.21	21.1
1	6690264	6690444	AT1G19350	+	-4.73	3.96
1	6692783	6692963	AT1G19370	-	-12.6	2.19
1	6711638	6711787	AT1G19397	+	-16	6.1
1	6711640	6711788	AT1G19396	+	-16	6.1
1	6712021	6712291	AT1G19400	-	-88.1	11.5
1	6724442	6724800	AT1G19430	-	-185	13.3
1	6726884	6727123	AT1G19430	-	-6.96	1.74
1	6730571	6730931	AT1G19440	+	-38.5	2.97
1	6731499	6731620	AT1G19450	-	-4.58	1.68
1	6746189	6746576	AT1G19480	+	-84.9	11.6
1	6751103	6751609	AT1G19485	+	-Inf	37.9
1	6751543	6751961	AT1G19490	-	-31.5	3.91
1	6762458	6762727	AT1G19520	+	-43.3	3.2
1	6767275	6767425	AT1G19540	+	-9.21	31.7
1	6777060	6777568	AT1G19580	+	-Inf	35.8
1	6780801	6781222	AT1G19600	+	-193	8.89
1	6784449	6784628	AT1G19620	+	-8.03	3.96
1	6796136	6796540	AT1G19650	-	-39.7	20.4
1	6799968	6800386	AT1G19660	-	-Inf	8.62
1	6807503	6807862	AT1G19680	+	-246	14
1	6807714	6807925	AT1G19690	-	-38.3	4.65
1	6809704	6809914	AT1G19700	-	-44.2	4.3
1	6810093	6810274	AT1G19700	-	-11.7	1.63
1	6816577	6816876	AT1G19710	+	-12.6	6.42
1	6816701	6816971	AT1G19715	-	-114	6.41
1	6822846	6823225	AT1G19730	-	-239	16.9
1	6825189	6825459	AT1G19740	+	-104	6.4
1	6829905	6830330	AT1G19750	+	-7.18	23.8
1	6832596	6832686	AT1G19770	+	-4.52	1.19
1	6838179	6838450	AT1G19790	-	-13.9	23.3
1	6847918	6848128	AT1G19800	+	-40.6	35.7
1	6855928	6856257	AT1G19835	-	-50.6	4.85
1	6891074	6891404	AT1G19850	+	-313	20.4
1	6891411	6891741	AT1G19860	-	-125	7.6
1	6895008	6895307	AT1G19870	-	-Inf	11.2
1	6895666	6895906	AT1G19870	-	-48.5	1.9
1	6900336	6900933	AT1G19880	-	-227	8.9
1	6914248	6914604	AT1G19910	+	-Inf	120
1	6914577	6914787	AT1G19920	-	-77.4	6.42
1	6921828	6921889	AT1G19940	-	-2.83	23.3
1	6926203	6926711	AT1G19950	+	-17.7	8.22
1	6931011	6931220	AT1G19970	-	-162	12.1
1	6935425	6935948	AT1G19990	+	-4.89	1.77
1	6936541	6936928	AT1G19990	+	-261	84.5
1	6937748	6938163	AT1G20010	-	-Inf	6.05
1	6941284	6941373	AT1G20015	+	-5.5	4.4
1	6944619	6945091	AT1G20020	+	-Inf	114
1	6950091	6950509	AT1G20050	+	-123	13.2
1	6950511	6950968	AT1G20060	-	-46.6	26.3
1	6964924	6965173	AT1G20080	+	-3.83	26.4
1	6968590	6968979	AT1G20090	+	-Inf	17.9
1	6973949	6975040	AT1G20110	+	-Inf	26.4
1	6976969	6977208	AT1G20120	+	-5.82	13.2
1	7001116	7001503	AT1G20200	-	-Inf	17.5
1	7004823	7006345	AT1G20220	-	-Inf	32.1
1	7007755	7008051	AT1G20225	-	-Inf	6.21
1	7011807	7011988	AT1G20230	+	-6.97	9.25
1	7020183	7020631	AT1G20260	+	-Inf	18
1	7020693	7021020	AT1G20270	-	-91	12.3
1	7031266	7031505	AT1G20300	+	-11.7	10.6
1	7038765	7038826	AT1G20330	-	-3.03	1.5
1	7042613	7042674	AT1G20340	-	-12.8	1.17
1	7043182	7043392	AT1G20340	-	-220	2.21
1	7051635	7051814	AT1G20370	-	-5.71	3.22
1	7064858	7065212	AT1G20380	+	-33.9	31.7
1	7066659	7066899	AT1G20390	+	-10.1	2.32
1	7067107	7071561	AT1G20390	+	-Inf	24
1	7078833	7079073	AT1G20410	-	-14.3	10.2
1	7083161	7083401	AT1G20430	-	-52.6	6.81
1	7084795	7085684	AT1G20440	-	-Inf	2.32
1	7088227	7088927	AT1G20450	-	-Inf	2.21
1	7093115	7093442	AT1G20460	+	-97.4	10.3
1	7094067	7094337	AT1G05557	-	-14.5	15.6
1	7097210	7097301	AT1G20490	-	-5.53	20.4
1	7103391	7103718	AT1G20510	-	-Inf	6.5
1	7114884	7115362	AT1G20540	+	-Inf	15.9
1	7115270	7115540	AT1G20550	-	-20.1	13.1
1	7119670	7119971	AT1G20560	-	-201	22.9
1	7121852	7122120	AT1G20570	-	-36.5	169
1	7126746	7127199	AT1G20575	-	-Inf	11.6
1	7130105	7130711	AT1G20580	+	-Inf	22.8
1	7134250	7134425	AT1G20600	+	-3.83	26.4
1	7134717	7135132	AT1G20610	-	-22.2	29.2
1	7149467	7149854	AT1G20630	+	-Inf	9.4
1	7157958	7158287	AT1G20640	+	-31.4	9.51
1	7158275	7158336	AT1G20650	-	-3.66	2.3
1	7164081	7164527	AT1G20670	-	-135	9.42
1	7167654	7168041	AT1G20670	-	-92	10.2
1	7175994	7176203	AT1G20691	-	-6.92	3.5
1	7175998	7176206	AT1G20691	-	-6.83	3.5
1	7178571	7178836	AT1G20693	+	-127	6.91
1	7180956	7181544	AT1G20696	+	-Inf	66.1
1	7185317	7185618	AT1G20720	-	-35.5	14.6
1	7214723	7214993	AT1G20760	+	-44	6.44
1	7215009	7215279	AT1G20770	-	-Inf	21.4
1	7220424	7220842	AT1G20780	+	-62.6	31.7
1	7233271	7233627	AT1G20810	+	-Inf	25.4
1	7234687	7235128	AT1G20816	+	-Inf	17.3
1	7244590	7244978	AT1G20830	+	-Inf	26.4
1	7244938	7245209	AT1G20840	-	-230	9.72
1	7259052	7259321	AT1G20870	-	-87.9	23.8
1	7262068	7262576	AT1G20880	-	-65.6	6.45
1	7265793	7266087	AT1G20890	-	-58.5	7.55
1	7273625	7274013	AT1G20900	+	-25.9	5.47
1	7276942	7277213	AT1G20910	-	-297	40
1	7285340	7286357	AT1G20920	+	-Inf	71.1
1	7288896	7289226	AT1G20920	+	-67.7	7.4
1	7289554	7289883	AT1G20920	+	-112	10.8
1	7292400	7292580	AT1G20925	+	-4.87	31.7
1	7297238	7297509	AT1G20950	-	-96.3	10.2
1	7301628	7301988	AT1G20960	-	-Inf	29.2
1	7302753	7302934	AT1G20960	-	-15.8	1.59
1	7308559	7308889	AT1G20960	-	-143	4.36
1	7309127	7309278	AT1G20960	-	-11.2	1.68
1	7317412	7317781	AT1G20970	+	-18.8	1.57
1	7318435	7319561	AT1G20970	+	-Inf	12.5
1	7328842	7329292	AT1G20980	+	-Inf	11
1	7373876	7374114	AT1G21060	+	-219	10.1
1	7375211	7375789	AT1G21065	+	-Inf	10
1	7375986	7376282	AT1G21070	-	-31.3	3.49
1	7378078	7378197	AT1G21070	-	-6.29	9.72
1	7378567	7378808	AT1G21080	-	-89.6	11.7
1	7400528	7400647	AT1G21130	-	-10.3	2.7
1	7406246	7406454	AT1G21150	-	-16.8	17.5
1	7406268	7406448	AT1G21150	-	-15.9	70
1	7407930	7408335	AT1G21160	-	-Inf	41.4
1	7411557	7412215	AT1G21160	-	-53.4	4.34
1	7413159	7413847	AT1G21170	+	-269	23
1	7419282	7419613	AT1G21170	+	-Inf	15.4
1	7419663	7419964	AT1G21190	-	-133	6.96
1	7422653	7422774	AT1G21200	+	-8.82	2.15
1	7423012	7423192	AT1G21200	+	-8.4	3.28
1	7423942	7424212	AT1G21210	+	-23.7	6.54
1	7439378	7439528	AT1G21250	+	-7.02	1.62
1	7442276	7442335	AT1G21260	-	-1.46	1.64
1	7453480	7454773	AT1G21310	-	-115	1.49
1	7476901	7477375	AT1G21350	-	-Inf	24.4
1	7483305	7483365	AT1G21360	+	-2.89	5.28
1	7485370	7485666	AT1G21370	+	-81.2	21.1
1	7485635	7485904	AT1G21380	-	-204	8.63
1	7494106	7494196	AT1G21400	+	-2.22	3.52
1	7495969	7496443	AT1G21400	+	-Inf	12.4
1	7499315	7499586	AT1G21410	+	-27.3	3.59
1	7511293	7511741	AT1G21450	+	-59.9	7.71
1	7511808	7511988	AT1G21460	-	-11.6	2.44
1	7518945	7519243	AT1G21480	-	-141	15
1	7529938	7530143	AT1G21500	-	-69.3	1.66
1	7534662	7534868	AT1G21520	-	-32.2	6.25
1	7537505	7537650	AT1G21525	-	-13.9	3.86
1	7544097	7544301	AT1G21529	-	-9.76	5.57
1	7546808	7546898	AT1G21530	-	-2.83	23.3
1	7550412	7550562	AT1G21540	-	-4.83	2.92
1	7556726	7557112	AT1G21560	+	-300	31.7
1	7557139	7557679	AT1G21580	-	-146	8.75
1	7566317	7566586	AT1G21590	-	-17.8	1.87
1	7571052	7571586	AT1G21600	-	-Inf	23.5
1	7578662	7578963	AT1G21610	+	-90.2	29.1
1	7587763	7588153	AT1G21630	+	-231	233
1	7592530	7592890	AT1G21640	+	-Inf	33.3
1	7592663	7593053	AT1G21650	-	-Inf	72
1	7600804	7601208	AT1G21651	-	-51.3	17.5
1	7608541	7609134	AT1G21660	+	-Inf	54.2
1	7615104	7615344	AT1G21680	+	-64.6	3.57
1	7617956	7618598	AT1G21690	+	-Inf	53.7
1	7620000	7620447	AT1G21700	-	-35.4	3.3
1	7623611	7624107	AT1G21700	-	-17.7	2.4
1	7625959	7626138	AT1G21710	+	-14.3	5.28
1	7627871	7628290	AT1G21720	+	-Inf	10.2
1	7629247	7629306	AT1G21722	+	-2.06	10.6
1	7636299	7636598	AT1G21730	+	-Inf	18.7
1	7642575	7642844	AT1G21740	+	-11.5	2.94
1	7645060	7645210	AT1G21740	+	-5.24	6.61
1	7648435	7648855	AT1G21750	+	-Inf	32.6
1	7651401	7651816	AT1G21760	+	-89.7	19.6
1	7651674	7651760	AT1G21770	-	-2.08	1.33
1	7652201	7652288	AT1G21770	-	-11.8	2.81
1	7653716	7654014	AT1G21780	+	-227	7.63
1	7655624	7655892	AT1G21790	+	-261	7.2
1	7661094	7661214	AT1G21830	-	-4.92	3.59
1	7682374	7682641	AT1G21880	+	-46.6	10.6
1	7690860	7691272	AT1G21900	-	-Inf	8.88
1	7696516	7696726	AT1G21910	+	-11.9	1.8
1	7714130	7714459	AT1G21930	+	-Inf	34.9
1	7718839	7718989	AT1G21945	+	-1.63	15.9
1	7738352	7738712	AT1G21980	+	-124	6.67
1	7757068	7757549	AT1G22020	+	-163	16.4
1	7757908	7757969	AT1G22020	+	-2.06	10.6
1	7759342	7759728	AT1G22030	-	-118	38.9
1	7769857	7770097	AT1G22040	+	-31.8	7.05
1	7772889	7773154	AT1G22050	+	-37.1	79.3
1	7773062	7773422	AT1G22060	-	-43	5.38
1	7791782	7792139	AT1G22070	+	-Inf	36.8
1	7814662	7814929	AT1G22140	-	-28	30.6
1	7823738	7823884	AT1G22160	+	-10.4	2.07
1	7827911	7828326	AT1G22170	+	-198	11.8
1	7828325	7828594	AT1G22180	-	-150	9.37
1	7837351	7837411	AT1G22190	+	-2.06	10.6
1	7837562	7838048	AT1G22200	-	-Inf	29.5
1	7850720	7850898	AT1G22230	+	-6.38	2.39
1	7859629	7859810	AT1G22260	-	-18	29.2
1	7862994	7863224	AT1G22260	-	-2.53	11.7
1	7872026	7872715	AT1G22275	+	-37	30.4
1	7875389	7875898	AT1G22280	+	-165	9.25
1	7878758	7879146	AT1G22300	-	-Inf	13.8
1	7880625	7881276	AT1G22300	-	-114	23.3
1	7881532	7881771	AT1G22310	-	-50.3	19
1	7888342	7889386	AT1G22330	+	-40.3	15.9
1	7892757	7893026	AT1G22350	-	-22.3	8.02
1	7894866	7895314	AT1G22360	-	-105	2.76
1	7898063	7898363	AT1G22370	-	-16.1	2.17
1	7903837	7904017	AT1G22400	-	-19.4	1.76
1	7908567	7908773	AT1G22403	-	-39.1	9.21
1	7908568	7908776	AT1G22403	-	-41	9.33
1	7914644	7915004	AT1G22410	+	-280	6.94
1	7921567	7921804	AT1G22430	+	-28.3	2.35
1	7926608	7927227	AT1G22450	+	-Inf	47.6
1	7927406	7927616	AT1G22460	-	-8.2	29.2
1	7933337	7933456	AT1G22470	-	-9.38	11.7
1	7938313	7938373	AT1G22490	-	-1.64	2.29
1	7950817	7951084	AT1G22510	-	-196	12.7
1	7952594	7952655	AT1G22510	-	-2.54	2.08
1	7952973	7953705	AT1G22520	-	-Inf	11.7
1	7955503	7955772	AT1G22530	-	-55.5	5.83
1	7957344	7958148	AT1G22530	-	-134	2.88
1	7966165	7966436	AT1G22540	+	-75.5	5.66
1	7976453	7976693	AT1G22570	-	-39.8	19.4
1	7983916	7984274	AT1G22590	+	-30.3	5.28
1	7988480	7988599	AT1G22600	-	-3.44	8.75
1	7997515	7997755	AT1G22610	+	-117	6.73
1	7997571	7997991	AT1G22620	-	-Inf	63.2
1	8004098	8004304	AT1G22630	+	-17.1	2.53
1	8013382	8013711	AT1G22650	-	-11.4	2.8
1	8020881	8021781	AT1G22660	+	-Inf	45.4
1	8028157	8028365	AT1G22700	-	-86.4	6.37
1	8048681	8048979	AT1G22730	+	-38.2	10.9
1	8050460	8050784	AT1G22740	+	-217	20.6
1	8052448	8052930	AT1G22750	+	-Inf	61.8
1	8067281	8067730	AT1G22770	+	-Inf	45.8
1	8069116	8069356	AT1G22780	+	-196	34.7
1	8070837	8071593	AT1G22790	+	-140	24.7
1	8073937	8074357	AT1G22800	+	-Inf	32.5
1	8073966	8074296	AT1G05767	+	-Inf	34.7
1	8079016	8079077	AT1G22830	+	-3.47	2.82
1	8080221	8080574	AT1G22840	+	-Inf	37.4
1	8080481	8080946	AT1G22850	-	-137	4.21
1	8088974	8089273	AT1G22860	+	-300	19.2
1	8094055	8094505	AT1G22870	+	-50.3	6.16
1	8099614	8099823	AT1G22882	+	-19.1	2.03
1	8100538	8100688	AT1G22882	+	-11.4	1.75
1	8100777	8101076	AT1G22882	+	-79.9	3.9
1	8101135	8101345	AT1G22882	+	-10.5	5.87
1	8105767	8105917	AT1G22910	+	-8.5	1.92
1	8107913	8108242	AT1G22910	+	-Inf	42.3
1	8109573	8109963	AT1G22920	-	-305	53.5
1	8121494	8122151	AT1G22930	+	-190	17.6
1	8124771	8125068	AT1G22940	+	-101	58.1
1	8125022	8125321	AT1G22950	-	-297	19.7
1	8127441	8127802	AT1G22960	-	-103	7.9
1	8130597	8130865	AT1G22970	-	-27.5	11.7
1	8132395	8132694	AT1G22980	-	-10.6	8.75
1	8147266	8147386	AT1G23010	+	-2.29	2.2
1	8149867	8150287	AT1G23020	-	-52.3	37.9
1	8158945	8159125	AT1G23030	+	-5.68	6.61
1	8168648	8168796	AT1G23052	-	-3.04	2.39
1	8169148	8169267	AT1G23050	+	-4.32	9.25
1	8170752	8170903	AT1G23060	-	-4.02	3.4
1	8180398	8180758	AT1G23080	-	-Inf	10.9
1	8183559	8183620	AT1G23080	-	-5.16	3.54
1	8196446	8196595	AT1G23110	-	-7.42	46.7
1	8202145	8202436	AT1G23140	-	-67.9	37.9
1	8215596	8215807	AT1G23170	+	-35.8	12.3
1	8215720	8215870	AT1G23180	+	-15.3	17.6
1	8219371	8219641	AT1G23180	+	-98.8	29.1
1	8223953	8224517	AT1G23190	+	-Inf	13
1	8244024	8244345	AT1G23220	+	-267	10.3
1	8251548	8251937	AT1G23230	+	-Inf	99.5
1	8257002	8257488	AT1G23260	-	-Inf	9.16
1	8260637	8261121	AT1G23280	-	-125	17.5
1	8262997	8263177	AT1G23300	-	-6.35	35
1	8263505	8263594	AT1G23290	+	-19.9	2.81
1	8268473	8268832	AT1G23310	-	-Inf	3.86
1	8279553	8279940	AT1G23330	-	-Inf	15.1
1	8295136	8295464	AT1G23360	-	-Inf	31
1	8297240	8297540	AT1G23380	-	-28.5	5.83
1	8310590	8310709	AT1G23390	-	-7.63	23.3
1	8311983	8312342	AT1G23400	-	-Inf	60.3
1	8315353	8315619	AT1G23410	+	-24.8	9.25
1	8324048	8324288	AT1G23440	+	-205	8.56
1	8329543	8329782	AT1G23460	+	-21.9	4.03
1	8332061	8332325	AT1G23470	+	-65.8	21.7
1	8335942	8336325	AT1G23480	+	-10.3	4.95
1	8338224	8338767	AT1G23490	+	-Inf	14.1
1	8346163	8346284	AT1G23530	+	-2.92	1.52
1	8352554	8352791	AT1G23550	+	-16.9	4.76
1	8352762	8352822	AT1G23560	-	-2.41	1.91
1	8352880	8352940	AT1G23560	-	-2.36	1.94
1	8386017	8386166	AT1G23710	+	-19.6	1.5
1	8389554	8389915	AT1G23720	+	-8.03	1.61
1	8389555	8389914	AT1G23720	+	-8.03	1.61
1	8401225	8401550	AT1G23750	+	-Inf	18.4
1	8406662	8407078	AT1G23780	-	-41.5	12.6
1	8412050	8412170	AT1G23800	-	-9.48	2.54
1	8422660	8422985	AT1G23820	+	-Inf	5.57
1	8427315	8427523	AT1G23860	-	-16.6	4.91
1	8427699	8428083	AT1G23860	-	-Inf	21
1	8435447	8435656	AT1G23870	+	-60.4	4.43
1	8435656	8435865	AT1G23880	+	-11.9	6.16
1	8438454	8438811	AT1G23880	+	-71.1	9.3
1	8446874	8447651	AT1G23900	+	-Inf	54.8
1	8469135	8469573	AT1G23935	+	-95.8	285
1	8469532	8469801	AT1G23950	-	-Inf	14.2
1	8478420	8478660	AT1G23960	-	-186	5.88
1	8481996	8482233	AT1G23970	-	-48.1	9.17
1	8503776	8504012	AT1G24040	-	-179	12.6
1	8506997	8507086	AT1G24050	+	-4.7	1.62
1	8508434	8508909	AT1G24050	+	-Inf	47.9
1	8519893	8519954	AT1G24070	-	-2.26	11.7
1	8522604	8523193	AT1G24090	+	-58	15.2
1	8524604	8524929	AT1G24095	+	-234	24.6
1	8525103	8525204	AT1G05853	-	-49.2	257
1	8525542	8525752	AT1G24100	-	-51	1.93
1	8529063	8529510	AT1G24120	-	-145	26.3
1	8545350	8545560	AT1G24148	+	-29.5	95.1
1	8551877	8552086	AT1G24150	+	-19.4	84.5
1	8553342	8553553	AT1G24160	-	-23.4	3.57
1	8554637	8555132	AT1G24160	-	-55.7	2.36
1	8560419	8560981	AT1G24180	-	-Inf	18.7
1	8563509	8563959	AT1G24190	-	-248	10.2
1	8565391	8565601	AT1G24190	-	-6.99	1.69
1	8568825	8568976	AT1G24190	-	-8.4	1.86
1	8573543	8573871	AT1G24210	-	-14	6.93
1	8587675	8588150	AT1G24240	+	-169	7.09
1	8603498	8603824	AT1G24265	+	-82.3	100
1	8604051	8604466	AT1G24267	-	-Inf	39.6
1	8612310	8612580	AT1G24280	+	-110	17.6
1	8612504	8612712	AT1G24290	-	-7.98	5.83
1	8614362	8614752	AT1G24300	-	-40.5	3.15
1	8626079	8626405	AT1G24310	+	-Inf	29.3
1	8626314	8626553	AT1G24320	-	-35.7	19.4
1	8634694	8635055	AT1G24330	+	-23.4	8.59
1	8638657	8638986	AT1G24340	+	-Inf	17.7
1	8638845	8639143	AT1G24350	-	-Inf	14.1
1	8642931	8643503	AT1G24360	+	-Inf	16.9
1	8663680	8663948	AT1G24440	+	-32.6	4.36
1	8665070	8665306	AT1G24450	+	-24.1	5.84
1	8665363	8665540	AT1G24450	+	-4.02	7.05
1	8672110	8672591	AT1G24460	+	-Inf	10.4
1	8676230	8676408	AT1G24470	+	-11	17.2
1	8684881	8685271	AT1G24490	+	-Inf	26.1
1	8685270	8685628	AT1G24510	-	-Inf	17.9
1	8704674	8704952	AT1G24560	+	-4.76	1.46
1	8705521	8705879	AT1G24560	+	-Inf	24.4
1	8709427	8709605	AT1G24570	+	-7.58	31.7
1	8720650	8720951	AT1G24610	-	-234	22.9
1	8725906	8726085	AT1G24625	-	-24.1	4.21
1	8754405	8754766	AT1G24706	+	-12.6	1.84
1	8754944	8755604	AT1G24706	+	-Inf	94.8
1	8759592	8760248	AT1G24764	-	-227	6.48
1	8831780	8832050	AT1G25209	+	-24.1	17.2
1	8837070	8837485	AT1G25220	-	-Inf	6.1
1	8840379	8840557	AT1G25230	-	-4.57	2.06
1	8849387	8849477	AT1G05943	-	-2.83	23.3
1	8851165	8851731	AT1G25250	+	-35.7	44.9
1	8852735	8852794	AT1G05947	-	-1.78	17.5
1	8853592	8853652	AT1G25260	-	-1.88	3.4
1	8853916	8854241	AT1G25260	-	-Inf	8.36
1	8862290	8862351	AT1G25277	+	-3.63	3.05
1	8866536	8866775	AT1G25280	+	-48.3	3.37
1	8868904	8869200	AT1G25290	+	-37.2	26.4
1	8880118	8880298	AT1G25320	+	-8.32	3.52
1	8889017	8889374	AT1G25350	-	-Inf	12.5
1	8896795	8897124	AT1G25360	+	-18.6	37
1	8897741	8897949	AT1G25370	-	-9.79	4.15
1	8898755	8898874	AT1G25370	-	-3.51	1.68
1	8900109	8900376	AT1G25375	-	-38.5	23.3
1	8905682	8906099	AT1G25380	+	-Inf	14.9
1	8906157	8906455	AT1G25380	+	-9.21	10.6
1	8906415	8906683	AT1G25390	-	-14.2	3.6
1	8917908	8918267	AT1G25420	+	-Inf	57.3
1	8918877	8918968	AT1G25422	+	-2.62	21.1
1	8919056	8919266	AT1G25422	+	-25.7	14.1
1	8928180	8928360	AT1G25430	-	-4.1	29.2
1	8929077	8929198	AT1G25430	-	-1.78	17.5
1	8931681	8931861	AT1G25430	-	-3.68	8.75
1	8944202	8944352	AT1G25460	+	-4.16	15.9
1	8950790	8951031	AT1G25480	+	-20.3	9.69
1	8954891	8955160	AT1G25490	+	-45.9	31.7
1	8955254	8955404	AT1G25500	-	-14.1	11.1
1	8963988	8964564	AT1G25520	+	-Inf	22.2
1	8964632	8964840	AT1G25530	-	-22.1	2.25
1	8969124	8969874	AT1G25540	-	-Inf	33.6
1	8983015	8983076	AT1G25560	-	-3.91	2.76
1	8991797	8992188	AT1G25570	-	-167	6.93
1	8996743	8997099	AT1G25580	-	-192	19
1	9002284	9002640	AT1G25682	-	-Inf	22.6
1	9022499	9022769	AT1G26090	+	-Inf	29.8
1	9022541	9022719	AT1G26100	-	-20.6	6.93
1	9024340	9024787	AT1G26110	-	-Inf	5.63
1	9028375	9028705	AT1G26120	-	-Inf	31.4
1	9038173	9038591	AT1G26130	+	-Inf	35.2
1	9039627	9039956	AT1G26150	-	-Inf	30.4
1	9044421	9044777	AT1G26160	-	-33.5	3.43
1	9047291	9047701	AT1G26170	-	-160	46.7
1	9056551	9056941	AT1G26180	+	-282	14.5
1	9057094	9057304	AT1G26190	-	-43.9	7.45
1	9067057	9067118	AT1G26208	-	-3.08	1.55
1	9067759	9067939	AT1G26210	+	-7.23	1.4
1	9070930	9071051	AT1G26208	-	-6.29	10.2
1	9071600	9071832	AT1G26220	+	-5.89	2.19
1	9072255	9072553	AT1G26230	-	-75.9	6.32
1	9076074	9076182	AT1G26233	-	-1.78	17.5
1	9087719	9087941	AT1G26260	+	-2.88	2.05
1	9089078	9089375	AT1G26260	+	-94.9	60.8
1	9089498	9089677	AT1G26270	-	-6.2	2.39
1	9090121	9090241	AT1G26270	-	-11.1	1.52
1	9095767	9096182	AT1G26300	-	-Inf	29.2
1	9098163	9098253	AT1G26290	+	-2.02	3.17
1	9098400	9098579	AT1G26290	+	-5.5	2.75
1	9098796	9098915	AT1G26300	-	-6.35	35
1	9113477	9113687	AT1G26330	+	-11.4	34.3
1	9114627	9114977	AT1G26340	+	-174	37
1	9121442	9121801	AT1G26370	-	-Inf	62.5
1	9143936	9144177	AT1G26440	-	-14	40.8
1	9151746	9151925	AT1G26460	+	-6.91	1.43
1	9154256	9154762	AT1G26460	+	-Inf	12.5
1	9156219	9156310	AT1G26470	+	-3.26	3.63
1	9159807	9159897	AT1G26500	+	-7.55	6.04
1	9163210	9163650	AT1G26520	-	-142	64.2
1	9167361	9167481	AT1G26530	+	-5.87	11.9
1	9167638	9167848	AT1G26540	-	-8.62	6.67
1	9171175	9171907	AT1G26550	+	-4.84	1.2
1	9172507	9173033	AT1G26550	+	-Inf	58.1
1	9177390	9177598	AT1G26558	+	-27.5	127
1	9181610	9181760	AT1G26560	+	-13.9	1.92
1	9187130	9187518	AT1G26580	+	-Inf	7.55
1	9195600	9195929	AT1G26620	-	-93.7	7.74
1	9206997	9207417	AT1G26630	+	-Inf	143
1	9207382	9207842	AT1G26640	-	-Inf	18.9
1	9209752	9209902	AT1G26640	-	-12.9	3.71
1	9211410	9211558	AT1G26650	+	-10.1	3.74
1	9213492	9214004	AT1G26660	+	-221	25.7
1	9215381	9215557	AT1G26665	+	-57.8	6.16
1	9217526	9218010	AT1G26670	+	-Inf	31.7
1	9224058	9224264	AT1G26690	-	-20.1	46.7
1	9234388	9234447	AT1G26720	-	-2.26	11.7
1	9244709	9244888	AT1G26730	+	-18.5	13.7
1	9244980	9245337	AT1G26740	-	-Inf	9.1
1	9247974	9248274	AT1G26750	+	-159	9.86
1	9248479	9248659	AT1G26760	-	-3.26	2.92
1	9250130	9250401	AT1G26761	-	-13.7	8.75
1	9250459	9250550	AT1G26761	-	-4.22	1.61
1	9274623	9274712	AT1G26790	-	-3.26	2.92
1	9286642	9286702	AT1G26810	-	-3.75	4.01
1	9298062	9298599	AT1G26830	+	-Inf	20.5
1	9300375	9300741	AT1G26840	+	-17.9	10.6
1	9300865	9301134	AT1G26850	-	-Inf	5.02
1	9315334	9315725	AT1G26880	-	-Inf	8.61
1	9316014	9316161	AT1G06033	-	-8.2	4.28
1	9319127	9319187	AT1G26890	+	-1.48	5.28
1	9319642	9319702	AT1G26900	-	-3.53	3.5
1	9322788	9322968	AT1G26910	+	-11.1	2.96
1	9324018	9324398	AT1G26911	+	-52	55.5
1	9329698	9329758	AT1G26920	+	-4.14	1.15
1	9336115	9336295	AT1G26930	-	-3.14	2.92
1	9344423	9345323	AT1G26940	+	-Inf	59.3
1	9356380	9356440	AT1G26960	+	-2.27	1.9
1	9376240	9376769	AT1G27000	+	-Inf	27.8
1	9380370	9380700	AT1G27020	+	-41.1	14.5
1	9383764	9384030	AT1G27030	+	-47.4	5.38
1	9396524	9396673	AT1G27060	+	-11.6	4.15
1	9396657	9396895	AT1G27070	-	-Inf	20
1	9403782	9404493	AT1G27090	-	-Inf	26.3
1	9407144	9407472	AT1G27100	-	-157	14.6
1	9412842	9413112	AT1G27110	-	-7.29	23.3
1	9422365	9422425	AT1G27120	+	-2.14	1.52
1	9423873	9424024	AT1G27120	+	-4.65	3.25
1	9431721	9432280	AT1G27150	+	-Inf	13.5
1	9443866	9443927	AT1G27180	+	-3.84	2.52
1	9446008	9446193	AT1G27180	+	-5.87	10.6
1	9455276	9455455	AT1G27210	-	-7.33	4.24
1	9482602	9482902	AT1G27290	+	-94	5.28
1	9484315	9484638	AT1G27310	-	-Inf	13.1
1	9491641	9492632	AT1G27320	+	-Inf	16.9
1	9492936	9493053	AT1G27330	+	-20.9	1.59
1	9493914	9494119	AT1G27330	+	-44.1	3.83
1	9497935	9498085	AT1G27340	+	-30.6	20.3
1	9498118	9498327	AT1G27350	-	-177	3.87
1	9503576	9503904	AT1G27360	+	-147	44.9
1	9505171	9505469	AT1G27370	-	-189	19.6
1	9508768	9508945	AT1G27380	-	-4.02	3.4
1	9510881	9511383	AT1G27385	-	-Inf	40.7
1	9513080	9513497	AT1G27390	-	-Inf	15.5
1	9515627	9515750	AT1G06087	+	-18.1	10.6
1	9516356	9516895	AT1G27400	+	-Inf	8.97
1	9520824	9521273	AT1G27430	-	-Inf	17.9
1	9527559	9527942	AT1G27435	-	-101	4.16
1	9528996	9529294	AT1G27440	-	-15.8	4.17
1	9533632	9534141	AT1G27450	+	-Inf	70.5
1	9537285	9537614	AT1G27460	+	-181	29.1
1	9538263	9538381	AT1G27461	-	-3.53	3.5
1	9540048	9540348	AT1G27470	-	-108	12
1	9545985	9546255	AT1G27480	+	-46.2	5.09
1	9551450	9551689	AT1G27500	-	-27.2	22.4
1	9554709	9555146	AT1G27510	-	-Inf	34.7
1	9561944	9562395	AT1G27520	+	-Inf	276
[truncated: 17,087 more rows]

## Sheet: S3
Supplementary Data. Cai et al. (2024). m6A reader ECT8 enhances mRNA decay. Plant Cell.
Supplementary Data Set S3. Statistical analysis of ECT8 binding sites under mock condition
Chr	Start	End	Gene	Enrichment Fold Change	-lgFDR	Strand	Overlap with m6A	Annotation
1	6937	6978	AT1G01020	7.31869	7.8947	-	TRUE	3UTR
1	7177	7208	AT1G01020	4.87912	4.50971	-	TRUE	3UTR
1	33776	33847	AT1G01060	6.14547	5.44183	-	TRUE	3UTR
1	73904	74041	AT1G01160	5.17661	3.98982	+	TRUE	3UTR
1	73963	74080	AT1G01170	8.50956	12.235	-	TRUE	3UTR
1	74114	74155	AT1G01170	8.84662	13.2891	-	TRUE	exon
1	89628	89660	AT1G01210	7.72079	7.77999	+	TRUE	3UTR
1	99145	99184	AT1G01230	6.73548	6.85264	+	TRUE	3UTR
1	121208	121240	AT1G01320	5.84062	4.73882	-	TRUE	3UTR
1	132396	132426	AT1G01340	5.2183	3.91933	-	TRUE	stop
1	159814	159918	AT1G01440	5.66386	4.54096	-	TRUE	3UTR
1	180291	180321	AT1G01490	5.6363	5.22966	-	TRUE	3UTR
1	186685	186748	AT1G01500	6.309	7.76086	+	TRUE	3UTR
1	189881	189969	AT1G01510	5.52956	6.06528	+	TRUE	3UTR
1	198424	198530	AT1G01540	8.26654	8.1851	+	TRUE	3UTR
1	198621	198656	AT1G01540	7.70959	8.15424	+	TRUE	3UTR
1	230672	230705	AT1G01630	4.45041	2.6188	+	TRUE	3UTR
1	232973	233028	AT1G01650	2.97436	2.11169	-	TRUE	3UTR
1	233069	233126	AT1G01650	4.53187	6.23465	-	TRUE	3UTR
1	233188	233223	AT1G01650	6.65153	6.53987	-	TRUE	exon
1	266007	266210	AT1G01710	3.95231	3.29753	+	TRUE	3UTR
1	282131	282210	AT1G01770	5.97973	5.3693	+	TRUE	exon
1	290765	290881	AT1G01790	5.9946	5.41078	+	TRUE	exon
1	294933	294977	AT1G01800	7.60806	11.3315	+	TRUE	3UTR
1	296025	296075	AT1G01820	6.48352	8.67363	-	TRUE	3UTR
1	296105	296160	AT1G01820	5.71429	4.9209	-	TRUE	3UTR
1	304188	304229	AT1G01860	4.91209	3.13216	-	TRUE	3UTR
1	313524	313566	AT1G01910	7.92273	7.80839	-	TRUE	3UTR
1	324769	324848	AT1G01940	9.07378	12.1761	+	TRUE	3UTR
1	330414	330471	AT1G01950	5.15874	4.1184	+	TRUE	3UTR
1	330646	330676	AT1G01960	3.94566	2.36941	-	TRUE	3UTR
1	330807	330838	AT1G01960	7.31869	7.8947	-	TRUE	stop
1	339989	340031	AT1G01970	6.96949	7.79223	+	TRUE	3UTR
1	347433	347502	AT1G02000	4.45041	2.6188	+	TRUE	3UTR
1	352344	352434	AT1G02010	5.86706	5.69239	+	TRUE	3UTR
1	352685	352723	AT1G02020	8.05534	10.1913	-	TRUE	3UTR
1	387366	387420	AT1G02090	8.92308	11.1228	-	TRUE	3UTR
1	392616	392649	AT1G02100	5.3953	3.55291	+	TRUE	3UTR
1	392723	392804	AT1G02100	5.70604	8.2791	+	TRUE	3UTR
1	395364	395479	AT1G02110	7.12519	7.85958	+	TRUE	exon
1	399779	399904	AT1G02120	5.00994	5.27644	+	TRUE	3UTR
1	400067	400099	AT1G02130	5.97803	5.06835	-	TRUE	3UTR
1	400166	400333	AT1G02130	4.61172	3.79148	-	TRUE	3UTR
1	403256	403295	AT1G02140	4.87912	4.50971	-	TRUE	3UTR
1	410437	410519	AT1G02150	3.97069	2.37475	+	TRUE	3UTR
1	443197	443301	AT1G02270	6.96592	7.27608	-	TRUE	3UTR
1	443333	443376	AT1G02270	9.48784	11.9093	-	TRUE	exon
1	448547	448615	AT1G02280	7.31869	7.8947	-	TRUE	3UTR
1	457943	458056	AT1G02305	5.9009	9.0305	+	TRUE	3UTR
1	462118	462191	AT1G02330	5.98193	5.04286	-	TRUE	3UTR
1	470603	470811	AT1G02350	5.15874	4.1184	+	TRUE	3UTR
1	478896	478927	AT1G02380	4.45041	2.6188	+	TRUE	3UTR
1	520134	520280	AT1G02500	2.95045	3.033	+	TRUE	stop
1	539684	540012	AT1G02560	5.31632	7.50504	+	TRUE	3UTR
1	594132	594182	AT1G02720	4.78689	3.0926	+	TRUE	3UTR
1	599669	599715	AT1G02740	9.93789	12.7166	-	TRUE	3UTR
1	608029	608092	AT1G02780	2.63187	2.22162	-	TRUE	3UTR
1	629620	629759	AT1G02840	3.7854	3.69485	+	TRUE	3UTR
1	637078	637228	AT1G02860	5.56632	4.90439	+	TRUE	3UTR
1	637371	637446	AT1G02870	3.54213	1.78365	-	TRUE	stop
1	645210	645248	AT1G02890	8.222	8.73461	-	TRUE	3UTR
1	655718	655779	AT1G02910	3.54213	1.78365	-	TRUE	stop
1	666896	666944	AT1G02960	5.9066	5.31121	-	TRUE	3UTR
1	666970	667026	AT1G02960	3.70879	1.56762	-	TRUE	stop
1	681545	681611	AT1G02990	5.27492	4.0884	-	TRUE	3UTR
1	703542	703607	AT1G03030	5.86706	5.69239	+	TRUE	stop
1	703685	703759	AT1G03030	7.99205	8.98032	+	TRUE	3UTR
1	743848	743878	AT1G03090	8.75889	8.98032	+	TRUE	3UTR
1	751813	751894	AT1G03110	7.27306	8.95827	+	TRUE	3UTR
1	754404	754443	AT1G03140	5.46429	7.53416	-	TRUE	3UTR
1	766020	766125	AT1G03160	4.39717	2.29996	+	TRUE	3UTR
1	784248	784278	AT1G03210	7.8899	8.47424	+	TRUE	3UTR
1	806737	806849	AT1G03280	7.90463	8.90716	+	TRUE	3UTR
1	810730	810763	AT1G03290	5.69723	4.73273	+	TRUE	3UTR
1	816586	816638	AT1G03310	6.57539	7.32449	+	TRUE	stop
1	830192	830222	AT1G03365	5.49918	4.45794	+	TRUE	3UTR
1	840860	840896	AT1G03380	4.81068	3.033	+	TRUE	3UTR
1	842831	843031	AT1G03400	20.0527	32.069	-	TRUE	exon
1	844545	844580	AT1G03410	4.91394	3.07617	-	TRUE	3UTR
1	849247	849296	AT1G03430	5.44021	4.2005	+	TRUE	3UTR
1	894327	894384	AT1G03590	6.11539	5.89046	-	TRUE	3UTR
1	902803	902848	AT1G03610	5.95604	4.90439	+	TRUE	3UTR
1	909190	909332	AT1G03630	5.95604	4.90439	+	TRUE	3UTR
1	916879	916973	AT1G03680	6.26649	10.7419	-	TRUE	3UTR
1	917873	917906	AT1G03680	5.14652	5.30237	-	FALSE	5UTR
1	920323	920388	AT1G03687	3.03375	1.30537	+	TRUE	3UTR
1	920462	920536	AT1G03687	7.99205	8.98032	+	TRUE	3UTR
1	979377	979444	AT1G03860	6.32291	5.73932	-	TRUE	3UTR
1	992973	993041	AT1G03900	5.71061	3.98982	+	TRUE	3UTR
1	1000261	1000408	AT1G03910	4.39717	2.29996	+	TRUE	3UTR
1	1011217	1011322	AT1G03950	5.84062	4.73882	-	TRUE	3UTR
1	1042656	1042703	AT1G04030	3.03375	1.30537	+	TRUE	3UTR
1	1056546	1056704	AT1G04080	8.68406	11.0724	+	TRUE	3UTR
1	1061030	1061083	AT1G04100	8.70037	10.7398	+	TRUE	3UTR
1	1075428	1075468	AT1G04130	4.37248	2.38184	+	TRUE	3UTR
1	1075554	1075606	AT1G04140	6.91844	5.91881	-	TRUE	3UTR
1	1099721	1099884	AT1G04170	7.12519	7.85958	+	TRUE	3UTR
1	1106581	1106614	AT1G04190	6.00284	5.68656	-	TRUE	3UTR
1	1119608	1119647	AT1G04210	4.39717	2.29996	+	TRUE	3UTR
1	1128072	1128103	AT1G04230	4.93618	3.36989	+	TRUE	3UTR
1	1141728	1141811	AT1G04270	2.26594	1.31432	-	TRUE	3UTR
1	1147713	1147797	AT1G04290	4.80072	2.80209	-	TRUE	exon
1	1163218	1163252	AT1G04340	5.31319	4.01408	-	TRUE	3UTR
1	1193783	1193861	AT1G04420	7.08843	10.4086	+	TRUE	3UTR
1	1234223	1234291	AT1G04530	5.85951	5.14769	-	TRUE	3UTR
1	1234389	1234424	AT1G04530	7.28059	8.29208	-	TRUE	3UTR
1	1243918	1243965	AT1G04555	8.70037	10.7398	+	TRUE	stop
1	1244036	1244090	AT1G04555	3.03375	1.30537	+	TRUE	3UTR
1	1258690	1258744	AT1G04590	8.36723	8.81536	-	TRUE	3UTR
1	1282837	1282926	AT1G04620	7.33909	8.51584	-	TRUE	exon
1	1283787	1283853	AT1G04620	4.547	4.0884	-	FALSE	exon
1	1289797	1289889	AT1G04630	4.07693	3.08843	-	TRUE	3UTR
1	1293284	1293319	AT1G04640	5.78938	6.89711	+	TRUE	3UTR
1	1315521	1315562	AT1G04690	3.71088	2.37475	+	TRUE	3UTR
1	1315616	1315646	AT1G04690	7.51491	8.90716	+	TRUE	3UTR
1	1331624	1331661	AT1G04750	7.48337	7.14739	-	TRUE	3UTR
1	1331686	1331854	AT1G04750	4.86264	6.05081	-	TRUE	3UTR
1	1348242	1348346	AT1G04790	7.70758	7.97778	+	TRUE	3UTR
1	1356253	1356412	AT1G04820	7.55312	11.3959	-	TRUE	3UTR
1	1365241	1365372	AT1G04850	8.08792	13.3445	-	TRUE	stop
1	1365630	1365663	AT1G04850	6.88469	6.59211	-	TRUE	exon
1	1400612	1400738	AT1G04940	3.71088	2.37475	+	TRUE	3UTR
1	1403171	1403259	AT1G04950	4.61172	3.79148	-	TRUE	3UTR
1	1407950	1408047	AT1G04960	4.91209	3.13216	-	TRUE	3UTR
1	1413512	1413589	AT1G04970	5.56632	4.90439	+	TRUE	3UTR
1	1416387	1416421	AT1G04985	8.52198	11.1228	-	TRUE	3UTR
1	1438228	1438258	AT1G05030	4.547	4.0884	-	TRUE	3UTR
1	1448768	1448823	AT1G05055	7.80448	9.2867	-	TRUE	3UTR
1	1451129	1451160	AT1G05060	8.17414	8.41714	-	TRUE	3UTR
1	1457131	1457163	AT1G05070	7.73558	7.40004	-	TRUE	3UTR
1	1471564	1471594	AT1G05120	3.81908	2.66151	-	TRUE	3UTR
1	1498295	1498375	AT1G05180	5.31319	4.01408	-	TRUE	3UTR
1	1502483	1502549	AT1G05190	7.46577	12.3219	-	TRUE	stop
1	1509226	1509286	AT1G05205	3.81908	2.66151	-	TRUE	3UTR
1	1511593	1511633	AT1G05210	5.86706	5.69239	+	TRUE	3UTR
1	1560770	1560805	AT1G05350	5.94872	6.92343	-	TRUE	3UTR
1	1567305	1567352	AT1G05360	3.74208	2.6188	+	TRUE	3UTR
1	1582396	1582445	AT1G05380	7.28372	8.98032	+	TRUE	3UTR
1	1594293	1594323	AT1G05430	4.80429	2.80209	-	TRUE	exon
1	1629015	1629157	AT1G05500	6.92468	6.01394	+	TRUE	3UTR
1	1630987	1631037	AT1G05520	9.00541	10.3602	-	TRUE	3UTR
1	1687285	1687315	AT1G05630	4.45041	2.6188	+	TRUE	3UTR
1	1717507	1717552	AT1G05720	8.36723	8.81536	-	TRUE	3UTR
1	1728304	1728373	AT1G05780	4.00746	2.29996	+	TRUE	3UTR
1	1732411	1732536	AT1G05785	7.15617	8.47424	+	TRUE	3UTR
1	1737303	1737402	AT1G05790	4.39717	2.29996	+	TRUE	3UTR
1	1747616	1747653	AT1G05805	5.37556	4.12406	+	TRUE	3UTR
1	1762857	1762947	AT1G05840	9.72528	13.4228	-	TRUE	exon
1	1766720	1766753	AT1G05850	6.26649	10.7419	-	TRUE	3UTR
1	1766799	1766874	AT1G05850	2.5066	2.41057	-	TRUE	stop
1	1770995	1771125	AT1G05860	5.15874	4.1184	+	TRUE	3UTR
1	1784305	1784462	AT1G05890	8.24957	8.97567	+	TRUE	3UTR
1	1808387	1808420	AT1G05960	5.41392	6.10427	-	TRUE	3UTR
1	1823684	1823823	AT1G06010	5.97973	5.3693	+	TRUE	3UTR
1	1828628	1828662	AT1G06040	5.71772	5.70627	-	TRUE	3UTR
1	1834707	1834815	AT1G06060	7.72079	7.77999	+	TRUE	3UTR
1	1853124	1853202	AT1G06110	8.11916	8.26414	-	TRUE	3UTR
1	1857865	1857958	AT1G06130	6.25744	4.9179	-	TRUE	3UTR
1	1892368	1892416	AT1G06190	6.91759	6.88472	-	TRUE	3UTR
1	1894437	1894492	AT1G06200	8.12088	10.0516	-	TRUE	3UTR
1	1894615	1894658	AT1G06200	4.07693	3.08843	-	TRUE	exon
1	1904595	1904635	AT1G06220	5.52956	6.06528	+	TRUE	3UTR
1	1910612	1910692	AT1G06230	5.56632	4.90439	+	TRUE	3UTR
1	1950571	1950688	AT1G06390	2.76478	1.59838	+	TRUE	3UTR
1	1950958	1951027	AT1G06400	4.87912	4.50971	-	TRUE	3UTR
1	1958562	1958673	AT1G06410	3.2606	3.51142	+	TRUE	3UTR
1	1960242	1960334	AT1G06430	5.71429	4.9209	-	TRUE	exon
1	1973238	1973268	AT1G06470	4.45041	2.6188	+	TRUE	exon
1	1973444	1973491	AT1G06470	5.15874	4.1184	+	TRUE	exon
1	1973605	1973651	AT1G06470	5.15874	4.1184	+	TRUE	3UTR
1	1990527	1990711	AT1G06500	6.46025	6.85264	+	TRUE	3UTR
1	1990797	1990873	AT1G06515	4.46154	4.6279	-	TRUE	3UTR
1	2003770	2003838	AT1G06550	8.12088	10.0516	-	TRUE	3UTR
1	2016365	2016401	AT1G06590	4.60041	2.49846	-	TRUE	3UTR
1	2029477	2029558	AT1G06630	8.70341	10.5623	+	TRUE	3UTR
1	2049249	2049316	AT1G06680	2.70923	2.63798	+	FALSE	3UTR
1	2110917	2110955	AT1G06870	5.86706	5.69239	+	TRUE	3UTR
1	2111420	2111470	AT1G06890	5.84669	9.52299	-	TRUE	3UTR
1	2130207	2130328	AT1G06950	5.63491	4.46153	-	TRUE	3UTR
1	2137598	2137683	AT1G06960	7.28372	8.98032	+	TRUE	3UTR
1	2154920	2154990	AT1G07010	5.20649	3.74662	+	TRUE	exon
1	2169746	2169783	AT1G07070	5.50208	5.59053	+	TRUE	3UTR
1	2171825	2171919	AT1G07080	3.41431	3.56095	+	TRUE	3UTR
1	2171993	2172040	AT1G07080	5.28225	4.12559	+	TRUE	3UTR
1	2200955	2201035	AT1G07170	7.91043	9.48171	+	TRUE	exon
1	2220364	2220412	AT1G07230	4.47168	2.1867	-	TRUE	3UTR
1	2240872	2240972	AT1G07280	7.61266	7.70242	+	TRUE	3UTR
1	2250360	2250392	AT1G07320	4.73175	5.29832	+	TRUE	3UTR
1	2257574	2257619	AT1G07350	4.91209	3.13216	-	TRUE	3UTR
1	2279814	2279844	AT1G07420	4.00746	2.29996	+	FALSE	exon
1	2280137	2280168	AT1G07420	5.00994	5.27644	+	TRUE	3UTR
1	2359828	2359884	AT1G07650	3.55773	1.84208	-	TRUE	exon
1	2370258	2370293	AT1G07670	9.68524	11.9523	-	TRUE	3UTR
1	2370680	2370710	AT1G07670	4.92643	3.08843	-	FALSE	exon
1	2385933	2385974	AT1G07705	5.15874	4.1184	+	TRUE	3UTR
1	2400690	2400727	AT1G07745	9.48784	11.9093	-	TRUE	3UTR
1	2408241	2408318	AT1G07770	2.51771	1.90566	-	TRUE	3UTR
1	2412631	2412662	AT1G07780	9.72528	13.4228	-	FALSE	5UTR
1	2426608	2426644	AT1G07840	5.97973	5.3693	+	TRUE	3UTR
1	2429772	2429841	AT1G07870	6.91759	6.88472	-	TRUE	3UTR
1	2439541	2439611	AT1G07890	3.37194	4.03023	+	TRUE	3UTR
1	2460537	2460602	AT1G07930	3.00596	2.07671	+	TRUE	3UTR
1	2468830	2468911	AT1G07960	3.71088	2.37475	+	TRUE	3UTR
1	2482973	2483008	AT1G07990	5.60149	3.8405	+	TRUE	3UTR
1	2495415	2495507	AT1G08040	9.88631	12.5548	-	TRUE	3UTR
1	2537572	2537852	AT1G08110	6.56881	8.63186	+	TRUE	3UTR
1	2539658	2539701	AT1G08125	8.47817	9.19266	-	TRUE	3UTR
1	2573167	2573247	AT1G08190	7.78621	7.85958	+	TRUE	3UTR
1	2574172	2574217	AT1G08200	6.5132	7.766	-	TRUE	3UTR
1	2637612	2637864	AT1G08360	5.78938	6.89711	+	TRUE	3UTR
1	2640427	2640501	AT1G08370	5.95604	4.90439	+	TRUE	3UTR
1	2641667	2641697	AT1G08380	3.89791	4.30492	-	TRUE	exon
1	2656788	2656818	AT1G08420	5.20538	3.78501	+	TRUE	3UTR
1	2674350	2674519	AT1G08460	6.7923	7.24472	+	TRUE	3UTR
1	2685772	2685854	AT1G08490	7.64488	7.41691	-	TRUE	3UTR
1	2685955	2686006	AT1G08490	3.54213	1.78365	-	TRUE	stop
1	2691227	2691299	AT1G08510	8.46297	9.8394	-	TRUE	3UTR
1	2700753	2700843	AT1G08520	3.00596	2.07671	+	TRUE	exon
1	2706707	2706739	AT1G08540	5.95604	4.90439	+	TRUE	3UTR
1	2709183	2709252	AT1G08550	3.71088	2.37475	+	TRUE	exon
1	2709364	2709399	AT1G08550	5.85929	5.31211	+	TRUE	stop
1	2743586	2743645	AT1G08620	3.03375	1.30537	+	TRUE	3UTR
1	2768506	2768564	AT1G08680	6.04919	7.76086	+	TRUE	3UTR
1	2779042	2779138	AT1G08720	7.85209	8.47424	+	TRUE	3UTR
1	2804420	2804450	AT1G08750	5.49918	4.45794	+	TRUE	3UTR
1	2810031	2810063	AT1G08780	4.75927	2.73218	-	TRUE	exon
1	2821590	2821649	AT1G08820	7.64424	8.12178	-	TRUE	3UTR
1	2840730	2840826	AT1G08845	3.74208	2.6188	+	TRUE	exon
1	2855510	2855644	AT1G08900	7.14407	6.49461	+	TRUE	3UTR
1	2886331	2886513	AT1G08980	9.4635	12.1761	+	TRUE	stop
1	2921131	2921190	AT1G09060	3.54213	1.78365	-	TRUE	3UTR
1	2942143	2942186	AT1G09130	5.43493	4.42791	-	FALSE	exon
1	2942675	2942708	AT1G09140	6.90025	6.22507	-	TRUE	3UTR
1	2942745	2942880	AT1G09140	3.45879	2.18643	-	TRUE	3UTR
1	2948744	2948779	AT1G09150	5.95604	4.90439	+	TRUE	exon
1	2948900	2949003	AT1G09150	7.34824	11.3315	+	TRUE	3UTR
1	2968004	2968034	AT1G09195	3.09116	1.31432	-	TRUE	3UTR
1	2973128	2973158	AT1G09210	4.07693	3.08843	-	TRUE	3UTR
1	2979562	2979606	AT1G09230	7.86564	7.69006	-	TRUE	3UTR
1	2997986	2998097	AT1G09270	2.70386	1.67456	+	TRUE	3UTR
1	2998148	2998253	AT1G09280	8.18659	10.7419	-	TRUE	stop
1	3001543	3001596	AT1G09290	5.46726	4.05411	-	TRUE	3UTR
1	3012835	3012867	AT1G09330	6.51649	6.88472	-	TRUE	3UTR
1	3012914	3012969	AT1G09330	4.75927	2.73218	-	TRUE	3UTR
1	3018067	3018154	AT1G09340	2.70923	2.63798	+	TRUE	3UTR
1	3045027	3045183	AT1G09430	5.56632	4.90439	+	TRUE	3UTR
1	3065803	3065890	AT1G09490	7.14015	6.85903	+	TRUE	3UTR
1	3079361	3079422	AT1G09530	3.97069	2.37475	+	TRUE	3UTR
1	3095333	3095397	AT1G09570	6.21612	7.79473	-	TRUE	3UTR
1	3106140	3106222	AT1G09580	5.3202	3.98982	+	TRUE	3UTR
1	3107612	3107663	AT1G09590	4.34203	4.62558	+	TRUE	3UTR
1	3122245	3122321	AT1G09640	2.59251	1.67456	+	TRUE	3UTR
1	3122424	3122480	AT1G09640	3.17288	1.59573	+	TRUE	3UTR
1	3124386	3124539	AT1G09645	6.73548	6.85264	+	TRUE	3UTR
1	3127954	3127985	AT1G09660	5.84062	4.73882	-	TRUE	3UTR
1	3136319	3136360	AT1G09690	7.78446	13.4	-	TRUE	3UTR
1	3144229	3144303	AT1G09710	3.74208	2.6188	+	TRUE	3UTR
1	3156106	3156213	AT1G09740	3.61774	1.53663	+	TRUE	3UTR
1	3159449	3159479	AT1G09760	6.18029	5.454	-	TRUE	3UTR
1	3159751	3159781	AT1G09760	4.51099	3.13216	-	FALSE	exon
1	3165140	3165308	AT1G09770	7.73512	7.35057	+	TRUE	3UTR
1	3176687	3176805	AT1G09795	6.73548	6.85264	+	TRUE	3UTR
1	3190093	3190159	AT1G09815	5.47122	4.3794	+	FALSE	3UTR
1	3192733	3192784	AT1G09830	7.64575	8.80012	-	TRUE	3UTR
1	3203997	3204033	AT1G09850	5.26975	5.27644	+	TRUE	3UTR
1	3208420	3208453	AT1G09870	6.46025	6.85264	+	TRUE	stop
1	3224829	3224867	AT1G09920	8.46297	9.8394	-	TRUE	3UTR
1	3271948	3271978	AT1G10020	4.547	4.0884	-	FALSE	5UTR
1	3275379	3275433	AT1G10030	5.56632	4.90439	+	FALSE	exon
1	3275644	3275758	AT1G10030	6.16532	5.70337	+	TRUE	3UTR
1	3290143	3290242	AT1G10070	4.57791	2.5299	+	TRUE	3UTR
1	3322046	3322147	AT1G10130	7.51491	8.90716	+	TRUE	3UTR
1	3366695	3366741	AT1G10280	8.18659	10.7419	-	TRUE	3UTR
1	3377216	3377300	AT1G10290	6.02625	5.42015	+	TRUE	3UTR
1	3381732	3381796	AT1G10310	8.91451	10.7419	-	TRUE	exon
1	3393442	3393481	AT1G10350	5.39461	3.91151	-	TRUE	3UTR
1	3395563	3395600	AT1G10360	6.56144	6.30537	-	TRUE	3UTR
1	3407156	3407186	AT1G10390	5.01188	3.28833	-	TRUE	3UTR
1	3438189	3438248	AT1G10450	3.74208	2.6188	+	TRUE	3UTR
1	3442535	3442601	AT1G10470	9.72528	13.4228	-	TRUE	3UTR
1	3460040	3460129	AT1G10500	5.86539	9.09856	-	TRUE	3UTR
1	3471365	3471402	AT1G10522	3.36774	2.14786	+	TRUE	3UTR
1	3502159	3502189	AT1G10590	6.48352	8.67363	-	TRUE	3UTR
1	3505066	3505331	AT1G10600	7.90463	8.90716	+	TRUE	stop
1	3508545	3508583	AT1G10610	5.05486	3.75505	+	TRUE	exon
1	3513021	3513100	AT1G10630	3.24176	3.08843	-	TRUE	3UTR
1	3532581	3532672	AT1G10660	5.83506	5.02441	+	FALSE	5UTR
1	3538085	3538228	AT1G10670	3.00596	2.07671	+	TRUE	3UTR
1	3556303	3556418	AT1G10700	7.12519	7.85958	+	TRUE	3UTR
1	3564630	3564660	AT1G10720	4.04725	1.59838	+	TRUE	3UTR
1	3568210	3568282	AT1G10740	3.45879	2.18643	-	TRUE	3UTR
1	3581091	3581121	AT1G10760	5.1836	3.84926	-	TRUE	3UTR
1	3581153	3581209	AT1G10760	8.19422	10.68	-	TRUE	3UTR
1	3600934	3600981	AT1G10820	7.73558	7.40004	-	TRUE	3UTR
1	3605585	3605671	AT1G10830	6.95604	7.07947	-	TRUE	3UTR
1	3607894	3607924	AT1G10840	3.92783	1.36904	-	TRUE	exon
1	3614679	3614710	AT1G10865	7.17999	6.67721	-	TRUE	3UTR
1	3614740	3614794	AT1G10865	3.70879	1.56762	-	TRUE	3UTR
1	3632458	3632498	AT1G10900	5.27492	4.0884	-	TRUE	exon
1	3643984	3644072	AT1G10910	5.83506	5.02441	+	TRUE	3UTR
1	3655983	3656052	AT1G10940	7.95509	8.80742	-	TRUE	3UTR
1	3659296	3659360	AT1G10950	4.39717	2.29996	+	FALSE	exon
1	3663306	3663414	AT1G10950	3.97069	2.37475	+	FALSE	exon
1	3663797	3663872	AT1G10950	6.309	7.76086	+	TRUE	3UTR
1	3727325	3727355	AT1G11130	4.45041	2.6188	+	TRUE	3UTR
1	3748361	3748470	AT1G11180	4.49032	3.75901	+	TRUE	3UTR
1	3755444	3755488	AT1G11200	5.15874	4.1184	+	TRUE	stop
1	3780440	3780475	AT1G11270	6.45008	6.29268	-	TRUE	3UTR
1	3780505	3780553	AT1G11270	7.14764	7.82405	-	TRUE	3UTR
1	3787557	3787587	AT1G11280	5.75251	4.80085	-	TRUE	3UTR
1	3800813	3800894	AT1G11310	7.71979	8.96196	-	TRUE	3UTR
1	3834518	3834578	AT1G11390	9.93789	12.7166	-	TRUE	3UTR
1	3840011	3840118	AT1G11400	7.73512	7.35057	+	TRUE	3UTR
1	3848861	3849096	AT1G11430	5.26975	5.27644	+	TRUE	3UTR
1	3863875	3863938	AT1G11475	4.78689	3.0926	+	TRUE	3UTR
1	3864112	3864162	AT1G11480	4.91209	3.13216	-	TRUE	3UTR
1	3875216	3875377	AT1G11530	3.71088	2.37475	+	TRUE	exon
1	3895309	3895339	AT1G11592	5.60626	4.3826	-	TRUE	exon
1	3895381	3895416	AT1G11592	6.79321	6.83097	-	TRUE	exon
1	3917972	3918117	AT1G11650	6.04919	7.76086	+	TRUE	3UTR
1	3956797	3956832	AT1G11720	5.33557	4.03023	+	TRUE	exon
1	3969491	3969715	AT1G11750	7.90463	8.90716	+	TRUE	3UTR
1	3969732	3969768	AT1G11755	6.00284	5.68656	-	TRUE	3UTR
1	3985043	3985107	AT1G11790	9.85321	13.3296	+	TRUE	3UTR
1	3985271	3985363	AT1G11800	3.81908	2.66151	-	TRUE	3UTR
1	4012859	4013030	AT1G11890	6.04919	7.76086	+	TRUE	3UTR
1	4016902	4016971	AT1G11910	4.55698	4.08817	-	TRUE	3UTR
1	4017006	4017044	AT1G11910	6.48352	8.67363	-	TRUE	3UTR
1	4050051	4050119	AT1G12000	3.70879	1.56762	-	TRUE	3UTR
1	4075988	4076112	AT1G12050	6.13176	5.77565	+	TRUE	3UTR
1	4109421	4109473	AT1G12110	4.25841	2.0893	+	TRUE	3UTR
1	4150712	4150963	AT1G12230	7.08843	10.4086	+	TRUE	3UTR
1	4157421	4157458	AT1G12240	3.45107	1.7512	+	TRUE	exon
1	4159272	4159304	AT1G12250	7.90463	8.90716	+	FALSE	5UTR
1	4161171	4161266	AT1G12250	9.2535	11.0354	+	TRUE	exon
1	4161366	4161406	AT1G12250	4.49032	3.75901	+	TRUE	3UTR
1	4174664	4174707	AT1G12270	9.07378	12.1761	+	TRUE	3UTR
1	4206107	4206319	AT1G12360	4.34203	4.62558	+	TRUE	3UTR
1	4221584	4221616	AT1G12390	5.83506	5.02441	+	TRUE	3UTR
1	4224878	4224911	AT1G12410	4.78689	3.0926	+	TRUE	exon
1	4245776	4245820	AT1G12450	7.99205	8.98032	+	TRUE	stop
1	4269089	4269125	AT1G12530	6.35351	5.91881	-	TRUE	3UTR
1	4303466	4303540	AT1G12640	4.34433	3.79148	-	TRUE	3UTR
1	4307237	4307331	AT1G12650	4.69141	2.73803	+	TRUE	exon
1	4307848	4307878	AT1G12650	4.39717	2.29996	+	TRUE	3UTR
1	4319997	4320032	AT1G12680	7.22366	6.44241	-	TRUE	3UTR
1	4337616	4337650	AT1G12730	7.85209	8.47424	+	TRUE	3UTR
1	4337763	4337821	AT1G12730	4.78689	3.0926	+	TRUE	3UTR
1	4350677	4350773	AT1G12760	7.90463	8.90716	+	TRUE	3UTR
1	4353612	4353642	AT1G12770	7.33061	6.94899	+	TRUE	3UTR
1	4355998	4356044	AT1G12780	4.85275	7.60775	-	TRUE	3UTR
1	4368532	4368638	AT1G12810	3.95231	3.29753	+	TRUE	3UTR
1	4378244	4378416	AT1G12840	3.2606	3.51142	+	TRUE	3UTR
1	4378469	4378499	AT1G12840	6.70642	6.55386	+	TRUE	3UTR
1	4378939	4378975	AT1G12845	4.06044	3.98562	-	FALSE	3UTR
1	4386446	4386476	AT1G12860	3.74208	2.6188	+	TRUE	3UTR
1	4394992	4395029	AT1G12910	4.37143	5.57539	-	FALSE	3UTR
1	4398477	4398524	AT1G12930	7.13659	6.60289	-	TRUE	3UTR
1	4425622	4425730	AT1G12970	5.17661	3.98982	+	TRUE	3UTR
1	4435781	4435848	AT1G12990	4.39717	2.29996	+	TRUE	3UTR
1	4436236	4436276	AT1G13000	4.47168	2.1867	-	TRUE	3UTR
1	4440604	4440637	AT1G13020	8.11916	8.26414	-	TRUE	3UTR
1	4452294	4452332	AT1G13060	4.39717	2.29996	+	FALSE	5UTR
1	4454725	4454801	AT1G13060	4.40895	6.19663	+	TRUE	3UTR
1	4501381	4501459	AT1G13190	7.83195	8.40672	+	TRUE	3UTR
1	4509070	4509108	AT1G13210	9.24033	11.0584	-	TRUE	3UTR
1	4564088	4564192	AT1G13320	5.33499	3.78462	-	FALSE	exon
1	4589116	4589157	AT1G13380	8.61133	9.35991	-	TRUE	3UTR
1	4608222	4608256	AT1G13440	5.63488	6.0169	-	TRUE	3UTR
1	4612785	4612817	AT1G13450	6.43139	5.91942	-	TRUE	3UTR
1	4612906	4612965	AT1G13450	8.68856	10.3602	-	TRUE	3UTR
1	4618195	4618225	AT1G13460	3.74208	2.6188	+	TRUE	3UTR
1	4638671	4638745	AT1G13560	8.80606	10.4096	-	TRUE	3UTR
1	4642495	4642558	AT1G13570	4.91209	3.13216	-	TRUE	stop
1	4644773	4644810	AT1G13580	5.05495	3.40454	-	TRUE	3UTR
1	4677122	4677194	AT1G13640	6.62285	6.88472	-	TRUE	3UTR
1	4694193	4694248	AT1G13690	5.95604	4.90439	+	TRUE	3UTR
1	4715450	4715507	AT1G13750	7.45867	8.99933	-	TRUE	3UTR
1	4724303	4724374	AT1G13770	4.45041	2.6188	+	TRUE	stop
1	4736569	4736599	AT1G13820	4.69141	2.73803	+	FALSE	exon
1	4737472	4737537	AT1G13820	8.68406	11.0724	+	TRUE	exon
1	4779149	4779224	AT1G13960	9.99332	11.6622	+	TRUE	3UTR
1	4796346	4796561	AT1G13990	3.5626	2.67158	+	TRUE	exon
1	4800098	4800132	AT1G14000	6.04919	7.76086	+	TRUE	3UTR
1	4805405	4805482	AT1G14030	5.84398	5.09023	-	TRUE	3UTR
1	4840636	4840694	AT1G14150	4.72072	6.87645	+	TRUE	3UTR
1	4843285	4843315	AT1G14170	4.547	4.0884	-	TRUE	3UTR
1	4874905	4874949	AT1G14270	6.73075	7.31087	-	TRUE	3UTR
1	4874979	4875015	AT1G14270	3.70879	1.56762	-	TRUE	3UTR
1	4880103	4880260	AT1G14290	8.08792	13.3445	-	TRUE	3UTR
1	4880497	4880529	AT1G14290	5.71429	4.9209	-	FALSE	exon
1	4889538	4889575	AT1G14320	2.75559	2.59978	+	TRUE	3UTR
1	4918052	4918165	AT1G14380	4.51099	3.13216	-	TRUE	3UTR
1	4927114	4927323	AT1G14400	8.08792	13.3445	-	TRUE	3UTR
1	4946315	4946462	AT1G14450	7.28572	10.4757	-	TRUE	3UTR
1	4971179	4971227	AT1G14530	4.547	4.0884	-	TRUE	3UTR
1	4987098	4987280	AT1G14570	5.95604	4.90439	+	TRUE	stop
1	5000402	5000432	AT1G14590	4.547	4.0884	-	FALSE	exon
1	5014888	5014918	AT1G14620	5.05495	3.40454	-	TRUE	3UTR
1	5014948	5014978	AT1G14620	4.92643	3.08843	-	TRUE	3UTR
1	5030541	5030649	AT1G14650	5.70604	8.2791	+	TRUE	3UTR
1	5030713	5030746	AT1G14650	6.73548	6.85264	+	TRUE	3UTR
1	5032074	5032117	AT1G14660	6.00284	5.68656	-	TRUE	3UTR
1	5040316	5040461	AT1G14670	6.92563	6.19487	+	TRUE	3UTR
1	5060982	5061052	AT1G14700	5.17661	3.98982	+	TRUE	3UTR
1	5075332	5075366	AT1G14740	7.20054	7.87551	-	TRUE	3UTR
1	5102520	5102566	AT1G14810	7.71979	8.96196	-	TRUE	3UTR
1	5107460	5107558	AT1G14830	7.01832	10.4757	-	TRUE	3UTR
1	5107588	5107627	AT1G14830	6.51649	6.88472	-	TRUE	3UTR
1	5107652	5107682	AT1G14830	6.63381	6.44241	-	TRUE	3UTR
1	5165786	5165844	AT1G14980	3.65934	2.74226	-	TRUE	3UTR
1	5179817	5179915	AT1G15030	8.11337	8.76201	+	TRUE	3UTR
1	5183712	5183808	AT1G15060	9.2166	10.7419	-	TRUE	3UTR
1	5202857	5202915	AT1G15120	5.00994	5.27644	+	FALSE	5UTR
1	5203896	5204029	AT1G15120	3.31774	2.5691	+	TRUE	3UTR
1	5206094	5206189	AT1G15130	3.85989	3.34152	-	TRUE	3UTR
1	5222837	5222878	AT1G15170	6.13176	5.77565	+	TRUE	3UTR
1	5225237	5225272	AT1G15180	4.78689	3.0926	+	FALSE	exon
1	5226507	5226644	AT1G15180	6.39176	6.61324	+	TRUE	3UTR
1	5248627	5248658	AT1G15240	6.17889	5.90748	+	TRUE	3UTR
1	5250707	5250764	AT1G15270	5.97482	5.28689	-	TRUE	3UTR
1	5250826	5250857	AT1G15270	3.65934	2.74226	-	TRUE	stop
1	5256476	5256548	AT1G15280	4.96619	3.24014	+	TRUE	3UTR
1	5278409	5278454	AT1G15350	5.59931	4.41348	-	TRUE	3UTR
1	5288412	5288519	AT1G15370	3.16185	2.07671	+	TRUE	3UTR
1	5300791	5300832	AT1G15410	9.77201	11.0724	+	TRUE	3UTR
1	5328789	5328827	AT1G15500	6.21674	5.06874	+	TRUE	3UTR
1	5385123	5385178	AT1G15660	4.45041	2.6188	+	TRUE	3UTR
1	5402242	5402282	AT1G15690	7.86787	12.273	+	TRUE	3UTR
1	5402338	5402436	AT1G15690	2.62262	2.28595	+	TRUE	3UTR
1	5407454	5407595	AT1G15730	9.68524	11.9523	-	TRUE	3UTR
1	5414202	5414255	AT1G15740	4.75013	4.50556	+	FALSE	exon
1	5414553	5414838	AT1G15740	3.48329	4.5719	+	TRUE	3UTR
1	5450299	5450379	AT1G15830	3.61774	1.53663	+	FALSE	3UTR
1	5458551	5458788	AT1G15880	8.12088	10.0516	-	TRUE	3UTR
1	5461203	5461251	AT1G15885	3.61774	1.53663	+	TRUE	3UTR
1	5472830	5472932	AT1G15930	2.75559	2.59978	+	TRUE	3UTR
1	5478135	5478193	AT1G15940	7.70216	7.74761	+	TRUE	3UTR
1	5481979	5482088	AT1G15950	9.07378	12.1761	+	TRUE	3UTR
1	5486346	5486387	AT1G15970	8.17414	8.41714	-	TRUE	3UTR
1	5501158	5501193	AT1G16020	7.53841	7.36838	+	TRUE	3UTR
1	5515806	5515930	AT1G16080	4.92661	6.01394	+	TRUE	3UTR
1	5539677	5539724	AT1G16170	5.20897	3.51014	-	FALSE	5UTR
1	5542619	5542767	AT1G16180	5.70604	8.2791	+	TRUE	3UTR
1	5545875	5546041	AT1G16190	5.95604	4.90439	+	TRUE	3UTR
1	5546163	5546193	AT1G16210	5.01188	3.28833	-	TRUE	3UTR
1	5546225	5546255	AT1G16210	5.55391	4.33803	-	TRUE	3UTR
1	5555054	5555175	AT1G16240	8.92308	11.1228	-	TRUE	3UTR
1	5559127	5559157	AT1G16250	4.45041	2.6188	+	FALSE	3UTR
1	5559336	5559366	AT1G16250	4.45041	2.6188	+	TRUE	3UTR
1	5559607	5559640	AT1G16260	5.88231	4.82891	-	TRUE	3UTR
1	5568146	5568181	AT1G16270	5.86706	5.69239	+	TRUE	3UTR
1	5587942	5588013	AT1G16340	3.81908	2.66151	-	TRUE	3UTR
1	5592925	5592956	AT1G16350	6.13176	5.77565	+	TRUE	3UTR
1	5625460	5625570	AT1G16470	8.68406	11.0724	+	TRUE	3UTR
1	5665356	5665401	AT1G16540	8.36869	9.49626	+	TRUE	3UTR
1	5670489	5670632	AT1G16560	5.95604	4.90439	+	TRUE	3UTR
1	5670641	5670683	AT1G16570	4.91209	3.13216	-	TRUE	3UTR
1	5670713	5670753	AT1G16570	4.547	4.0884	-	TRUE	3UTR
1	5675716	5675781	AT1G16610	7.31869	7.8947	-	TRUE	3UTR
1	5675840	5675916	AT1G16610	6.48352	8.67363	-	TRUE	3UTR
1	5691177	5691207	AT1G16650	4.45041	2.6188	+	TRUE	3UTR
1	5699561	5699593	AT1G16670	6.29172	6.25699	+	TRUE	3UTR
1	5711737	5711875	AT1G16700	4.78689	3.0926	+	TRUE	3UTR
1	5728882	5728990	AT1G16740	8.95607	10.8375	+	TRUE	exon
1	5756659	5756843	AT1G16810	4.25306	5.54457	+	TRUE	3UTR
1	5762813	5762849	AT1G16840	3.65934	2.74226	-	TRUE	3UTR
1	5770405	5770473	AT1G16860	3.45107	1.7512	+	TRUE	3UTR
1	5770774	5770825	AT1G16870	8.18659	10.7419	-	TRUE	3UTR
1	5770911	5770941	AT1G16870	7.33909	8.51584	-	TRUE	3UTR
1	5776098	5776294	AT1G16880	8.29435	9.97905	+	TRUE	3UTR
1	5776393	5776439	AT1G16890	7.55312	11.3959	-	TRUE	3UTR
1	5776470	5776561	AT1G16890	6.26649	10.7419	-	TRUE	3UTR
1	5779091	5779123	AT1G16900	6.50467	6.19914	-	TRUE	3UTR
1	5787462	5787523	AT1G16920	7.36794	7.70782	-	TRUE	stop
1	5821758	5821871	AT1G17020	7.45284	7.24472	+	TRUE	3UTR
1	5831170	5831283	AT1G17050	9.37959	10.1847	+	TRUE	3UTR
1	5840235	5840265	AT1G17070	3.03375	1.30537	+	TRUE	3UTR
1	5856326	5856365	AT1G17130	5.34883	4.06572	+	TRUE	exon
1	5856472	5856562	AT1G17130	3.95231	3.29753	+	TRUE	3UTR
1	5869164	5869254	AT1G17160	6.35806	6.48513	+	TRUE	stop
1	5880208	5880285	AT1G17210	7.3866	6.75542	-	TRUE	3UTR
1	5880315	5880350	AT1G17210	4.61172	3.79148	-	TRUE	3UTR
1	5926076	5926319	AT1G17290	7.60806	11.3315	+	TRUE	3UTR
1	5931627	5931754	AT1G17330	4.45041	2.6188	+	TRUE	3UTR
1	5938497	5938536	AT1G17340	9.8447	11.2307	+	TRUE	3UTR
1	5944317	5944389	AT1G17350	3.61774	1.53663	+	TRUE	3UTR
1	5951627	5951662	AT1G17370	8.26404	9.11031	-	TRUE	3UTR
1	5968569	5968604	AT1G17410	6.45008	6.29268	-	FALSE	3UTR
1	5984117	5984152	AT1G17440	4.10989	2.34938	-	TRUE	3UTR
1	5988561	5988591	AT1G17450	4.72233	2.64937	-	TRUE	stop
1	5998421	5998457	AT1G17455	7.19833	6.7179	+	TRUE	3UTR
1	6006229	6006268	AT1G17470	7.12519	7.85958	+	TRUE	3UTR
1	6009187	6009230	AT1G17490	2.85008	1.56938	+	TRUE	3UTR
1	6023457	6023487	AT1G17500	3.41155	1.62059	+	TRUE	3UTR
1	6024790	6024839	AT1G17520	6.91759	6.88472	-	TRUE	3UTR
1	6037580	6037612	AT1G17560	5.27492	4.0884	-	TRUE	3UTR
1	6049310	6049343	AT1G17580	5.15874	4.1184	+	TRUE	3UTR
1	6067371	6067420	AT1G17640	9.64243	12.5295	-	TRUE	stop
1	6082803	6082844	AT1G17690	5.27492	4.0884	-	TRUE	3UTR
1	6093413	6093448	AT1G17720	8.40337	9.04445	-	TRUE	3UTR
1	6100022	6100263	AT1G17730	5.00994	5.27644	+	TRUE	stop
1	6125426	6125469	AT1G17790	6.00284	5.68656	-	TRUE	3UTR
1	6146194	6146225	AT1G17850	8.77159	10.1913	-	TRUE	3UTR
1	6152461	6152528	AT1G17880	2.27872	1.78365	-	TRUE	3UTR
1	6187155	6187270	AT1G17970	6.7923	7.24472	+	TRUE	3UTR
1	6187558	6187625	AT1G17980	5.71429	4.9209	-	TRUE	3UTR
1	6211975	6212087	AT1G18060	6.11539	5.89046	-	TRUE	3UTR
1	6223910	6223978	AT1G18080	3.94129	4.28594	+	TRUE	3UTR
1	6227699	6227729	AT1G18090	3.28107	1.34068	+	TRUE	stop
1	6244445	6244497	AT1G18150	9.48784	11.9093	-	TRUE	3UTR
1	6247423	6247476	AT1G18150	5.98193	5.04286	-	FALSE	exon
1	6255566	6255614	AT1G18170	5.0835	3.4741	+	TRUE	3UTR
1	6278863	6278936	AT1G18260	9.44511	11.2883	-	TRUE	3UTR
1	6279021	6279051	AT1G18260	4.68806	2.57747	-	TRUE	3UTR
1	6351815	6351879	AT1G18450	6.73548	6.85264	+	TRUE	3UTR
1	6356387	6356433	AT1G18470	3.05769	1.62385	-	TRUE	stop
1	6368642	6368730	AT1G18490	6.34091	6.08079	+	TRUE	3UTR
1	6372875	6372952	AT1G18500	6.02625	5.42015	+	TRUE	3UTR
1	6377358	6377394	AT1G18540	7.82052	12.3596	-	TRUE	3UTR
1	6398078	6398126	AT1G18580	4.00746	2.29996	+	TRUE	3UTR
1	6402684	6402748	AT1G18600	5.76432	5.28455	+	TRUE	3UTR
1	6414248	6414315	AT1G18620	4.15015	1.82102	+	TRUE	3UTR
1	6416297	6416336	AT1G18630	4.45041	2.6188	+	TRUE	3UTR
1	6416485	6416564	AT1G18640	7.82052	12.3596	-	TRUE	stop
1	6418924	6418960	AT1G18650	4.56234	2.43516	-	TRUE	3UTR
1	6425514	6425626	AT1G18660	3.61774	1.53663	+	TRUE	stop
1	6432086	6432123	AT1G18680	8.32558	8.80012	-	TRUE	3UTR
1	6442986	6443081	AT1G18700	8.34937	9.18827	+	TRUE	exon
1	6457961	6458019	AT1G18720	3.64286	4.10544	-	TRUE	3UTR
1	6461358	6461396	AT1G18730	5.6443	4.73273	+	TRUE	exon
1	6462012	6462247	AT1G18730	6.309	7.76086	+	TRUE	3UTR
1	6525787	6525822	AT1G18890	4.91209	3.13216	-	FALSE	5UTR
1	6577919	6578000	AT1G19050	8.77159	10.1913	-	TRUE	exon
1	6586265	6586324	AT1G19080	5.15874	4.1184	+	TRUE	exon
1	6586388	6586456	AT1G19080	5.15874	4.1184	+	TRUE	3UTR
1	6601136	6601176	AT1G19100	6.8445	7.3901	+	TRUE	stop
1	6605761	6605887	AT1G19110	8.57535	9.04207	+	TRUE	3UTR
1	6609134	6609198	AT1G19120	4.00746	2.29996	+	TRUE	stop
1	6609263	6609325	AT1G19120	7.89117	8.23061	+	TRUE	3UTR
1	6609387	6609474	AT1G19130	6.7753	5.69595	-	TRUE	3UTR
1	6649410	6649444	AT1G19240	7.10392	7.40004	-	TRUE	3UTR
1	6649510	6649620	AT1G19240	8.99888	10.2561	-	TRUE	stop
1	6665913	6665950	AT1G19270	5.76432	5.28455	+	TRUE	3UTR
1	6676275	6676353	AT1G19310	9.51589	11.4747	-	TRUE	3UTR
1	6676450	6676484	AT1G19310	8.36723	8.81536	-	FALSE	exon
1	6680585	6680683	AT1G19330	5.16269	3.7479	-	TRUE	3UTR
1	6680800	6680848	AT1G19330	4.51099	3.13216	-	TRUE	stop
1	6690490	6690522	AT1G19360	3.70879	1.56762	-	TRUE	3UTR
1	6692852	6692899	AT1G19370	4.46215	3.79148	-	TRUE	3UTR
1	6724626	6724679	AT1G19430	5.31319	4.01408	-	TRUE	3UTR
1	6731565	6731598	AT1G19450	8.54277	9.41523	-	TRUE	3UTR
1	6751499	6751529	AT1G19485	3.74208	2.6188	+	TRUE	3UTR
1	6777086	6777308	AT1G19580	8.29435	9.97905	+	TRUE	3UTR
1	6780910	6780958	AT1G19600	5.20649	3.74662	+	TRUE	3UTR
1	6796317	6796347	AT1G19650	7.73558	7.40004	-	TRUE	3UTR
1	6800028	6800097	AT1G19660	3.72967	3.73238	-	TRUE	3UTR
1	6801014	6801044	AT1G19660	6.83989	7.25448	-	FALSE	exon
1	6806667	6806708	AT1G19680	5.47122	4.3794	+	FALSE	exon
1	6807776	6807806	AT1G19680	6.76488	5.70337	+	TRUE	3UTR
1	6816914	6816947	AT1G19715	6.53401	6.19021	-	TRUE	stop
1	6825227	6825269	AT1G19740	6.90361	7.55607	+	TRUE	3UTR
1	6900481	6900543	AT1G19880	6.51649	6.88472	-	TRUE	3UTR
1	6900608	6900651	AT1G19880	7.28797	6.56638	-	TRUE	3UTR
1	6914369	6914539	AT1G19910	3.0379	3.01635	+	TRUE	3UTR
1	6914679	6914709	AT1G19920	5.31319	4.01408	-	TRUE	3UTR
1	6926636	6926670	AT1G19950	5.86706	5.69239	+	TRUE	3UTR
1	6936673	6936703	AT1G19990	3.96854	1.46126	+	TRUE	3UTR
1	6937975	6938007	AT1G20010	5.94872	6.92343	-	TRUE	3UTR
1	6938623	6938654	AT1G20010	4.78726	4.01859	-	FALSE	exon
1	6944649	6944714	AT1G20020	5.42593	5.88682	+	TRUE	exon
1	6944840	6944943	AT1G20020	5.9009	9.0305	+	TRUE	3UTR
1	6950137	6950257	AT1G20050	8.15214	8.77605	+	TRUE	3UTR
1	6974671	6974829	AT1G20110	5.56632	4.90439	+	TRUE	3UTR
1	7001254	7001294	AT1G20200	8.99322	10.4215	-	TRUE	3UTR
1	7001320	7001371	AT1G20200	8.52198	11.1228	-	TRUE	3UTR
1	7005036	7005069	AT1G20220	7.71979	8.96196	-	TRUE	3UTR
1	7007888	7007955	AT1G20225	8.222	8.73461	-	TRUE	3UTR
1	7007988	7008018	AT1G20225	6.11539	5.89046	-	TRUE	exon
1	7019428	7019498	AT1G20260	6.35167	5.63906	+	FALSE	exon
1	7020222	7020547	AT1G20260	7.12519	7.85958	+	TRUE	3UTR
1	7020852	7020912	AT1G20270	6.73075	7.31087	-	TRUE	3UTR
1	7083390	7083439	AT1G20430	3.56923	3.13216	-	TRUE	3UTR
1	7103656	7103686	AT1G20510	6.40143	5.48835	-	TRUE	3UTR
1	7115200	7115383	AT1G20540	5.56632	4.90439	+	TRUE	3UTR
1	7119744	7119817	AT1G20560	6.28609	5.81155	-	TRUE	3UTR
1	7119847	7119918	AT1G20560	4.97398	3.08843	-	TRUE	3UTR
1	7126894	7127046	AT1G20575	4.07693	3.08843	-	TRUE	3UTR
1	7130378	7130408	AT1G20580	5.95604	4.90439	+	TRUE	3UTR
1	7130550	7130611	AT1G20580	6.73548	6.85264	+	TRUE	3UTR
1	7149521	7149740	AT1G20630	9.4635	12.1761	+	TRUE	3UTR
1	7176907	7176951	AT1G20693	5.41524	3.5825	+	FALSE	5UTR
1	7178509	7178694	AT1G20693	4.87661	7.57827	+	TRUE	3UTR
1	7181197	7181230	AT1G20696	2.92655	2.5458	+	TRUE	3UTR
1	7181394	7181450	AT1G20696	3.52299	2.13374	+	TRUE	3UTR
1	7214772	7214823	AT1G20760	6.7421	5.88619	+	TRUE	3UTR
1	7214905	7214948	AT1G20760	5.78938	6.89711	+	TRUE	3UTR
1	7233456	7233533	AT1G20810	4.75013	4.50556	+	TRUE	3UTR
1	7234872	7235020	AT1G20816	4.39717	2.29996	+	TRUE	stop
1	7244716	7244816	AT1G20830	5.15874	4.1184	+	TRUE	3UTR
1	7245063	7245116	AT1G20840	6.48352	8.67363	-	TRUE	3UTR
1	7259150	7259184	AT1G20870	6.73075	7.31087	-	TRUE	3UTR
1	7262133	7262166	AT1G20880	5.08876	3.28057	-	TRUE	3UTR
1	7265859	7265896	AT1G20890	4.68806	2.57747	-	TRUE	3UTR
1	7266998	7267037	AT1G20890	4.91209	3.13216	-	FALSE	exon
1	7297414	7297461	AT1G20950	6.91844	5.91881	-	TRUE	3UTR
1	7301936	7302003	AT1G20960	4.51099	3.13216	-	TRUE	3UTR
1	7319414	7319444	AT1G20970	5.0835	3.4741	+	TRUE	3UTR
1	7375576	7375738	AT1G21065	7.12519	7.85958	+	TRUE	3UTR
1	7408024	7408054	AT1G21160	5.93841	5.43118	-	TRUE	3UTR
1	7419716	7419846	AT1G21190	5.71429	4.9209	-	TRUE	3UTR
1	7485685	7485789	AT1G21380	4.51099	3.13216	-	TRUE	3UTR
1	7485970	7486015	AT1G21380	3.94566	2.36941	-	FALSE	exon
1	7499505	7499549	AT1G21410	6.02625	5.42015	+	TRUE	3UTR
1	7556902	7556935	AT1G21560	4.45041	2.6188	+	TRUE	3UTR
1	7571303	7571364	AT1G21600	5.6363	5.22966	-	TRUE	3UTR
1	7578780	7578892	AT1G21610	7.26805	6.7873	+	TRUE	3UTR
1	7588000	7588091	AT1G21630	9.2701	9.97794	+	TRUE	3UTR
1	7592550	7592778	AT1G21640	7.9157	8.72056	+	TRUE	stop
1	7600883	7600929	AT1G21651	3.81908	2.66151	-	TRUE	3UTR
1	7608925	7608969	AT1G21660	7.13726	6.49589	+	TRUE	3UTR
1	7618372	7618458	AT1G21690	3.71088	2.37475	+	TRUE	stop
1	7620024	7620080	AT1G21700	7.33909	8.51584	-	TRUE	3UTR
1	7628093	7628184	AT1G21720	4.14717	3.96248	+	TRUE	3UTR
1	7649289	7649320	AT1G21760	5.44861	4.38942	+	FALSE	5UTR
1	7653289	7653323	AT1G21780	6.86777	6.80159	+	FALSE	exon
1	7653835	7653968	AT1G21780	9.79968	14.454	+	TRUE	3UTR
1	7655734	7655822	AT1G21790	4.73175	5.29832	+	TRUE	3UTR
1	7682502	7682595	AT1G21880	7.99205	8.98032	+	TRUE	3UTR
1	7691029	7691090	AT1G21900	3.25824	2.18643	-	TRUE	3UTR
1	7691149	7691180	AT1G21900	5.91818	4.42791	-	TRUE	stop
1	7704401	7704457	AT1G21920	4.91209	3.13216	-	FALSE	3UTR
1	7714111	7714151	AT1G21930	5.20538	3.78501	+	TRUE	exon
1	7714228	7714334	AT1G21930	8.68406	11.0724	+	TRUE	exon
1	7757252	7757315	AT1G22020	6.46025	6.85264	+	TRUE	3UTR
1	7791977	7792016	AT1G22070	4.00746	2.29996	+	TRUE	3UTR
1	7814802	7814833	AT1G22140	4.07693	3.08843	-	TRUE	3UTR
1	7814873	7814933	AT1G22140	2.84066	2.11169	-	TRUE	3UTR
1	7823758	7823820	AT1G22160	5.41548	4.33385	+	TRUE	3UTR
1	7828137	7828173	AT1G22170	5.15874	4.1184	+	TRUE	3UTR
1	7837700	7837752	AT1G22200	8.52198	11.1228	-	TRUE	3UTR
1	7879004	7879100	AT1G22300	5.06319	6.80899	-	TRUE	3UTR
1	7889189	7889262	AT1G22330	5.15874	4.1184	+	TRUE	exon
1	7914662	7914695	AT1G22410	8.18577	8.98032	+	TRUE	exon
1	7914766	7914802	AT1G22410	7.90463	8.90716	+	TRUE	3UTR
1	7921489	7921763	AT1G22430	6.51089	6.49461	+	TRUE	3UTR
1	7925405	7925458	AT1G22450	3.97069	2.37475	+	FALSE	5UTR
1	7950898	7950958	AT1G22510	8.92308	11.1228	-	TRUE	3UTR
1	7951009	7951070	AT1G22510	7.73558	7.40004	-	TRUE	exon
1	7966174	7966268	AT1G22540	9.4087	12.5088	+	TRUE	stop
1	7976550	7976645	AT1G22570	7.10392	7.40004	-	TRUE	3UTR
1	7984045	7984162	AT1G22590	6.62389	6.7873	+	TRUE	3UTR
1	7997787	7997817	AT1G22620	4.4741	3.81607	-	TRUE	3UTR
1	8004208	8004238	AT1G22630	6.16532	5.70337	+	TRUE	3UTR
1	8050483	8050677	AT1G22740	7.37879	7.29133	+	TRUE	3UTR
1	8052620	8052671	AT1G22750	4.78689	3.0926	+	TRUE	3UTR
1	8071279	8071360	AT1G22790	6.94759	6.24559	+	TRUE	3UTR
1	8074126	8074231	AT1G22800	4.78689	3.0926	+	TRUE	3UTR
1	8080236	8080464	AT1G22840	2.85008	1.56938	+	TRUE	3UTR
1	8080583	8080650	AT1G22850	6.40143	5.48835	-	TRUE	3UTR
1	8089140	8089241	AT1G22860	6.62389	6.7873	+	TRUE	3UTR
1	8108071	8108127	AT1G22910	3.74208	2.6188	+	TRUE	3UTR
1	8122031	8122068	AT1G22930	6.78691	6.46385	+	TRUE	3UTR
1	8202283	8202335	AT1G23140	6.00284	5.68656	-	TRUE	3UTR
1	8224195	8224229	AT1G23190	5.11967	3.54434	+	TRUE	3UTR
1	8224285	8224417	AT1G23190	5.52956	6.06528	+	TRUE	3UTR
1	8244076	8244279	AT1G23220	9.4635	12.1761	+	TRUE	3UTR
1	8257151	8257216	AT1G23260	4.10989	2.34938	-	TRUE	3UTR
1	8260772	8260810	AT1G23280	7.41858	8.84192	-	TRUE	3UTR
1	8268549	8268603	AT1G23310	4.17766	6.54119	-	TRUE	3UTR
1	8295252	8295318	AT1G23360	9.00541	10.3602	-	TRUE	3UTR
1	8324063	8324192	AT1G23440	5.52956	6.06528	+	TRUE	3UTR
1	8338495	8338571	AT1G23490	5.12147	6.77111	+	TRUE	3UTR
1	8401247	8401277	AT1G23750	7.15617	8.47424	+	TRUE	3UTR
1	8401340	8401421	AT1G23750	3.74208	2.6188	+	TRUE	3UTR
1	8406831	8406874	AT1G23780	7.8452	9.41523	-	TRUE	3UTR
1	8422736	8422870	AT1G23820	7.51491	8.90716	+	TRUE	3UTR
1	8427417	8427447	AT1G23860	6.35351	5.91881	-	TRUE	3UTR
1	8427868	8427943	AT1G23860	9.72528	13.4228	-	TRUE	3UTR
1	8447386	8447416	AT1G23900	4.00746	2.29996	+	TRUE	3UTR
1	8469610	8469641	AT1G23950	6.11539	5.89046	-	TRUE	3UTR
1	8469765	8469795	AT1G23950	4.80429	2.80209	-	TRUE	3UTR
1	8478549	8478616	AT1G23960	5.94872	6.92343	-	TRUE	3UTR
1	8482050	8482083	AT1G23970	5.02871	3.33993	-	TRUE	3UTR
1	8503863	8503976	AT1G24040	5.71429	4.9209	-	TRUE	3UTR
1	8529198	8529242	AT1G24120	6.49318	5.26847	-	TRUE	3UTR
1	8545471	8545517	AT1G24148	5.86706	5.69239	+	TRUE	3UTR
1	8560779	8560813	AT1G24180	8.46724	9.01924	-	TRUE	exon
1	8604240	8604286	AT1G24267	6.11539	5.89046	-	TRUE	3UTR
1	8612484	8612514	AT1G24280	4.45041	2.6188	+	TRUE	3UTR
1	8639062	8639104	AT1G24350	8.91451	10.7419	-	TRUE	3UTR
1	8640428	8640458	AT1G24350	3.94566	2.36941	-	FALSE	5UTR
1	8641993	8642036	AT1G24360	6.96949	7.79223	+	FALSE	exon
1	8643340	8643431	AT1G24360	7.51491	8.90716	+	TRUE	3UTR
1	8664210	8664243	AT1G24450	4.21443	1.98553	+	FALSE	exon
1	8665093	8665128	AT1G24450	4.83527	3.0926	+	TRUE	3UTR
1	8672458	8672493	AT1G24460	4.69141	2.73803	+	TRUE	3UTR
1	8685376	8685456	AT1G24510	3.85989	3.34152	-	TRUE	3UTR
1	8705608	8705697	AT1G24560	5.97973	5.3693	+	TRUE	3UTR
1	8720792	8720831	AT1G24610	8.56966	9.25768	-	TRUE	3UTR
1	8720882	8720912	AT1G24610	7.27579	7.80839	-	TRUE	stop
1	8836714	8836783	AT1G25211	3.74208	2.6188	+	FALSE	3UTR
1	8854172	8854207	AT1G25260	6.51925	5.67084	-	TRUE	exon
1	8866715	8866756	AT1G25280	9.37959	10.1847	+	TRUE	3UTR
1	8868941	8869037	AT1G25290	7.66726	7.85566	+	TRUE	3UTR
1	8889316	8889364	AT1G25350	3.56677	1.85839	-	TRUE	exon
1	8918110	8918173	AT1G25420	5.56632	4.90439	+	TRUE	3UTR
1	8954935	8955008	AT1G25490	6.82862	9.49626	+	TRUE	3UTR
1	8964134	8964197	AT1G25520	4.00746	2.29996	+	TRUE	stop
1	8996870	8996948	AT1G25580	9.38726	11.5324	-	TRUE	3UTR
1	9002402	9002487	AT1G25682	5.60626	4.3826	-	TRUE	3UTR
1	9024396	9024480	AT1G26110	9.32418	12.2637	-	TRUE	3UTR
1	9028443	9028586	AT1G26120	8.49708	9.23221	-	TRUE	3UTR
1	9028646	9028679	AT1G26120	6.72279	6.63021	-	TRUE	stop
1	9044712	9044780	AT1G26160	8.91465	10.0793	-	TRUE	3UTR
1	9047410	9047440	AT1G26170	5.59204	4.34801	-	TRUE	3UTR
1	9056668	9056703	AT1G26180	7.09221	6.37231	+	TRUE	3UTR
1	9057173	9057203	AT1G26190	4.547	4.0884	-	TRUE	3UTR
1	9095851	9095916	AT1G26300	6.28609	5.81155	-	TRUE	3UTR
1	9114694	9114784	AT1G26340	7.09221	6.37231	+	TRUE	exon
1	9154521	9154555	AT1G26460	8.53521	9.65955	+	TRUE	3UTR
1	9163356	9163394	AT1G26520	6.45008	6.29268	-	TRUE	3UTR
1	9171137	9171204	AT1G26550	6.309	7.76086	+	TRUE	5UTR
1	9172687	9172914	AT1G26550	4.73175	5.29832	+	TRUE	3UTR
1	9177400	9177489	AT1G26558	6.72392	7.04858	+	TRUE	exon
1	9195676	9195709	AT1G26620	5.27492	4.0884	-	TRUE	3UTR
1	9207460	9207546	AT1G26640	4.10989	2.34938	-	TRUE	3UTR
1	9224176	9224219	AT1G26690	6.51649	6.88472	-	TRUE	3UTR
1	9245049	9245135	AT1G26740	5.19035	3.81607	-	TRUE	3UTR
1	9298402	9298483	AT1G26830	3.97069	2.37475	+	TRUE	3UTR
1	9300927	9300983	AT1G26850	6.11539	5.89046	-	TRUE	3UTR
1	9301106	9301147	AT1G26850	6.75734	6.82928	-	TRUE	3UTR
1	9315473	9315558	AT1G26880	9.42119	13.6295	-	TRUE	3UTR
1	9322856	9322922	AT1G26910	3.61774	1.53663	+	TRUE	3UTR
1	9324212	9324251	AT1G26911	6.57539	7.32449	+	TRUE	3UTR
1	9376437	9376655	AT1G27000	3.93393	5.27644	+	TRUE	3UTR
1	9396749	9396820	AT1G27070	5.27492	4.0884	-	TRUE	3UTR
1	9403874	9403972	AT1G27090	8.30031	11.9093	-	TRUE	3UTR
1	9404128	9404160	AT1G27090	6.6578	8.41714	-	TRUE	exon
1	9455356	9455394	AT1G27210	5.96749	5.01379	-	TRUE	3UTR
1	9484406	9484489	AT1G27310	6.98902	7.1362	-	TRUE	3UTR
1	9485513	9485565	AT1G27310	5.81313	4.28135	-	FALSE	exon
1	9493942	9494017	AT1G27330	3.93393	5.27644	+	TRUE	3UTR
1	9497953	9498009	AT1G27340	6.92468	6.01394	+	TRUE	3UTR
1	9498220	9498273	AT1G27350	5.01319	8.32209	-	TRUE	3UTR
1	9505239	9505269	AT1G27370	3.09116	1.31432	-	TRUE	3UTR
1	9511363	9511396	AT1G27385	7.55706	7.04234	-	TRUE	exon
1	9511814	9511862	AT1G27385	6.82706	6.89274	-	FALSE	exon
1	9513279	9513327	AT1G27390	4.91209	3.13216	-	TRUE	3UTR
1	9516765	9516848	AT1G27400	8.29435	9.97905	+	TRUE	3UTR
1	9527743	9527788	AT1G27435	4.10989	2.34938	-	TRUE	3UTR
1	9533898	9533969	AT1G27450	5.52956	6.06528	+	TRUE	3UTR
1	9540097	9540128	AT1G27470	4.547	4.0884	-	TRUE	3UTR
1	9554806	9554981	AT1G27510	8.52198	11.1228	-	TRUE	3UTR
1	9562128	9562172	AT1G27520	5.47122	4.3794	+	TRUE	3UTR
1	9562660	9562719	AT1G27530	6.11539	5.89046	-	TRUE	3UTR
1	9562754	9562828	AT1G27530	4.34433	3.79148	-	TRUE	exon
1	9589906	9589943	AT1G27580	4.14132	2.80209	-	FALSE	stop
1	9616084	9616155	AT1G27650	4.23051	3.033	+	TRUE	3UTR
1	9639998	9640061	AT1G27695	4.92661	6.01394	+	TRUE	3UTR
1	9671452	9671494	AT1G27760	5.33196	4.00453	+	TRUE	3UTR
1	9693274	9693311	AT1G27840	5.31319	4.01408	-	TRUE	3UTR
1	9747814	9747939	AT1G27970	6.309	7.76086	+	TRUE	3UTR
1	9752576	9752669	AT1G27980	3.74208	2.6188	+	TRUE	stop
1	9775670	9775701	AT1G28050	4.10989	2.34938	-	TRUE	3UTR
1	9782471	9782559	AT1G28060	5.2978	3.41454	+	TRUE	3UTR
1	9798837	9798927	AT1G28090	7.64726	7.79223	+	TRUE	stop
1	9832955	9833042	AT1G28140	4.07693	3.08843	-	TRUE	3UTR
1	9850261	9850336	AT1G28200	3.65934	2.74226	-	TRUE	3UTR
1	9875243	9875339	AT1G28250	6.309	7.76086	+	TRUE	3UTR
1	9875396	9875427	AT1G28250	8.18577	8.98032	+	TRUE	3UTR
1	9875689	9875719	AT1G28260	5.31319	4.01408	-	TRUE	3UTR
1	9943436	9943496	AT1G28340	5.0957	3.89621	+	TRUE	3UTR
1	9966122	9966183	AT1G28380	3.61774	1.53663	+	TRUE	3UTR
1	9976263	9976305	AT1G28410	4.36878	3.44625	-	TRUE	3UTR
1	9976448	9976484	AT1G28410	7.92793	9.72044	-	TRUE	3UTR
1	10017836	10018005	AT1G28490	9.76271	11.1801	+	TRUE	3UTR
1	10026025	10026055	AT1G28510	5.48517	4.42071	+	TRUE	3UTR
1	10036767	10036874	AT1G28540	3.95231	3.29753	+	TRUE	3UTR
1	10096321	10096373	AT1G28715	3.81908	2.66151	-	TRUE	3UTR
1	10135270	10135344	AT1G29040	7.96401	8.38122	+	TRUE	3UTR
1	10149451	10149545	AT1G29060	5.17661	3.98982	+	TRUE	3UTR
1	10151070	10151388	AT1G29070	7.39925	11.5532	+	TRUE	3UTR
1	10182526	10182644	AT1G29150	3.41431	3.56095	+	TRUE	3UTR
1	10223321	10223441	AT1G29250	3.08791	2.11169	-	TRUE	3UTR
1	10258375	10258415	AT1G29330	6.63796	5.4807	-	TRUE	3UTR
1	10268604	10268687	AT1G29350	4.85275	7.60775	-	TRUE	3UTR
1	10277924	10277999	AT1G29370	8.08792	13.3445	-	TRUE	3UTR
1	10286987	10287025	AT1G29390	9.60765	12.7517	-	FALSE	exon
1	10324925	10325001	AT1G29530	5.27492	4.0884	-	TRUE	3UTR
1	10332160	10332259	AT1G29550	5.56632	4.90439	+	TRUE	3UTR
1	10385065	10385096	AT1G29700	8.99322	10.4215	-	TRUE	3UTR
1	10393892	10393963	AT1G29720	6.00284	5.68656	-	TRUE	exon
1	10413905	10413939	AT1G29750	4.547	4.0884	-	TRUE	3UTR
1	10413974	10414044	AT1G29750	4.547	4.0884	-	TRUE	3UTR
1	10435400	10435432	AT1G29810	7.14764	7.82405	-	TRUE	3UTR
1	10435465	10435523	AT1G29810	3.54213	1.78365	-	TRUE	3UTR
1	10445676	10445706	AT1G29840	3.09116	1.31432	-	TRUE	3UTR
1	10447834	10447867	AT1G29850	4.78689	3.0926	+	TRUE	5UTR
1	10449617	10449864	AT1G29850	8.29435	9.97905	+	TRUE	3UTR
1	10459502	10459626	AT1G29880	9.95336	11.3985	-	TRUE	3UTR
1	10471916	10472044	AT1G29900	7.26805	6.7873	+	TRUE	stop
1	10496041	10496079	AT1G29960	6.57539	7.32449	+	TRUE	3UTR
1	10499932	10499990	AT1G29970	6.91759	6.88472	-	TRUE	stop
1	10508947	10509020	AT1G29990	5.78938	6.89711	+	TRUE	3UTR
1	10509289	10509328	AT1G30000	5.27492	4.0884	-	TRUE	3UTR
1	10509500	10509531	AT1G30000	5.27492	4.0884	-	TRUE	3UTR
1	10509914	10509944	AT1G30000	4.547	4.0884	-	FALSE	exon
1	10546696	10546784	AT1G30070	9.86353	12.2637	-	TRUE	3UTR
1	10559571	10559615	AT1G30090	3.54213	1.78365	-	TRUE	3UTR
1	10559648	10559696	AT1G30090	8.26404	9.11031	-	TRUE	3UTR
1	10584203	10584235	AT1G30120	6.40646	7.10912	-	TRUE	3UTR
1	10584282	10584329	AT1G30120	4.85275	7.60775	-	TRUE	3UTR
1	10589627	10589661	AT1G30130	6.34576	5.85615	+	TRUE	3UTR
1	10626943	10627063	AT1G30200	3.62951	3.69485	+	TRUE	3UTR
1	10627208	10627259	AT1G30210	3.81908	2.66151	-	TRUE	3UTR
1	10627389	10627419	AT1G30210	4.547	4.0884	-	TRUE	3UTR
1	10640608	10640644	AT1G30230	6.18859	10.0198	+	TRUE	3UTR
1	10685903	10685981	AT1G30330	9.72528	13.4228	-	TRUE	3UTR
1	10747369	10747405	AT1G30410	7.28372	8.98032	+	TRUE	3UTR
1	10762288	10762338	AT1G30440	4.78689	3.0926	+	TRUE	3UTR
1	10786411	10786571	AT1G30470	8.15214	8.77605	+	TRUE	3UTR
1	10792289	10792321	AT1G30480	4.00746	2.29996	+	FALSE	exon
1	10804686	10804719	AT1G30500	8.17414	8.41714	-	TRUE	3UTR
1	10813509	10813555	AT1G30520	9.85321	13.3296	+	TRUE	3UTR
1	10816770	10816878	AT1G30540	8.91451	10.7419	-	TRUE	3UTR
1	10831752	10831843	AT1G30580	7.31869	7.8947	-	TRUE	3UTR
1	10835823	10835865	AT1G30590	7.22366	6.44241	-	TRUE	3UTR
1	10864452	10864482	AT1G30640	5.20649	3.74662	+	FALSE	exon
1	10864771	10864836	AT1G30640	5.95604	4.90439	+	TRUE	3UTR
1	10864911	10864956	AT1G30640	3.61774	1.53663	+	TRUE	3UTR
1	10886184	10886454	AT1G30680	9.43445	11.8816	+	TRUE	3UTR
1	10890034	10890152	AT1G30690	6.46364	6.37231	+	TRUE	stop
1	10938111	10938144	AT1G30810	7.14764	7.82405	-	TRUE	3UTR
1	10945087	10945149	AT1G30820	5.78858	4.73882	-	TRUE	3UTR
1	10962857	10962890	AT1G30825	6.77507	7.20242	+	TRUE	exon
1	10993204	10993294	AT1G30880	3.89011	4.2884	-	TRUE	3UTR
1	10993347	10993384	AT1G30880	6.75092	9.5639	-	TRUE	3UTR
1	10995998	10996052	AT1G30890	4.78689	3.0926	+	TRUE	3UTR
1	10996133	10996180	AT1G30890	3.94933	1.42373	+	TRUE	3UTR
1	11058654	11058795	AT1G31020	5.56632	4.90439	+	TRUE	3UTR
1	11114910	11114949	AT1G31130	7.38262	8.98129	-	FALSE	3UTR
1	11134279	11134363	AT1G31170	4.34203	4.62558	+	TRUE	3UTR
1	11146756	11146895	AT1G31190	9.76271	11.1801	+	TRUE	3UTR
1	11158691	11158722	AT1G31230	7.14764	7.82405	-	TRUE	3UTR
1	11171097	11171254	AT1G31258	3.61774	1.53663	+	TRUE	3UTR
1	11171815	11171975	AT1G31258	5.95604	4.90439	+	TRUE	3UTR
1	11185281	11185371	AT1G31280	4.00746	2.29996	+	TRUE	3UTR
1	11195971	11196140	AT1G31300	3.94129	4.28594	+	TRUE	3UTR
1	11217979	11218015	AT1G31340	5.9143	5.62272	-	TRUE	3UTR
1	11247080	11247110	AT1G31410	4.91209	3.13216	-	TRUE	stop
1	11247321	11247356	AT1G31410	5.9066	5.31121	-	TRUE	exon
1	11255877	11255937	AT1G31440	3.80953	2.42286	-	TRUE	3UTR
1	11263020	11263053	AT1G31470	5.26081	4.06244	-	TRUE	5UTR
1	11273666	11273803	AT1G31500	7.64575	8.80012	-	TRUE	3UTR
1	11313254	11313299	AT1G31600	7.73558	7.40004	-	TRUE	3UTR
1	11326434	11326464	AT1G31650	5.75251	4.80085	-	TRUE	3UTR
1	11363885	11363915	AT1G31730	6.5944	5.99329	+	TRUE	exon
1	11364178	11364213	AT1G31730	7.51491	8.90716	+	TRUE	3UTR
1	11399376	11399668	AT1G31800	5.00994	5.27644	+	TRUE	3UTR
1	11399657	11399729	AT1G31810	6.28609	5.81155	-	TRUE	3UTR
1	11410999	11411033	AT1G31812	3.58085	5.13635	-	TRUE	3UTR
1	11411102	11411135	AT1G31812	5.06319	6.80899	-	TRUE	3UTR
1	11439805	11440078	AT1G31870	8.70037	10.7398	+	TRUE	3UTR
1	11461728	11461786	AT1G31910	8.68406	11.0724	+	TRUE	3UTR
1	11470174	11470204	AT1G31940	4.68806	2.57747	-	TRUE	3UTR
1	11470239	11470303	AT1G31940	7.31869	7.8947	-	TRUE	3UTR
1	11528501	11528614	AT1G32050	4.14717	3.96248	+	FALSE	5UTR
1	11531022	11531085	AT1G32050	3.97069	2.37475	+	TRUE	3UTR
1	11531154	11531288	AT1G32050	2.95045	3.033	+	TRUE	3UTR
1	11532659	11532771	AT1G32060	4.40895	6.19663	+	TRUE	exon
1	11534401	11534476	AT1G32060	5.24717	6.06528	+	TRUE	3UTR
1	11537527	11537557	AT1G32080	6.91759	6.88472	-	TRUE	3UTR
1	11558922	11558959	AT1G32130	5.38712	3.88016	-	TRUE	3UTR
1	11558986	11559041	AT1G32130	6.04038	5.18814	-	TRUE	3UTR
1	11568428	11568523	AT1G32150	9.73134	12.8053	+	TRUE	3UTR
1	11570282	11570361	AT1G32160	7.12519	7.85958	+	TRUE	3UTR
1	11592988	11593044	AT1G32190	3.70879	1.56762	-	TRUE	3UTR
1	11601870	11601913	AT1G32200	4.86264	6.05081	-	TRUE	3UTR
1	11602090	11602120	AT1G32200	7.0114	6.79025	-	TRUE	3UTR
1	11602149	11602245	AT1G32200	7.99569	9.07374	-	TRUE	3UTR
1	11605816	11605860	AT1G32210	8.12088	10.0516	-	TRUE	3UTR
1	11605914	11605995	AT1G32210	4.61172	3.79148	-	TRUE	3UTR
1	11606029	11606110	AT1G32210	8.12088	10.0516	-	TRUE	3UTR
1	11607908	11607957	AT1G32220	4.46977	2.32594	+	FALSE	5UTR
1	11609446	11609524	AT1G32220	4.39717	2.29996	+	TRUE	exon
1	11609612	11609679	AT1G32220	5.37192	4.26013	+	TRUE	3UTR
1	11616032	11616104	AT1G32230	4.99222	4.1184	+	TRUE	3UTR
1	11654506	11654616	AT1G32310	6.57539	7.32449	+	TRUE	3UTR
1	11678382	11678447	AT1G32370	6.77507	7.20242	+	TRUE	3UTR
1	11689155	11689240	AT1G32400	2.34616	1.64319	-	TRUE	3UTR
1	11689290	11689359	AT1G32400	3.23705	3.5475	-	TRUE	3UTR
1	11691379	11691419	AT1G32400	6.91844	5.91881	-	TRUE	5UTR
1	11695456	11695508	AT1G32410	4.64463	2.66187	+	TRUE	3UTR
1	11714726	11714771	AT1G32440	9.24394	11.8462	+	TRUE	exon
1	11714970	11715000	AT1G32440	3.67655	2.38184	+	TRUE	3UTR
1	11739318	11739425	AT1G32470	8.08792	13.3445	-	TRUE	3UTR
1	11742134	11742217	AT1G32490	6.17618	5.5195	-	TRUE	3UTR
1	11742272	11742315	AT1G32490	6.16079	5.4807	-	TRUE	3UTR
1	11749846	11749884	AT1G32500	6.88469	6.59211	-	TRUE	3UTR
1	11759518	11759551	AT1G32530	5.33499	3.78462	-	TRUE	3UTR
1	11769727	11769776	AT1G32540	7.28372	8.98032	+	FALSE	3UTR
1	11771977	11772008	AT1G32550	6.50608	5.28689	-	TRUE	exon
1	11772443	11772473	AT1G32550	7.55706	7.04234	-	TRUE	exon
1	11772590	11772624	AT1G32550	8.78213	9.77713	-	TRUE	exon
1	11773904	11773941	AT1G32550	5.33499	3.78462	-	FALSE	exon
1	11785342	11785436	AT1G32580	6.62389	6.7873	+	TRUE	exon
1	11785503	11785567	AT1G32580	9.99332	11.6622	+	TRUE	3UTR
1	11798497	11798529	AT1G32630	5.33557	4.03023	+	TRUE	3UTR
1	11874991	11875072	AT1G32790	4.53187	6.23465	-	TRUE	stop
1	11875463	11875493	AT1G32790	4.40097	3.02354	-	FALSE	exon
1	11957015	11957211	AT1G32990	9.13059	9.98927	+	TRUE	exon
1	11967666	11967824	AT1G33040	7.51491	8.90716	+	TRUE	3UTR
1	12012275	12012335	AT1G33120	5.26975	5.27644	+	TRUE	3UTR
1	12024544	12024659	AT1G33140	2.70386	1.67456	+	TRUE	3UTR
1	12049783	12049860	AT1G33230	8.93769	9.66586	+	TRUE	3UTR
1	12051534	12051679	AT1G33240	8.18659	10.7419	-	TRUE	3UTR
1	12051709	12051815	AT1G33240	3.81908	2.66151	-	TRUE	3UTR
1	12057420	12057461	AT1G33250	7.64488	7.41691	-	TRUE	3UTR
1	12068181	12068224	AT1G33270	5.05495	3.40454	-	TRUE	3UTR
1	12075977	12076010	AT1G33290	6.88761	6.13553	+	TRUE	stop
1	12085019	12085090	AT1G33330	4.39717	2.29996	+	FALSE	exon
1	12086432	12086463	AT1G33330	4.22534	2.01273	+	TRUE	3UTR
1	12095868	12095976	AT1G33360	5.15874	4.1184	+	TRUE	3UTR
1	12099611	12099641	AT1G33390	3.09116	1.31432	-	TRUE	3UTR
1	12109658	12109738	AT1G33410	5.60626	4.3826	-	TRUE	3UTR
1	12146968	12147040	AT1G33470	7.90463	8.90716	+	TRUE	3UTR
1	12150792	12150857	AT1G33490	3.70879	1.56762	-	TRUE	3UTR
1	12157165	12157199	AT1G33520	8.78213	9.77713	-	TRUE	3UTR
1	12266676	12266726	AT1G33810	4.49032	3.75901	+	TRUE	3UTR
1	12357836	12357989	AT1G33990	5.31632	7.50504	+	TRUE	3UTR
1	12358685	12358778	AT1G34000	8.43502	9.41523	-	FALSE	exon
1	12359579	12359656	AT1G34010	9.2166	10.7419	-	TRUE	3UTR
1	12370117	12370147	AT1G34030	6.51649	6.88472	-	TRUE	3UTR
1	12370194	12370262	AT1G34030	5.94872	6.92343	-	TRUE	3UTR
1	12439378	12439467	AT1G34150	5.12329	3.98982	+	TRUE	3UTR
1	12453866	12454017	AT1G34190	6.46364	6.37231	+	TRUE	3UTR
1	12457343	12457389	AT1G34200	7.11804	8.33065	+	TRUE	3UTR
1	12462741	12462857	AT1G34210	7.15617	8.47424	+	TRUE	3UTR
1	12587846	12587900	AT1G34430	7.64575	8.80012	-	TRUE	3UTR
1	12646737	12646775	AT1G34550	9.2166	10.7419	-	TRUE	3UTR
1	12655021	12655051	AT1G34570	5.00275	3.26873	-	TRUE	3UTR
1	12655108	12655170	AT1G34570	8.11916	8.26414	-	TRUE	3UTR
1	12743819	12743944	AT1G34760	8.91451	10.7419	-	TRUE	3UTR
1	12744075	12744118	AT1G34760	7.45867	8.99933	-	TRUE	exon
1	12748682	12748775	AT1G34780	4.51099	3.13216	-	TRUE	3UTR
1	12868657	12868741	AT1G35160	4.92661	6.01394	+	TRUE	3UTR
1	12892743	12892844	AT1G35190	7.91221	8.23061	+	TRUE	3UTR
1	13041901	13042040	AT1G35460	7.85209	8.47424	+	TRUE	3UTR
1	13051465	13051548	AT1G35470	6.00284	5.68656	-	TRUE	3UTR
1	13122356	13122414	AT1G35580	8.52198	11.1228	-	TRUE	3UTR
1	13210267	13210366	AT1G35680	2.21664	1.41394	+	TRUE	3UTR
1	13453081	13453209	AT1G36050	7.12519	7.85958	+	TRUE	3UTR
1	13467065	13467099	AT1G36070	5.60626	4.3826	-	TRUE	3UTR
1	13670948	13671032	AT1G36310	6.37115	6.15468	+	TRUE	3UTR
1	13673938	13674056	AT1G36320	7.12519	7.85958	+	TRUE	3UTR
1	14026730	14026891	AT1G36980	7.86787	12.273	+	TRUE	3UTR
1	15651201	15651269	AT1G41880	2.42857	1.53129	-	TRUE	3UTR
1	15938750	15938828	AT1G42480	6.96949	7.79223	+	TRUE	3UTR
1	16126972	16127205	AT1G42960	7.86787	12.273	+	TRUE	stop
1	16129563	16129729	AT1G42970	5.56683	7.9311	+	TRUE	3UTR
1	16228588	16228732	AT1G43130	7.71979	8.96196	-	TRUE	stop
1	16275292	16275346	AT1G43190	3.50916	4.10544	-	TRUE	3UTR
1	16398591	16398627	AT1G43560	3.85989	3.34152	-	TRUE	exon
1	16399736	16399883	AT1G43560	7.71979	8.96196	-	FALSE	exon
1	16425592	16425626	AT1G43620	5.20429	3.86649	-	TRUE	3UTR
1	16470265	16470413	AT1G43670	6.09576	9.86	+	TRUE	stop
1	16486047	16486081	AT1G43700	5.78938	6.89711	+	TRUE	3UTR
1	16486444	16486488	AT1G43710	8.92308	11.1228	-	TRUE	3UTR
1	16621753	16621789	AT1G43850	5.33557	4.03023	+	TRUE	3UTR
1	16622240	16622286	AT1G43860	6.18029	5.454	-	TRUE	exon
1	16648431	16648587	AT1G43890	5.51118	8.2791	+	TRUE	3UTR
1	16655779	16655871	AT1G43900	6.73548	6.85264	+	TRUE	3UTR
1	16782695	16782725	AT1G44125	4.547	4.0884	-	TRUE	exon
1	16848418	16848553	AT1G44446	5.14652	5.30237	-	TRUE	3UTR
1	16872987	16873146	AT1G44575	5.9009	9.0305	+	TRUE	3UTR
1	16873214	16873318	AT1G44575	9.44144	14.6461	+	TRUE	3UTR
1	16907622	16907681	AT1G44770	6.54923	6.92343	-	TRUE	3UTR
1	16907744	16907783	AT1G44770	3.91026	5.30237	-	TRUE	3UTR
1	16912298	16912335	AT1G44790	7.62841	7.39729	-	TRUE	3UTR
1	16928422	16928558	AT1G44820	7.83452	8.03586	+	TRUE	3UTR
1	16942340	16942465	AT1G44835	4.78689	3.0926	+	TRUE	3UTR
1	16983194	16983224	AT1G44920	7.3866	6.75542	-	TRUE	3UTR
1	16984351	16984408	AT1G44920	4.92643	3.08843	-	TRUE	exon
1	17011642	17011673	AT1G45000	4.78689	3.0926	+	TRUE	3UTR
1	17031506	17031570	AT1G45050	8.11337	8.76201	+	FALSE	exon
1	17032034	17032089	AT1G45050	3.67655	2.38184	+	FALSE	exon
1	17032987	17033137	AT1G45050	9.4635	12.1761	+	TRUE	3UTR
1	17054606	17054641	AT1G45110	3.74208	2.6188	+	TRUE	3UTR
1	17077541	17077647	AT1G45150	3.70879	1.56762	-	TRUE	3UTR
1	17096067	17096141	AT1G45170	5.23239	3.97483	-	TRUE	3UTR
1	17096178	17096217	AT1G45170	5.27492	4.0884	-	TRUE	3UTR
1	17096249	17096279	AT1G45170	4.547	4.0884	-	TRUE	exon
1	17097287	17097317	AT1G45170	3.94566	2.36941	-	FALSE	exon
1	17154942	17154974	AT1G45229	3.81908	2.66151	-	TRUE	3UTR
1	17169624	17169656	AT1G45230	4.10989	2.34938	-	TRUE	3UTR
1	17169835	17169872	AT1G45230	7.71979	8.96196	-	TRUE	3UTR
1	17180122	17180219	AT1G45474	4.23051	3.033	+	TRUE	exon
1	17193002	17193102	AT1G45688	5.12147	6.77111	+	TRUE	3UTR
1	17320929	17321011	AT1G47250	7.12519	7.85958	+	TRUE	3UTR
1	17321136	17321229	AT1G47260	5.57713	4.20397	-	TRUE	3UTR
1	17321323	17321411	AT1G47260	7.31869	7.8947	-	TRUE	3UTR
1	17328455	17328506	AT1G47270	5.56632	4.90439	+	TRUE	exon
1	17331781	17331872	AT1G47278	4.49032	3.75901	+	TRUE	3UTR
1	17372723	17372772	AT1G47380	4.91209	3.13216	-	TRUE	3UTR
1	17427201	17427407	AT1G47490	7.51491	8.90716	+	TRUE	3UTR
1	17434907	17435039	AT1G47500	7.12519	7.85958	+	TRUE	3UTR
1	17454107	17454141	AT1G47530	5.78938	6.89711	+	TRUE	3UTR
1	17463867	17464022	AT1G47550	6.13176	5.77565	+	TRUE	3UTR
1	17519953	17519987	AT1G47640	5.31319	4.01408	-	FALSE	exon
1	17613115	17613209	AT1G47830	6.51649	6.88472	-	TRUE	3UTR
1	17719152	17719203	AT1G48030	8.47817	9.19266	-	FALSE	5UTR
1	17732095	17732155	AT1G48090	6.11539	5.89046	-	TRUE	3UTR
1	17770050	17770119	AT1G48110	4.51099	3.13216	-	TRUE	3UTR
1	17773457	17773487	AT1G48110	5.78268	4.90244	-	FALSE	5UTR
1	17783941	17783985	AT1G48140	3.61774	1.53663	+	TRUE	3UTR
1	17786814	17786845	AT1G48160	8.32558	8.80012	-	TRUE	exon
1	17789689	17789809	AT1G48170	6.73548	6.85264	+	TRUE	3UTR
1	17792050	17792112	AT1G48175	5.86706	5.69239	+	TRUE	3UTR
1	17792264	17792294	AT1G48175	3.74208	2.6188	+	TRUE	3UTR
1	17801772	17801964	AT1G48210	4.00746	2.29996	+	TRUE	3UTR
1	17808005	17808071	AT1G48230	4.15015	1.82102	+	FALSE	exon
1	17808661	17808755	AT1G48230	4.78689	3.0926	+	TRUE	3UTR
1	17886149	17886231	AT1G48410	5.94872	6.92343	-	TRUE	3UTR
1	17896633	17896700	AT1G48420	4.61172	3.79148	-	TRUE	3UTR
1	17902751	17902810	AT1G48430	3.65934	2.74226	-	TRUE	3UTR
1	17908123	17908157	AT1G48440	7.78621	7.85958	+	TRUE	exon
1	17908359	17908486	AT1G48440	3.14925	3.51142	+	TRUE	3UTR
1	17908747	17908777	AT1G48450	5.71429	4.9209	-	TRUE	3UTR
1	17913102	17913178	AT1G48460	4.15015	1.82102	+	TRUE	stop
1	17950417	17950450	AT1G48540	7.90463	8.90716	+	TRUE	3UTR
1	17969012	17969249	AT1G48600	5.78938	6.89711	+	TRUE	3UTR
1	17973852	17973884	AT1G48620	4.87912	4.50971	-	TRUE	3UTR
1	17973916	17973955	AT1G48620	5.41392	6.10427	-	TRUE	3UTR
1	17976282	17976369	AT1G48620	5.46726	4.05411	-	TRUE	5UTR
1	17981921	17981969	AT1G48630	8.92308	11.1228	-	TRUE	3UTR
1	17989278	17989337	AT1G48650	6.73075	7.31087	-	TRUE	3UTR
1	18059742	18059819	AT1G48830	5.66484	8.3154	-	TRUE	3UTR
1	18068734	18068783	AT1G48860	3.70879	1.56762	-	TRUE	3UTR
1	18084946	18084981	AT1G48900	7.06776	6.17128	-	TRUE	stop
1	18109505	18109597	AT1G48950	5.028	3.66515	+	TRUE	exon
1	18153118	18153154	AT1G49050	5.76432	5.28455	+	TRUE	exon
1	18153212	18153307	AT1G49050	4.4439	2.6188	+	TRUE	3UTR
1	18176803	18176853	AT1G49140	8.52198	11.1228	-	TRUE	3UTR
1	18176883	18176939	AT1G49140	4.26099	4.6279	-	TRUE	3UTR
1	18183624	18183654	AT1G49170	3.09116	1.31432	-	FALSE	exon
1	18236976	18237165	AT1G49300	2.76478	1.59838	+	TRUE	3UTR
1	18264201	18264232	AT1G49340	5.33557	4.03023	+	TRUE	3UTR
1	18278145	18278175	AT1G49380	4.45041	2.6188	+	FALSE	exon
1	18279152	18279244	AT1G49380	6.73548	6.85264	+	TRUE	stop
1	18283924	18284029	AT1G49400	4.45041	2.6188	+	TRUE	3UTR
1	18284087	18284154	AT1G49400	5.15874	4.1184	+	TRUE	3UTR
1	18328596	18328626	AT1G49510	4.64534	2.63685	+	TRUE	3UTR
1	18333739	18333777	AT1G49540	6.00284	5.68656	-	TRUE	stop
1	18356539	18356592	AT1G49590	5.86706	5.69239	+	TRUE	3UTR
1	18356995	18357040	AT1G49600	2.84066	2.11169	-	TRUE	3UTR
1	18402600	18402656	AT1G49730	5.98193	5.04286	-	TRUE	stop
1	18419854	18419954	AT1G49760	7.37262	7.59087	+	TRUE	3UTR
1	18455252	18455284	AT1G49850	9.19607	10.8049	-	TRUE	3UTR
1	18465846	18465943	AT1G49880	3.61774	1.53663	+	TRUE	3UTR
1	18494224	18494322	AT1G49950	9.32418	12.2637	-	TRUE	3UTR
1	18501859	18501909	AT1G49970	6.06594	9.93456	-	TRUE	3UTR
1	18505358	18505399	AT1G49975	4.39717	2.29996	+	TRUE	exon
1	18505491	18505529	AT1G49975	7.291	7.12356	+	TRUE	3UTR
1	18513051	18513134	AT1G49980	9.4087	12.5088	+	TRUE	3UTR
1	18515192	18515222	AT1G50000	4.547	4.0884	-	TRUE	3UTR
1	18519751	18519879	AT1G50010	6.309	7.76086	+	TRUE	3UTR
1	18565908	18565943	AT1G50120	4.45041	2.6188	+	TRUE	exon
1	18566028	18566066	AT1G50120	8.70037	10.7398	+	TRUE	3UTR
1	18583540	18583700	AT1G50170	6.46025	6.85264	+	TRUE	3UTR
1	18591280	18591384	AT1G50200	2.89325	2.59435	-	TRUE	3UTR
1	18628767	18628799	AT1G50300	5.84062	4.73882	-	TRUE	3UTR
1	18638494	18638625	AT1G50320	4.04396	5.90262	-	TRUE	3UTR
1	18639348	18639433	AT1G50320	6.17677	6.41347	-	FALSE	exon
1	18661697	18661775	AT1G50370	4.57791	2.5299	+	TRUE	3UTR
1	18666256	18666352	AT1G50380	9.20054	11.2307	+	TRUE	3UTR
1	18687419	18687449	AT1G50440	3.74208	2.6188	+	TRUE	exon
1	18687621	18687808	AT1G50440	7.28372	8.98032	+	TRUE	3UTR
1	18688072	18688113	AT1G50450	8.78213	9.77713	-	TRUE	exon
1	18690176	18690219	AT1G50450	4.35738	3.40454	-	FALSE	exon
1	18704688	18704848	AT1G50480	3.75746	3.29753	+	TRUE	3UTR
1	18708177	18708220	AT1G50500	4.547	4.0884	-	TRUE	3UTR
1	18719063	18719126	AT1G50510	4.15015	1.82102	+	TRUE	3UTR
1	18728830	18728866	AT1G50575	7.29999	8.36682	-	TRUE	3UTR
1	18728893	18728943	AT1G50575	5.87512	5.20319	-	TRUE	exon
1	18737200	18737242	AT1G50600	7.81352	7.73151	-	TRUE	3UTR
1	18737292	18737333	AT1G50600	6.11539	5.89046	-	TRUE	3UTR
1	18751586	18751616	AT1G50630	5.05495	3.40454	-	TRUE	3UTR
1	18784557	18784621	AT1G50710	6.73075	7.31087	-	TRUE	3UTR
1	18784710	18784778	AT1G50710	5.19035	3.81607	-	TRUE	exon
1	18808828	18808966	AT1G50740	3.00596	2.07671	+	TRUE	3UTR
1	18844394	18844492	AT1G50840	6.57539	7.32449	+	TRUE	3UTR
1	18866911	18867004	AT1G50900	3.36774	2.14786	+	TRUE	3UTR
1	18867077	18867107	AT1G50900	4.49032	3.75901	+	TRUE	3UTR
1	18872749	18872831	AT1G50920	3.75746	3.29753	+	TRUE	3UTR
1	18877919	18877955	AT1G50940	3.85989	3.34152	-	TRUE	3UTR
1	18929516	18929609	AT1G51070	7.51491	8.90716	+	TRUE	3UTR
1	18937227	18937300	AT1G51110	4.39717	2.29996	+	TRUE	exon
1	18937487	18937594	AT1G51110	4.49032	3.75901	+	TRUE	3UTR
1	18951565	18951732	AT1G51160	9.4635	12.1761	+	TRUE	3UTR
1	18986339	18986372	AT1G51200	3.04788	3.51332	+	TRUE	3UTR
1	18986438	18986517	AT1G51200	2.36281	1.50221	+	TRUE	3UTR
1	19019154	19019191	AT1G51310	6.00284	5.68656	-	TRUE	3UTR
1	19051828	19051883	AT1G51390	9.4087	12.5088	+	TRUE	3UTR
1	19102939	19102976	AT1G51510	4.07693	3.08843	-	TRUE	3UTR
1	19103057	19103087	AT1G51510	5.33923	3.69791	-	TRUE	stop
1	19117500	19117571	AT1G51550	5.46726	4.05411	-	TRUE	3UTR
1	19119781	19119821	AT1G51560	8.52198	11.1228	-	TRUE	3UTR
1	19128061	19128230	AT1G51580	5.15874	4.1184	+	TRUE	3UTR
1	19135347	19135384	AT1G51600	3.61774	1.53663	+	TRUE	3UTR
1	19139810	19139866	AT1G51610	7.23367	8.80292	+	TRUE	3UTR
1	19142015	19142101	AT1G51630	5.71429	4.9209	-	TRUE	3UTR
1	19152740	19152838	AT1G51650	6.34576	5.85615	+	TRUE	exon
1	19153800	19153859	AT1G51650	2.59251	1.67456	+	TRUE	3UTR
1	19170171	19170238	AT1G51690	8.29435	9.97905	+	TRUE	3UTR
1	19170296	19170368	AT1G51690	8.29435	9.97905	+	TRUE	3UTR
1	19175702	19175827	AT1G51710	5.14652	5.30237	-	TRUE	3UTR
1	19186346	19186402	AT1G51720	5.95604	4.90439	+	TRUE	3UTR
1	19191117	19191240	AT1G51740	5.56632	4.90439	+	TRUE	stop
1	19221065	19221122	AT1G51805	5.31319	4.01408	-	TRUE	3UTR
1	19295999	19296100	AT1G51940	8.77159	10.1913	-	TRUE	3UTR
1	19311907	19311937	AT1G51965	4.547	4.0884	-	TRUE	3UTR
1	19323431	19323551	AT1G51980	8.98826	10.7344	-	TRUE	3UTR
1	19323639	19323670	AT1G51980	5.41392	6.10427	-	TRUE	3UTR
1	19442217	19442248	AT1G52200	5.9066	5.31121	-	TRUE	3UTR
1	19453615	19453690	AT1G52220	3.25824	2.18643	-	TRUE	3UTR
1	19454480	19454555	AT1G52220	7.69231	9.42281	-	FALSE	exon
1	19470117	19470149	AT1G52290	5.89082	5.26352	-	TRUE	3UTR
1	19480475	19480513	AT1G52310	5.70322	5.07262	+	TRUE	3UTR
1	19497363	19497447	AT1G52347	4.00746	2.29996	+	TRUE	exon
1	19506066	19506135	AT1G52360	5.53648	4.48555	+	TRUE	3UTR
1	19508680	19508722	AT1G52370	8.42744	9.47162	+	TRUE	stop
1	19508815	19508858	AT1G52370	8.44662	9.50376	+	TRUE	3UTR
1	19511257	19511414	AT1G52380	9.85321	13.3296	+	TRUE	3UTR
1	19531128	19531245	AT1G52420	7.09221	6.37231	+	TRUE	3UTR
1	19563011	19563059	AT1G52510	5.31319	4.01408	-	TRUE	stop
1	19573027	19573086	AT1G52550	4.18215	1.72272	-	TRUE	3UTR
1	19589029	19589149	AT1G52590	6.21612	7.79473	-	TRUE	3UTR
1	19589202	19589250	AT1G52590	5.41392	6.10427	-	TRUE	stop
1	19590134	19590165	AT1G52590	3.81908	2.66151	-	FALSE	exon
1	19638516	19638565	AT1G52710	5.98193	5.04286	-	TRUE	3UTR
1	19685798	19685896	AT1G52870	5.00994	5.27644	+	FALSE	5UTR
1	19687757	19687868	AT1G52870	9.95352	12.6244	+	TRUE	3UTR
1	19740229	19740269	AT1G52980	4.94064	2.95134	+	TRUE	3UTR
1	19745068	19745168	AT1G53000	4.34433	3.79148	-	TRUE	3UTR
1	19760257	19760335	AT1G53030	3.25824	2.18643	-	TRUE	exon
1	19794612	19794715	AT1G53120	6.73548	6.85264	+	TRUE	3UTR
1	19854796	19854862	AT1G53240	9.16237	10.1156	-	TRUE	3UTR
1	19864831	19864894	AT1G53280	3.70879	1.56762	-	TRUE	3UTR
1	19864945	19864982	AT1G53280	4.10989	2.34938	-	TRUE	3UTR
1	19873248	19873297	AT1G53290	5.15874	4.1184	+	TRUE	3UTR
1	19884213	19884251	AT1G53310	8.81769	10.0559	-	TRUE	3UTR
1	19926402	19926567	AT1G53400	7.60806	11.3315	+	TRUE	3UTR
1	19950966	19951067	AT1G53450	6.73075	7.31087	-	TRUE	3UTR
1	19951383	19951447	AT1G53440	5.09541	3.59425	+	TRUE	3UTR
1	19951626	19951673	AT1G53440	5.32238	4.0017	+	TRUE	3UTR
1	19954486	19954526	AT1G53460	9.24033	11.0584	-	TRUE	3UTR
1	19954655	19954688	AT1G53460	8.05534	10.1913	-	TRUE	exon
1	19979805	19979860	AT1G53530	4.54492	2.46187	+	TRUE	3UTR
1	19985830	19985895	AT1G53560	6.91759	6.88472	-	FALSE	exon
1	19991481	19991564	AT1G53580	8.60644	11.809	-	TRUE	3UTR
1	20029095	20029127	AT1G53650	5.89082	5.26352	-	TRUE	3UTR
1	20036695	20036800	AT1G53670	5.17661	3.98982	+	FALSE	exon
1	20037704	20037848	AT1G53670	8.32066	9.48171	+	TRUE	exon
1	20038064	20038225	AT1G53670	4.72072	6.87645	+	TRUE	3UTR
1	20053250	20053310	AT1G53710	8.54277	9.41523	-	TRUE	3UTR
1	20063085	20063122	AT1G53730	5.86706	5.69239	+	FALSE	exon
1	20065492	20065629	AT1G53730	9.24394	11.8462	+	TRUE	3UTR
1	20065766	20065907	AT1G53750	9.699	12.2512	-	TRUE	3UTR
1	20069155	20069217	AT1G53760	6.84521	6.88365	-	TRUE	3UTR
1	20074117	20074173	AT1G53780	9.03307	10.4952	-	TRUE	3UTR
1	20103483	20103614	AT1G53840	8.74737	9.76366	+	TRUE	3UTR
1	20103975	20104052	AT1G53850	9.24033	11.0584	-	TRUE	3UTR
1	20104088	20104188	AT1G53850	5.75251	4.80085	-	TRUE	stop
1	20118279	20118382	AT1G53880	4.39717	2.29996	+	TRUE	3UTR
1	20136824	20136910	AT1G53910	5.00508	3.69823	+	TRUE	3UTR
1	20183892	20183928	AT1G54080	9.57526	12.7113	-	TRUE	3UTR
1	20195365	20195396	AT1G54100	3.56923	3.13216	-	TRUE	3UTR
1	20213826	20213906	AT1G54130	5.95604	4.90439	+	TRUE	3UTR
1	20217281	20217315	AT1G54150	9.94633	11.561	+	TRUE	stop
1	20217357	20217441	AT1G54160	8.32558	8.80012	-	TRUE	3UTR
1	20221132	20221167	AT1G54170	7.8452	9.41523	-	TRUE	3UTR
1	20242011	20242048	AT1G54210	5.56632	4.90439	+	TRUE	stop
1	20242355	20242523	AT1G54210	9.85321	13.3296	+	TRUE	3UTR
1	20246326	20246386	AT1G54220	7.14764	7.82405	-	TRUE	3UTR
1	20262068	20262166	AT1G54270	3.04788	3.51332	+	TRUE	3UTR
1	20275516	20275550	AT1G54310	3.74208	2.6188	+	TRUE	3UTR
1	20275593	20275628	AT1G54320	7.45619	8.26414	-	TRUE	3UTR
1	20275686	20275726	AT1G54320	4.91209	3.13216	-	TRUE	3UTR
1	20286550	20286580	AT1G54340	5.56632	4.90439	+	TRUE	3UTR
1	20286648	20286807	AT1G54340	9.85321	13.3296	+	TRUE	3UTR
1	20293056	20293088	AT1G54360	6.7923	7.24472	+	TRUE	exon
1	20304690	20304807	AT1G54390	5.27492	4.0884	-	TRUE	3UTR
1	20304868	20304903	AT1G54390	5.82854	5.04271	-	TRUE	3UTR
1	20356723	20356756	AT1G54490	5.95604	4.90439	+	TRUE	3UTR
1	20356854	20356888	AT1G54490	4.39717	2.29996	+	TRUE	3UTR
1	20365609	20365698	AT1G54520	5.17661	3.98982	+	TRUE	exon
1	20365798	20365945	AT1G54520	8.12768	13.257	+	TRUE	stop
1	20380506	20380581	AT1G54570	3.81908	2.66151	-	TRUE	3UTR
1	20390751	20390785	AT1G54580	5.00994	5.27644	+	TRUE	stop
1	20390848	20390973	AT1G54580	9.07378	12.1761	+	TRUE	3UTR
1	20393843	20393909	AT1G54610	9.64243	12.5295	-	TRUE	3UTR
1	20405703	20405766	AT1G54650	5.60241	4.25616	-	TRUE	3UTR
1	20416800	20416836	AT1G54710	4.18215	1.72272	-	TRUE	3UTR
1	20440844	20441109	AT1G54780	2.75559	2.59978	+	TRUE	3UTR
1	20475006	20475114	AT1G54920	4.78689	3.0926	+	TRUE	3UTR
1	20513503	20513572	AT1G54990	7.28612	6.83474	+	TRUE	3UTR
1	20516267	20516297	AT1G55000	6.34025	5.2666	+	TRUE	3UTR
1	20516357	20516412	AT1G55000	9.69133	11.338	+	TRUE	3UTR
1	20578838	20578879	AT1G55160	8.72465	10.1003	+	FALSE	exon
1	20579755	20579877	AT1G55160	8.57535	9.04207	+	TRUE	3UTR
1	20579934	20579973	AT1G55160	6.34576	5.85615	+	TRUE	3UTR
1	20612403	20612442	AT1G55250	6.07003	5.61776	+	TRUE	3UTR
1	20632767	20632874	AT1G55310	4.39717	2.29996	+	TRUE	3UTR
1	20713732	20713777	AT1G55480	8.29435	9.97905	+	FALSE	5UTR
1	20729406	20729439	AT1G55530	7.57731	8.44423	-	FALSE	3UTR
1	20734715	20734748	AT1G55540	6.79321	6.83097	-	TRUE	3UTR
1	20769392	20769432	AT1G55590	6.28609	5.81155	-	TRUE	3UTR
1	20787245	20787275	AT1G55620	5.20429	3.86649	-	TRUE	3UTR
1	20831093	20831126	AT1G55730	6.73075	7.31087	-	TRUE	3UTR
1	20858870	20858978	AT1G55805	6.50608	5.28689	-	TRUE	3UTR
1	20876167	20876218	AT1G55840	7.03954	6.40492	+	TRUE	3UTR
1	20899098	20899164	AT1G55880	8.32558	8.80012	-	TRUE	3UTR
1	20905560	20905601	AT1G55900	8.19673	8.9781	+	TRUE	3UTR
1	20927943	20928014	AT1G55960	4.51099	3.13216	-	TRUE	exon
1	20929743	20929820	AT1G55960	5.05495	3.40454	-	FALSE	exon
1	20946106	20946272	AT1G56000	5.70604	8.2791	+	TRUE	3UTR
1	20946732	20946773	AT1G56010	4.91209	3.13216	-	TRUE	3UTR
1	20963284	20963328	AT1G56045	2.70923	2.63798	+	TRUE	3UTR
1	20968059	20968099	AT1G56070	3.08791	2.11169	-	TRUE	3UTR
1	21001601	21001652	AT1G56140	9.64243	12.5295	-	TRUE	3UTR
1	21023428	21023470	AT1G56165	5.27492	4.0884	-	TRUE	3UTR
1	21023550	21023601	AT1G56165	6.00284	5.68656	-	TRUE	3UTR
1	21030433	21030550	AT1G56190	7.38362	8.24617	+	TRUE	3UTR
1	21031790	21032036	AT1G56200	3.62951	3.69485	+	TRUE	3UTR
1	21072979	21073010	AT1G56280	4.05055	4.9209	-	TRUE	3UTR
1	21073107	21073143	AT1G56280	3.35165	4.05411	-	TRUE	3UTR
1	21078905	21079009	AT1G56300	7.90581	8.25268	-	TRUE	3UTR
1	21086568	21086658	AT1G56330	6.51649	6.88472	-	TRUE	3UTR
1	21138590	21138623	AT1G56440	3.81908	2.66151	-	TRUE	3UTR
1	21144214	21144338	AT1G56450	3.7854	3.69485	+	TRUE	3UTR
1	21173544	21173603	AT1G56510	3.74208	2.6188	+	TRUE	3UTR
1	21177257	21177287	AT1G56520	4.547	4.0884	-	TRUE	exon
1	21202080	21202145	AT1G56590	7.71979	8.96196	-	TRUE	3UTR
1	21204230	21204260	AT1G56590	4.547	4.0884	-	FALSE	exon
1	21213957	21214055	AT1G56610	8.47235	9.49626	+	TRUE	3UTR
1	21257287	21257317	AT1G56700	8.41935	9.25305	+	FALSE	exon
1	21257557	21257602	AT1G56700	4.45244	2.38184	+	TRUE	exon
1	21257662	21257702	AT1G56700	8.93769	9.66586	+	TRUE	3UTR
1	21310364	21310522	AT1G57540	8.78213	9.77713	-	TRUE	3UTR
1	21310547	21310617	AT1G57540	4.91209	3.13216	-	TRUE	exon
1	21330636	21330676	AT1G57600	7.33909	8.51584	-	TRUE	3UTR
1	21344624	21344733	AT1G57620	5.00994	5.27644	+	TRUE	3UTR
1	21356332	21356425	AT1G57660	7.90463	8.90716	+	TRUE	3UTR
1	21380110	21380217	AT1G57720	7.20858	10.6086	+	TRUE	3UTR
1	21380288	21380325	AT1G57720	7.59475	11.195	+	TRUE	3UTR
1	21393510	21393557	AT1G57765	6.34576	5.85615	+	FALSE	exon
1	21394781	21394887	AT1G57765	3.61774	1.53663	+	TRUE	3UTR
1	21429999	21430029	AT1G57860	7.71979	8.96196	-	TRUE	3UTR
1	21458160	21458200	AT1G58025	7.8452	9.41523	-	TRUE	3UTR
1	21464064	21464100	AT1G58030	6.62886	6.41347	-	TRUE	3UTR
1	21464127	21464208	AT1G58030	4.34433	3.79148	-	TRUE	3UTR
1	21489665	21489695	AT1G58060	3.81908	2.66151	-	TRUE	exon
1	21515504	21515539	AT1G58110	8.99322	10.4215	-	TRUE	3UTR
1	21515596	21515710	AT1G58110	8.92308	11.1228	-	TRUE	3UTR
1	21558324	21558373	AT1G58220	5.27492	4.0884	-	TRUE	3UTR
1	21620453	21620498	AT1G58280	9.72528	13.4228	-	TRUE	3UTR
1	21680352	21680458	AT1G58360	6.34576	5.85615	+	TRUE	3UTR
1	21832933	21832963	AT1G59218	3.40309	1.59838	+	FALSE	3UTR
1	21864239	21864269	AT1G59520	4.45041	2.6188	+	FALSE	exon
1	21866060	21866113	AT1G59520	5.47122	4.3794	+	TRUE	3UTR
1	21889743	21889776	AT1G59600	9.00541	10.3602	-	TRUE	3UTR
1	21900804	21900852	AT1G59610	5.00994	5.27644	+	TRUE	3UTR
1	21937857	21937894	AT1G59700	9.62864	11.6532	+	TRUE	3UTR
1	21939744	21939821	AT1G59710	5.6443	4.73273	+	TRUE	3UTR
1	21984210	21984262	AT1G59750	5.44021	4.2005	+	TRUE	3UTR
1	22020558	22020667	AT1G59830	4.46154	4.6279	-	TRUE	3UTR
1	22028167	22028241	AT1G59840	4.45041	2.6188	+	TRUE	3UTR
1	22053082	22053148	AT1G59900	4.00746	2.29996	+	FALSE	exon
1	22053650	22053847	AT1G59900	4.87661	7.57827	+	TRUE	3UTR
1	22083602	22083655	AT1G59980	3.74208	2.6188	+	TRUE	3UTR
1	22142754	22142793	AT1G60070	3.85461	2.1867	-	TRUE	3UTR
1	22142881	22142932	AT1G60070	8.52198	11.1228	-	TRUE	3UTR
1	22188364	22188396	AT1G60160	5.55391	4.33803	-	TRUE	exon
1	22212123	22212223	AT1G60230	9.93789	12.7166	-	TRUE	3UTR
1	22264315	22264369	AT1G60420	8.68406	11.0724	+	TRUE	3UTR
1	22264444	22264546	AT1G60430	5.98193	5.04286	-	TRUE	3UTR
1	22285667	22285758	AT1G60490	8.77159	10.1913	-	TRUE	3UTR
1	22305968	22305999	AT1G60550	6.04396	5.19534	-	TRUE	stop
1	22333347	22333479	AT1G60620	5.15874	4.1184	+	TRUE	3UTR
1	22342207	22342239	AT1G60650	6.46025	6.85264	+	TRUE	3UTR
1	22349818	22349862	AT1G60690	6.00284	5.68656	-	TRUE	3UTR
1	22354769	22354802	AT1G60710	6.11539	5.89046	-	TRUE	3UTR
1	22401055	22401100	AT1G60860	4.43079	2.12957	-	TRUE	3UTR
1	22427906	22427939	AT1G60900	4.24312	2.73803	+	TRUE	3UTR
1	22439195	22439260	AT1G60940	7.64335	8.86041	-	TRUE	3UTR
1	22439880	22439915	AT1G60940	5.01188	3.28833	-	FALSE	exon
1	22445113	22445143	AT1G60950	3.17821	2.80869	+	FALSE	3UTR
1	22465719	22465772	AT1G60995	6.63381	6.44241	-	TRUE	3UTR
1	22474772	22474819	AT1G61010	5.05495	3.40454	-	TRUE	3UTR
1	22554303	22554383	AT1G61180	9.21925	11.7486	+	TRUE	3UTR
1	22560487	22560570	AT1G61190	3.97069	2.37475	+	TRUE	3UTR
1	22571720	22571785	AT1G61210	3.74208	2.6188	+	TRUE	3UTR
1	22607513	22607543	AT1G61300	7.8452	9.41523	-	TRUE	3UTR
1	22607623	22607654	AT1G61300	4.10989	2.34938	-	TRUE	3UTR
1	22646224	22646286	AT1G61380	4.4741	3.81607	-	TRUE	3UTR
1	22793365	22793402	AT1G61730	3.80953	2.42286	-	FALSE	3UTR
1	22812483	22812516	AT1G61770	9.13059	9.98927	+	TRUE	3UTR
1	22815358	22815462	AT1G61790	3.71088	2.37475	+	TRUE	exon
1	22934253	22934347	AT1G62040	6.76488	5.70337	+	TRUE	3UTR
1	22995487	22995629	AT1G62250	7.31869	7.8947	-	TRUE	3UTR
1	23009940	23010000	AT1G62290	5.9066	5.31121	-	TRUE	3UTR
1	23084406	23084437	AT1G62390	7.71979	8.96196	-	TRUE	3UTR
1	23106124	23106164	AT1G62430	9.63053	11.7278	-	TRUE	3UTR
1	23192427	23192477	AT1G62640	5.47122	4.3794	+	FALSE	5UTR
1	23194800	23194914	AT1G62640	7.99205	8.98032	+	TRUE	3UTR
1	23249195	23249261	AT1G62780	5.60626	4.3826	-	TRUE	3UTR
1	23272459	23272498	AT1G62850	8.18659	10.7419	-	TRUE	3UTR
1	23272542	23272572	AT1G62850	5.05495	3.40454	-	TRUE	3UTR
1	23318235	23318339	AT1G62960	6.28609	5.81155	-	TRUE	exon
1	23376078	23376108	AT1G63050	4.547	4.0884	-	TRUE	exon
1	23377117	23377148	AT1G63050	5.27492	4.0884	-	FALSE	exon
1	23407842	23407889	AT1G63110	3.74208	2.6188	+	TRUE	3UTR
1	23408964	23409010	AT1G63120	6.75092	9.5639	-	TRUE	3UTR
1	23414926	23414962	AT1G63130	6.96949	7.79223	+	TRUE	3UTR
1	23427213	23427262	AT1G63170	5.56632	4.90439	+	TRUE	3UTR
1	23456100	23456130	AT1G63240	4.92643	3.08843	-	TRUE	3UTR
1	23469028	23469067	AT1G63260	5.82854	5.04271	-	FALSE	5UTR
1	23471937	23472038	AT1G63290	7.31869	7.8947	-	TRUE	3UTR
1	23526486	23526576	AT1G63430	8.29435	9.97905	+	TRUE	3UTR
1	23536159	23536217	AT1G63460	8.95645	9.35053	+	TRUE	exon
1	23536292	23536384	AT1G63460	5.26975	5.27644	+	TRUE	3UTR
1	23536582	23536619	AT1G63470	5.9066	5.31121	-	TRUE	3UTR
1	23539766	23539824	AT1G63480	4.547	4.0884	-	TRUE	3UTR
1	23583554	23583744	AT1G63610	5.41392	6.10427	-	TRUE	3UTR
1	23622231	23622361	AT1G63690	3.45107	1.7512	+	TRUE	3UTR
1	23624816	23624846	AT1G63700	6.45008	6.29268	-	TRUE	3UTR
1	23624961	23625002	AT1G63700	6.96592	7.27608	-	TRUE	3UTR
1	23657568	23657601	AT1G63770	6.35351	5.91881	-	TRUE	3UTR
1	23667646	23667754	AT1G63800	4.66209	5.32793	-	TRUE	3UTR
1	23686639	23686689	AT1G63830	3.71088	2.37475	+	FALSE	exon
1	23687150	23687243	AT1G63830	2.4633	1.38095	+	TRUE	3UTR
1	23698932	23698963	AT1G63850	4.60017	2.57482	+	TRUE	3UTR
1	23702789	23702858	AT1G63860	7.45867	8.99933	-	TRUE	exon
1	23716733	23716892	AT1G63900	7.09221	6.37231	+	FALSE	5UTR
1	23719041	23719189	AT1G63900	7.09221	6.37231	+	TRUE	3UTR
1	23733625	23733672	AT1G63940	9.20054	11.2307	+	TRUE	3UTR
1	23738803	23738959	AT1G63970	7.32854	6.89074	-	TRUE	3UTR
1	23740286	23740320	AT1G63970	7.06776	6.17128	-	FALSE	exon
1	23743067	23743109	AT1G63980	4.64463	2.66187	+	TRUE	3UTR
1	23808943	23809040	AT1G64150	8.19305	8.45414	-	TRUE	3UTR
1	23809066	23809108	AT1G64150	3.94566	2.36941	-	TRUE	exon
1	23825206	23825262	AT1G64185	3.74208	2.6188	+	TRUE	3UTR
1	23834724	23834802	AT1G64230	3.75746	3.29753	+	FALSE	exon
1	23853234	23853303	AT1G64280	9.37624	11.3985	-	TRUE	3UTR
1	23883176	23883215	AT1G64350	6.34576	5.85615	+	TRUE	3UTR
1	23886961	23887061	AT1G64355	4.57791	2.5299	+	TRUE	3UTR
1	23902018	23902061	AT1G64385	3.95231	3.29753	+	TRUE	3UTR
1	23902154	23902192	AT1G64385	7.12519	7.85958	+	TRUE	3UTR
1	23936292	23936357	AT1G64430	4.96619	3.24014	+	TRUE	stop
1	23958061	23958261	AT1G64520	6.09576	9.86	+	TRUE	3UTR
1	23973413	23973512	AT1G64550	4.93618	3.36989	+	TRUE	3UTR
1	24023785	24023843	AT1G64650	4.10989	2.34938	-	TRUE	stop
1	24037184	24037281	AT1G64680	7.12519	7.85958	+	TRUE	3UTR
1	24052340	24052375	AT1G64740	8.29435	9.97905	+	TRUE	3UTR
1	24052669	24052701	AT1G64750	7.38262	8.98129	-	TRUE	3UTR
1	24059355	24059466	AT1G64770	8.68406	11.0724	+	TRUE	stop
1	24096438	24096617	AT1G64850	3.65934	2.74226	-	TRUE	3UTR
1	24100655	24100698	AT1G64860	3.45107	1.7512	+	TRUE	exon
1	24100790	24100857	AT1G64860	7.36445	7.01892	+	TRUE	3UTR
1	24111209	24111241	AT1G64890	6.7421	5.88619	+	TRUE	3UTR
1	24134074	24134164	AT1G64970	7.92273	7.80839	-	TRUE	3UTR
1	24134191	24134229	AT1G64970	5.98193	5.04286	-	TRUE	3UTR
1	24140124	24140248	AT1G64990	7.01946	7.42135	-	TRUE	stop
1	24148461	24148495	AT1G65000	3.71088	2.37475	+	TRUE	3UTR
1	24148551	24148616	AT1G65000	8.77391	10.2879	+	TRUE	3UTR
1	24154440	24154487	AT1G65020	8.91451	10.7419	-	TRUE	3UTR
1	24228802	24228923	AT1G65220	3.75746	3.29753	+	TRUE	3UTR
1	24230391	24230485	AT1G65230	5.17661	3.98982	+	FALSE	exon
1	24239645	24239686	AT1G65260	4.14717	3.96248	+	FALSE	exon
1	24239963	24239996	AT1G65260	6.04919	7.76086	+	TRUE	exon
1	24240411	24240656	AT1G65260	3.14925	3.51142	+	TRUE	3UTR
1	24244619	24244694	AT1G65270	6.34576	5.85615	+	TRUE	3UTR
1	24244863	24244894	AT1G65270	4.39717	2.29996	+	TRUE	3UTR
1	24247786	24247824	AT1G65280	4.7503	2.88497	+	FALSE	exon
1	24260124	24260171	AT1G65320	8.56966	9.25768	-	TRUE	3UTR
1	24301080	24301166	AT1G65430	5.46726	4.05411	-	TRUE	3UTR
1	24362412	24362442	AT1G65540	5.36093	3.81822	-	TRUE	exon
1	24390971	24391022	AT1G65590	5.15874	4.1184	+	TRUE	stop
1	24434277	24434349	AT1G65700	4.91209	3.13216	-	TRUE	3UTR
1	24434460	24434501	AT1G65700	4.04112	2.57747	-	TRUE	exon
1	24440321	24440403	AT1G65720	2.60684	2.32182	-	TRUE	3UTR
1	24472293	24472332	AT1G65790	5.15874	4.1184	+	TRUE	3UTR
1	24476487	24476576	AT1G65800	6.57539	7.32449	+	TRUE	stop
1	24485126	24485182	AT1G65820	4.00746	2.29996	+	FALSE	5UTR
1	24486702	24486858	AT1G65820	2.44941	1.87053	+	TRUE	3UTR
1	24492759	24492864	AT1G65840	3.45107	1.7512	+	TRUE	3UTR
1	24541970	24542051	AT1G65930	2.56073	1.77027	+	TRUE	3UTR
1	24546746	24546796	AT1G65950	5.27492	4.0884	-	TRUE	3UTR
1	24559342	24559372	AT1G65980	5.68132	6.92343	-	TRUE	3UTR
1	24559494	24559530	AT1G65980	5.26374	7.53416	-	TRUE	3UTR
1	24596137	24596214	AT1G66070	4.57732	2.36941	-	TRUE	3UTR
1	24616726	24616756	AT1G66130	7.45284	7.24472	+	TRUE	stop
1	24695768	24695870	AT1G66260	5.94872	6.92343	-	TRUE	3UTR
1	24737486	24737519	AT1G66340	6.06507	4.52082	+	TRUE	3UTR
1	24816544	24816574	AT1G66510	4.45041	2.6188	+	TRUE	3UTR
1	24840466	24840538	AT1G66580	5.52956	6.06528	+	TRUE	3UTR
1	24862006	24862050	AT1G66660	5.98193	5.04286	-	TRUE	3UTR
1	24863886	24863935	AT1G66670	3.56923	3.13216	-	TRUE	3UTR
1	24863962	24864004	AT1G66670	6.22206	5.69595	-	TRUE	3UTR
1	24864328	24864359	AT1G66670	3.25824	2.18643	-	FALSE	exon
1	24961376	24961416	AT1G66900	6.24286	6.09912	+	TRUE	3UTR
1	24973101	24973199	AT1G66940	6.73075	7.31087	-	TRUE	3UTR
1	24992571	24992607	AT1G66970	8.43502	9.41523	-	TRUE	3UTR
1	25038351	25038383	AT1G67060	5.76432	5.28455	+	FALSE	exon
1	25039280	25039336	AT1G67060	4.78689	3.0926	+	TRUE	3UTR
1	25188439	25188472	AT1G67280	6.42055	5.9068	-	TRUE	3UTR
1	25209742	25209772	AT1G67325	5.97482	5.28689	-	TRUE	3UTR
1	25209981	25210017	AT1G67325	6.50608	5.28689	-	TRUE	3UTR
1	25236056	25236131	AT1G67350	6.56881	8.63186	+	TRUE	exon
1	25236627	25236729	AT1G67350	9.85321	13.3296	+	TRUE	3UTR
1	25248062	25248101	AT1G67400	8.18659	10.7419	-	TRUE	3UTR
1	25263686	25263753	AT1G67430	2.70923	2.63798	+	TRUE	3UTR
1	25287510	25287540	AT1G67500	8.18659	10.7419	-	TRUE	3UTR
1	25311186	25311218	AT1G67530	5.86706	5.69239	+	TRUE	3UTR
1	25316914	25317004	AT1G67550	5.76432	5.28455	+	TRUE	3UTR
1	25317094	25317144	AT1G67550	5.0684	3.79337	+	TRUE	3UTR
1	25328117	25328162	AT1G67580	7.07383	7.59569	-	FALSE	exon
1	25336564	25336596	AT1G67600	5.27492	4.0884	-	TRUE	3UTR
1	25341845	25341905	AT1G67620	3.74208	2.6188	+	TRUE	3UTR
1	25365039	25365192	AT1G67660	8.32503	9.35072	+	TRUE	3UTR
1	25375892	25375999	AT1G67700	2.21664	1.41394	+	TRUE	3UTR
1	25393436	25393513	AT1G67730	5.26975	5.27644	+	TRUE	3UTR
1	25395016	25395070	AT1G67740	3.00785	3.07958	-	TRUE	5UTR
1	25416014	25416065	AT1G67785	4.66209	5.32793	-	TRUE	3UTR
1	25420104	25420138	AT1G67792	6.57539	7.32449	+	TRUE	exon
1	25420946	25420986	AT1G67800	6.94826	7.22789	-	TRUE	3UTR
1	25436767	25436797	AT1G67840	5.17661	3.98982	+	TRUE	3UTR
1	25436868	25437049	AT1G67840	3.97069	2.37475	+	TRUE	3UTR
1	25462639	25462748	AT1G67890	4.37248	2.38184	+	TRUE	3UTR
1	25469921	25469959	AT1G67900	9.2535	11.0354	+	TRUE	3UTR
1	25474141	25474227	AT1G67930	4.10989	2.34938	-	TRUE	3UTR
1	25478853	25478890	AT1G67950	4.34433	3.79148	-	TRUE	3UTR
1	25492883	25492998	AT1G68000	3.7854	3.69485	+	TRUE	3UTR
1	25495777	25495952	AT1G68010	7.05465	7.78041	+	TRUE	3UTR
1	25500234	25500338	AT1G68020	5.50226	4.33073	+	TRUE	3UTR
1	25511210	25511246	AT1G68060	4.10989	2.34938	-	TRUE	3UTR
1	25511276	25511347	AT1G68060	6.62886	6.41347	-	TRUE	3UTR
1	25519219	25519249	AT1G68080	3.74208	2.6188	+	TRUE	stop
1	25524022	25524108	AT1G68100	5.76432	5.28455	+	TRUE	3UTR
1	25539175	25539217	AT1G68140	9.92376	13.713	-	TRUE	3UTR
1	25558369	25558449	AT1G68185	4.14717	3.96248	+	TRUE	3UTR
1	25561059	25561120	AT1G68190	5.15874	4.1184	+	TRUE	3UTR
1	25571633	25571686	AT1G68220	4.78689	3.0926	+	TRUE	3UTR
1	25586038	25586074	AT1G68260	6.28609	5.81155	-	TRUE	exon
1	25598379	25598480	AT1G68300	6.51649	6.88472	-	TRUE	3UTR
1	25601276	25601391	AT1G68310	3.75746	3.29753	+	TRUE	3UTR
1	25631968	25632039	AT1G68370	6.04396	5.19534	-	TRUE	3UTR
1	25646340	25646384	AT1G68400	6.73075	7.31087	-	TRUE	3UTR
1	25650191	25650253	AT1G68410	6.96592	7.27608	-	TRUE	3UTR
1	25758036	25758074	AT1G68590	3.80953	2.42286	-	TRUE	exon
1	25777754	25777842	AT1G68650	4.45041	2.6188	+	TRUE	3UTR
1	25777940	25778041	AT1G68660	5.94872	6.92343	-	TRUE	3UTR
1	25786646	25786725	AT1G68680	6.34576	5.85615	+	TRUE	3UTR
1	25808707	25808929	AT1G68720	6.57539	7.32449	+	TRUE	stop
1	25810230	25810267	AT1G68730	5.27492	4.0884	-	TRUE	3UTR
1	25810350	25810380	AT1G68730	3.81908	2.66151	-	FALSE	exon
1	25868785	25868817	AT1G68820	5.97973	5.3693	+	TRUE	stop
1	25868887	25868952	AT1G68820	7.45284	7.24472	+	TRUE	3UTR
1	25872477	25872532	AT1G68830	5.71429	4.9209	-	TRUE	3UTR
1	25872571	25872664	AT1G68830	6.50608	5.28689	-	TRUE	3UTR
1	25872910	25872958	AT1G68830	6.51649	6.88472	-	TRUE	exon
1	25887760	25887812	AT1G68862	3.81908	2.66151	-	TRUE	exon
1	25935066	25935100	AT1G68990	3.81908	2.66151	-	TRUE	3UTR
1	25943657	25943775	AT1G69010	5.89332	5.17449	+	TRUE	3UTR
1	25967394	25967425	AT1G69070	5.27492	4.0884	-	TRUE	3UTR
1	26020243	26020291	AT1G69220	6.91759	6.88472	-	TRUE	3UTR
1	26064056	26064086	AT1G69330	3.65982	2.12957	-	TRUE	3UTR
1	26069405	26069461	AT1G69340	4.45041	2.6188	+	TRUE	exon
1	26069581	26069618	AT1G69340	5.86706	5.69239	+	TRUE	exon
1	26084726	26084769	AT1G69390	5.95604	4.90439	+	FALSE	exon
1	26086140	26086200	AT1G69390	5.17661	3.98982	+	TRUE	exon
1	26086326	26086373	AT1G69390	7.51491	8.90716	+	TRUE	3UTR
1	26088890	26088949	AT1G69400	6.46877	5.44881	+	TRUE	3UTR
1	26111939	26112064	AT1G69460	4.86264	6.05081	-	TRUE	3UTR
1	26127829	26127877	AT1G69510	3.67412	4.69817	+	TRUE	3UTR
1	26175680	26175710	AT1G69587	4.4741	3.81607	-	TRUE	exon
1	26191181	26191230	AT1G69620	2.53602	1.87053	+	TRUE	3UTR
1	26193722	26193753	AT1G69640	8.04371	8.44423	-	TRUE	3UTR
1	26193947	26193981	AT1G69640	6.51649	6.88472	-	TRUE	exon
1	26206644	26206699	AT1G69680	3.74208	2.6188	+	TRUE	3UTR
1	26228445	26228509	AT1G69720	4.45041	2.6188	+	TRUE	3UTR
1	26228629	26228716	AT1G69730	5.27492	4.0884	-	FALSE	3UTR
1	26233456	26233486	AT1G69740	3.83555	1.34223	+	FALSE	exon
1	26234641	26234906	AT1G69740	4.73175	5.29832	+	TRUE	3UTR
1	26237007	26237072	AT1G69750	7.0751	6.34229	+	TRUE	exon
1	26288385	26288419	AT1G69830	8.61322	9.73211	-	TRUE	3UTR
1	26342088	26342132	AT1G69935	9.95336	11.3985	-	TRUE	3UTR
1	26348772	26348820	AT1G69960	8.12088	10.0516	-	TRUE	3UTR
1	26348912	26348945	AT1G69960	4.65872	2.58339	-	TRUE	exon
1	26356432	26356464	AT1G69980	6.64149	5.84009	-	TRUE	3UTR
1	26405827	26405907	AT1G70100	6.34576	5.85615	+	TRUE	3UTR
1	26406022	26406112	AT1G70100	7.51491	8.90716	+	TRUE	3UTR
1	26419054	26419084	AT1G70150	7.48536	7.27002	+	TRUE	exon
1	26419476	26419610	AT1G70150	8.70418	10.0526	+	TRUE	3UTR
1	26422358	26422391	AT1G70160	5.52956	6.06528	+	TRUE	3UTR
1	26429097	26429258	AT1G70180	8.24125	8.55844	+	TRUE	3UTR
1	26431390	26431452	AT1G70190	4.39717	2.29996	+	TRUE	3UTR
1	26485341	26485440	AT1G70310	9.72528	13.4228	-	TRUE	3UTR
1	26504373	26504440	AT1G70330	5.56632	4.90439	+	TRUE	3UTR
1	26507155	26507229	AT1G70350	8.77159	10.1913	-	TRUE	3UTR
1	26533944	26534010	AT1G70410	5.71429	4.9209	-	TRUE	3UTR
1	26534040	26534169	AT1G70410	6.48352	8.67363	-	TRUE	3UTR
1	26534196	26534234	AT1G70410	5.94872	6.92343	-	TRUE	exon
1	26563944	26563981	AT1G70490	3.72967	3.73238	-	TRUE	3UTR
1	26564075	26564126	AT1G70490	3.40879	3.13216	-	TRUE	3UTR
1	26572621	26572651	AT1G70505	3.03375	1.30537	+	TRUE	3UTR
1	26588529	26588564	AT1G70530	5.98193	5.04286	-	TRUE	3UTR
1	26588638	26588672	AT1G70530	5.33499	3.78462	-	TRUE	3UTR
1	26612122	26612240	AT1G70570	7.44836	7.38578	+	TRUE	3UTR
1	26612735	26612765	AT1G70580	4.39717	2.29996	+	FALSE	5UTR
1	26630944	26631003	AT1G70620	4.50276	2.95134	+	TRUE	3UTR
1	26641933	26641989	AT1G70660	3.36774	2.14786	+	TRUE	3UTR
1	26668924	26668957	AT1G70730	6.91759	6.88472	-	TRUE	3UTR
1	26668984	26669080	AT1G70730	7.71979	8.96196	-	TRUE	exon
1	26705071	26705107	AT1G70810	8.40498	8.81516	+	TRUE	stop
1	26733730	26733825	AT1G70900	9.102	10.3379	+	TRUE	3UTR
1	26813829	26813900	AT1G71090	5.00994	5.27644	+	TRUE	exon
1	26814054	26814100	AT1G71090	5.84921	5.06098	+	TRUE	3UTR
1	26833435	26833499	AT1G71190	9.19607	10.8049	-	TRUE	3UTR
1	26833527	26833597	AT1G71190	5.71429	4.9209	-	TRUE	3UTR
1	26851672	26851712	AT1G71220	4.78689	3.0926	+	TRUE	exon
1	26851814	26851849	AT1G71220	6.31095	6.01394	+	TRUE	3UTR
1	26869779	26869821	AT1G71270	6.29172	6.25699	+	TRUE	exon
1	26878645	26878682	AT1G71310	6.00284	5.68656	-	TRUE	3UTR
1	26885533	26885576	AT1G71340	4.07693	3.08843	-	TRUE	stop
1	26888447	26888510	AT1G71350	9.32418	12.2637	-	TRUE	3UTR
1	26917619	26917649	AT1G71410	4.51099	3.13216	-	FALSE	5UTR
1	26921170	26921273	AT1G71440	5.71429	4.9209	-	TRUE	3UTR
1	26933037	26933082	AT1G71480	9.56407	10.785	+	TRUE	3UTR
1	26933208	26933258	AT1G71480	4.86514	3.05499	+	TRUE	3UTR
1	26937228	26937354	AT1G71500	6.10396	6.45132	+	TRUE	exon
1	26973251	26973314	AT1G71697	6.65906	7.22841	+	TRUE	3UTR
1	26986194	26986234	AT1G71730	6.51649	6.88472	-	TRUE	3UTR
1	26987842	26987878	AT1G71750	6.69457	7.16356	-	TRUE	3UTR
1	26995090	26995148	AT1G71780	3.09116	1.31432	-	TRUE	3UTR
1	26995279	26995315	AT1G71780	3.81908	2.66151	-	TRUE	3UTR
1	26995375	26995407	AT1G71780	5.27492	4.0884	-	TRUE	3UTR
1	26996913	26996943	AT1G71790	3.74208	2.6188	+	FALSE	exon
1	26998886	26998916	AT1G71790	5.78938	6.89711	+	TRUE	3UTR
1	27002155	27002262	AT1G71800	4.39717	2.29996	+	TRUE	3UTR
1	27016710	27017008	AT1G71820	7.12519	7.85958	+	TRUE	3UTR
1	27028840	27028965	AT1G71860	4.49032	3.75901	+	TRUE	3UTR
1	27080003	27080079	AT1G71940	4.45041	2.6188	+	TRUE	3UTR
1	27080369	27080458	AT1G71950	6.26649	10.7419	-	TRUE	3UTR
1	27099830	27099860	AT1G71980	5.44021	4.2005	+	TRUE	exon
1	27100016	27100135	AT1G71980	6.46364	6.37231	+	TRUE	3UTR
1	27109335	27109400	AT1G72020	3.35165	4.05411	-	TRUE	3UTR
1	27117347	27117409	AT1G72050	7.53841	7.36838	+	TRUE	3UTR
1	27156809	27156918	AT1G72170	3.97069	2.37475	+	TRUE	exon
1	27167421	27167481	AT1G72190	6.73075	7.31087	-	TRUE	stop
1	27228895	27228972	AT1G72320	3.81908	2.66151	-	TRUE	3UTR
1	27237724	27237764	AT1G72340	8.77391	10.2879	+	FALSE	exon
1	27238372	27238488	AT1G72340	9.43445	11.8816	+	TRUE	3UTR
1	27251155	27251345	AT1G72390	5.15874	4.1184	+	TRUE	3UTR
1	27274207	27274313	AT1G72450	5.41392	6.10427	-	TRUE	3UTR
1	27319832	27319869	AT1G72550	7.36794	7.70782	-	TRUE	3UTR
1	27324534	27324571	AT1G72560	4.10989	2.34938	-	TRUE	3UTR
1	27346261	27346299	AT1G72640	3.94566	2.36941	-	TRUE	3UTR
1	27353614	27353703	AT1G72650	6.26654	5.91886	+	TRUE	3UTR
1	27376278	27376371	AT1G72710	8.68406	11.0724	+	TRUE	3UTR
1	27376454	27376541	AT1G72710	5.62675	4.61248	+	TRUE	3UTR
1	27380463	27380503	AT1G72740	8.40337	9.04445	-	TRUE	3UTR
1	27383476	27383513	AT1G72750	6.23688	5.45646	+	TRUE	5UTR
1	27405496	27405596	AT1G72830	4.61172	3.79148	-	TRUE	3UTR
1	27414526	27414559	AT1G72852	3.81908	2.66151	-	TRUE	exon
1	27423437	27423477	AT1G72880	6.78345	6.75542	-	TRUE	3UTR
1	27423532	27423653	AT1G72880	5.71429	4.9209	-	TRUE	3UTR
1	27469577	27469613	AT1G73020	3.81908	2.66151	-	TRUE	3UTR
1	27469742	27469778	AT1G73020	5.27492	4.0884	-	TRUE	exon
1	27474891	27474973	AT1G73030	7.61266	7.70242	+	TRUE	3UTR
1	27481212	27481290	AT1G73060	5.56632	4.90439	+	TRUE	stop
1	27481343	27481400	AT1G73060	4.64463	2.66187	+	TRUE	3UTR
1	27490521	27490612	AT1G73090	7.81533	7.98942	+	TRUE	exon
1	27490682	27490772	AT1G73090	6.55885	6.62381	+	TRUE	3UTR
1	27494231	27494369	AT1G73110	8.18659	10.7419	-	TRUE	3UTR
1	27516651	27516700	AT1G73177	8.11916	8.26414	-	TRUE	3UTR
1	27521407	27521441	AT1G73180	6.62389	6.7873	+	TRUE	stop
1	27540278	27540368	AT1G73230	4.61172	3.79148	-	TRUE	3UTR
1	27540399	27540460	AT1G73230	2.77865	2.15457	-	TRUE	3UTR
1	27562669	27562699	AT1G73310	4.547	4.0884	-	TRUE	3UTR
1	27575569	27575613	AT1G73350	6.45008	6.29268	-	TRUE	3UTR
1	27610847	27610909	AT1G73430	7.12519	7.85958	+	TRUE	3UTR
1	27610962	27610999	AT1G73430	5.83506	5.02441	+	TRUE	3UTR
1	27627418	27627470	AT1G73470	4.39717	2.29996	+	TRUE	exon
1	27627607	27627715	AT1G73470	6.56881	8.63186	+	TRUE	3UTR
1	27632683	27632749	AT1G73480	4.57117	5.3629	+	TRUE	3UTR
1	27633291	27633355	AT1G73490	4.51099	3.13216	-	TRUE	3UTR
1	27643782	27643862	AT1G73530	8.12088	10.0516	-	TRUE	exon
1	27673445	27673475	AT1G73600	4.78689	3.0926	+	TRUE	3UTR
1	27688293	27688427	AT1G73650	6.46695	6.35202	-	TRUE	3UTR
1	27691742	27691793	AT1G73655	4.87912	4.50971	-	FALSE	exon
1	27703295	27703386	AT1G73670	7.91221	8.23061	+	TRUE	3UTR
1	27729774	27729894	AT1G73720	8.55638	9.70791	+	TRUE	3UTR
1	27735981	27736015	AT1G73740	6.76488	5.70337	+	TRUE	stop
1	27738828	27738955	AT1G73750	7.35929	6.99981	+	TRUE	stop
1	27739388	27739418	AT1G73760	8.64698	9.32039	-	TRUE	3UTR
1	27755575	27755640	AT1G73820	7.64575	8.80012	-	TRUE	3UTR
1	27755692	27755826	AT1G73820	8.32558	8.80012	-	TRUE	exon
1	27756435	27756466	AT1G73820	5.27492	4.0884	-	FALSE	exon
1	27763895	27763947	AT1G73840	6.00284	5.68656	-	TRUE	3UTR
1	27798356	27798389	AT1G73940	4.04112	2.57747	-	TRUE	3UTR
1	27800106	27800136	AT1G73950	5.20897	3.51014	-	TRUE	stop
1	27819910	27819966	AT1G73970	4.45041	2.6188	+	TRUE	3UTR
1	27828681	27828837	AT1G73990	9.20054	11.2307	+	TRUE	3UTR
1	27835207	27835239	AT1G74020	6.32291	5.73932	-	TRUE	3UTR
1	27845545	27845590	AT1G74040	6.57539	7.32449	+	TRUE	stop
1	27847113	27847165	AT1G74050	2.5066	2.41057	-	TRUE	3UTR
1	27847190	27847245	AT1G74050	2.34616	1.64319	-	TRUE	3UTR
1	27849980	27850027	AT1G74060	5.86539	9.09856	-	TRUE	3UTR
1	27922850	27922959	AT1G74260	8.12088	10.0516	-	TRUE	3UTR
1	27943047	27943107	AT1G74320	4.45041	2.6188	+	TRUE	3UTR
1	27948133	27948228	AT1G74340	9.32418	12.2637	-	TRUE	3UTR
1	27967667	27967906	AT1G74410	6.13176	5.77565	+	TRUE	3UTR
1	27979108	27979211	AT1G74440	5.41392	6.10427	-	TRUE	3UTR
1	28034464	28034507	AT1G74640	7.28372	8.98032	+	TRUE	exon
1	28034657	28034752	AT1G74640	9.4087	12.5088	+	TRUE	3UTR
1	28079818	28079854	AT1G74730	6.09576	9.86	+	TRUE	stop
1	28125690	28125817	AT1G74860	4.45041	2.6188	+	TRUE	3UTR
1	28129860	28129981	AT1G74880	9.32317	10.8049	-	TRUE	3UTR
1	28139053	28139161	AT1G74920	4.37143	5.57539	-	TRUE	3UTR
1	28157559	28157661	AT1G74970	2.78511	3.13216	-	TRUE	3UTR
1	28157731	28157762	AT1G74970	3.03297	3.54936	-	TRUE	3UTR
1	28164894	28164936	AT1G75010	6.45008	6.29268	-	TRUE	3UTR
1	28173189	28173227	AT1G75020	6.57539	7.32449	+	TRUE	exon
1	28199998	28200028	AT1G75130	5.33499	3.78462	-	TRUE	3UTR
1	28216067	28216138	AT1G75180	9.19607	10.8049	-	TRUE	3UTR
1	28228728	28228924	AT1G75210	9.0028	10.9949	+	TRUE	3UTR
1	28229188	28229301	AT1G75220	7.01832	10.4757	-	TRUE	3UTR
1	28229356	28229395	AT1G75220	6.7753	5.69595	-	TRUE	3UTR
1	28236637	28236684	AT1G75230	4.39717	2.29996	+	TRUE	3UTR
1	28281484	28281555	AT1G75380	4.69231	6.90827	-	TRUE	3UTR
1	28314696	28314768	AT1G75440	4.45244	2.38184	+	TRUE	3UTR
1	28314873	28314974	AT1G75440	7.03954	6.40492	+	TRUE	3UTR
1	28315055	28315087	AT1G75440	4.85417	3.033	+	TRUE	3UTR
1	28327939	28328024	AT1G75460	4.49032	3.75901	+	FALSE	5UTR
1	28328728	28328913	AT1G75460	2.62262	2.28595	+	TRUE	stop
1	28371198	28371259	AT1G75560	4.91209	3.13216	-	TRUE	3UTR
1	28402114	28402191	AT1G75630	9.52365	11.1944	+	TRUE	3UTR
1	28415348	28415378	AT1G75670	5.63491	4.46153	-	TRUE	3UTR
1	28422224	28422288	AT1G75690	7.49839	9.14934	-	TRUE	3UTR
1	28477586	28477650	AT1G75840	7.51491	8.90716	+	TRUE	3UTR
1	28477835	28477953	AT1G75850	4.91209	3.13216	-	TRUE	3UTR
1	28515384	28515416	AT1G75945	7.0114	6.79025	-	TRUE	3UTR
1	28524576	28524626	AT1G75990	4.93191	3.1589	-	TRUE	3UTR
1	28528391	28528451	AT1G76010	7.91124	11.3153	-	TRUE	3UTR
1	28536967	28537040	AT1G76030	5.80302	6.45132	+	TRUE	3UTR
1	28537096	28537133	AT1G76030	4.73175	5.29832	+	TRUE	3UTR
1	28543116	28543215	AT1G76050	5.17661	3.98982	+	TRUE	3UTR
1	28574797	28574973	AT1G76140	4.69141	2.73803	+	TRUE	3UTR
1	28575166	28575260	AT1G76150	5.41392	6.10427	-	TRUE	3UTR
1	28576055	28576085	AT1G76150	5.04255	3.33993	-	FALSE	exon
1	28594602	28594677	AT1G76200	3.14925	3.51142	+	TRUE	3UTR
1	28613074	28613142	AT1G76260	6.57539	7.32449	+	TRUE	3UTR
1	28635039	28635074	AT1G76340	5.27492	4.0884	-	FALSE	3UTR
1	28658584	28658631	AT1G76400	8.78213	9.77713	-	TRUE	3UTR
1	28658656	28658712	AT1G76400	9.32418	12.2637	-	TRUE	3UTR
1	28663660	28663734	AT1G76405	7.72079	7.77999	+	TRUE	3UTR
1	28682183	28682216	AT1G76440	6.51649	6.88472	-	TRUE	3UTR
1	28683697	28683727	AT1G76440	4.36878	3.44625	-	FALSE	5UTR
1	28685790	28685869	AT1G76450	3.45107	1.7512	+	TRUE	exon
1	28698160	28698270	AT1G76490	3.67412	4.69817	+	TRUE	stop
1	28698341	28698433	AT1G76490	2.59251	1.67456	+	TRUE	3UTR
1	28708871	28708907	AT1G76510	6.00284	5.68656	-	TRUE	3UTR
1	28717213	28717424	AT1G76520	5.17661	3.98982	+	TRUE	3UTR
1	28730567	28730603	AT1G76570	3.61774	1.53663	+	TRUE	exon
1	28730690	28730721	AT1G76570	8.11337	8.76201	+	TRUE	exon
1	28772808	28772872	AT1G76670	9.32418	12.2637	-	TRUE	3UTR
1	28780505	28780535	AT1G76700	3.70879	1.56762	-	TRUE	3UTR
1	28802982	28803014	AT1G76730	6.7684	6.0267	-	TRUE	3UTR
1	28803046	28803113	AT1G76730	9.83412	12.0893	-	TRUE	exon
1	28854297	28854410	AT1G76850	8.43505	9.72613	+	TRUE	3UTR
1	28854440	28854535	AT1G76860	5.41392	6.10427	-	TRUE	3UTR
1	28854563	28854630	AT1G76860	6.28609	5.81155	-	TRUE	stop
1	28902447	28902570	AT1G76940	6.62285	6.88472	-	TRUE	3UTR
1	28951922	28951957	AT1G77060	8.12088	10.0516	-	TRUE	exon
1	28960035	28960072	AT1G77080	8.56984	8.69036	+	TRUE	3UTR
1	28960447	28960477	AT1G77090	5.01188	3.28833	-	TRUE	3UTR
1	28960507	28960598	AT1G77090	9.34809	10.4096	-	TRUE	3UTR
1	28979022	28979097	AT1G77130	5.31319	4.01408	-	TRUE	stop
1	28987867	28987899	AT1G77140	5.15874	4.1184	+	TRUE	3UTR
1	28999665	28999738	AT1G77180	4.26099	4.6279	-	TRUE	3UTR
1	29071557	29071752	AT1G77350	6.34576	5.85615	+	TRUE	3UTR
1	29095475	29095507	AT1G77420	3.71088	2.37475	+	TRUE	3UTR
1	29098141	29098331	AT1G77440	5.26975	5.27644	+	TRUE	3UTR
1	29111952	29111982	AT1G77470	3.81908	2.66151	-	TRUE	3UTR
1	29112078	29112163	AT1G77470	4.61172	3.79148	-	TRUE	3UTR
1	29117685	29117716	AT1G77490	4.75013	4.50556	+	FALSE	exon
1	29119140	29119201	AT1G77490	5.56632	4.90439	+	FALSE	exon
1	29148492	29148540	AT1G77590	8.32558	8.80012	-	TRUE	exon
1	29167391	29167486	AT1G77610	4.57791	2.5299	+	TRUE	exon
1	29167612	29167699	AT1G77610	5.17661	3.98982	+	TRUE	3UTR
1	29206908	29206982	AT1G77710	5.20375	3.28928	+	TRUE	exon
1	29207878	29208098	AT1G77710	3.7854	3.69485	+	TRUE	3UTR
1	29230140	29230181	AT1G77750	6.00284	5.68656	-	TRUE	3UTR
1	29246166	29246201	AT1G77770	3.39419	1.45512	-	TRUE	3UTR
1	29270404	29270541	AT1G77840	5.56632	4.90439	+	TRUE	3UTR
1	29275262	29275292	AT1G77850	4.45041	2.6188	+	TRUE	3UTR
1	29304061	29304092	AT1G77940	4.86264	6.05081	-	TRUE	3UTR
1	29310207	29310270	AT1G77960	5.27492	4.0884	-	TRUE	3UTR
1	29339417	29339488	AT1G78020	3.97069	2.37475	+	TRUE	exon
1	29401915	29402051	AT1G78140	4.06044	3.98562	-	TRUE	exon
1	29406330	29406449	AT1G78150	9.85321	13.3296	+	TRUE	3UTR
1	29421720	29421750	AT1G78200	5.81641	4.88299	+	TRUE	3UTR
1	29457143	29457255	AT1G78280	4.02728	1.56938	+	TRUE	3UTR
1	29463086	29463228	AT1G78300	5.51118	8.2791	+	TRUE	3UTR
1	29576178	29576238	AT1G78630	2.85008	1.56938	+	FALSE	exon
1	29588088	29588176	AT1G78660	3.31774	2.5691	+	TRUE	3UTR
1	29593094	29593159	AT1G78670	4.39717	2.29996	+	TRUE	exon
1	29596030	29596130	AT1G78680	2.36281	1.50221	+	TRUE	3UTR
1	29607776	29607829	AT1G78730	3.81908	2.66151	-	TRUE	3UTR
1	29613154	29613184	AT1G78750	4.10989	2.34938	-	TRUE	exon
1	29623559	29623636	AT1G78790	8.12088	10.0516	-	TRUE	3UTR
1	29623711	29623741	AT1G78790	8.46297	9.8394	-	TRUE	3UTR
1	29650554	29650619	AT1G78870	5.95604	4.90439	+	FALSE	5UTR
1	29652212	29652455	AT1G78870	2.70923	2.63798	+	TRUE	3UTR
1	29658132	29658187	AT1G78895	6.47227	6.05209	-	TRUE	3UTR
1	29664763	29664862	AT1G78900	2.76478	1.59838	+	TRUE	3UTR
1	29676729	29676796	AT1G78920	5.56632	4.90439	+	TRUE	stop
1	29724974	29725092	AT1G79010	4.66209	5.32793	-	TRUE	3UTR
1	29744753	29744806	AT1G79070	6.00284	5.68656	-	TRUE	3UTR
1	29749190	29749226	AT1G79090	5.33499	3.78462	-	FALSE	3UTR
1	29795810	29795940	AT1G79200	3.61774	1.53663	+	TRUE	3UTR
1	29796125	29796228	AT1G79210	8.92308	11.1228	-	TRUE	3UTR
1	29844412	29844501	AT1G79340	3.75746	3.29753	+	TRUE	3UTR
1	29844567	29844601	AT1G79340	6.04919	7.76086	+	TRUE	3UTR
1	29863353	29863411	AT1G79390	6.00284	5.68656	-	TRUE	3UTR
1	29882274	29882344	AT1G79440	9.05143	10.4844	-	TRUE	3UTR
1	29882421	29882563	AT1G79440	9.58773	11.6846	-	TRUE	3UTR
1	29905995	29906051	AT1G79500	4.00746	2.29996	+	TRUE	3UTR
1	29906398	29906530	AT1G79500	7.12519	7.85958	+	TRUE	3UTR
1	29932468	29932506	AT1G79560	7.99205	8.98032	+	TRUE	3UTR
1	29948323	29948481	AT1G79590	5.95604	4.90439	+	TRUE	3UTR
1	29948659	29948689	AT1G79590	5.61395	4.79644	+	TRUE	3UTR
1	29950114	29950166	AT1G79600	8.79912	10.0625	-	TRUE	exon
1	29950311	29950345	AT1G79600	7.17999	6.67721	-	TRUE	exon
1	29972291	29972370	AT1G79650	4.05055	4.9209	-	TRUE	3UTR
1	29976601	29976677	AT1G79660	3.00596	2.07671	+	TRUE	3UTR
1	29989936	29990006	AT1G79690	7.99205	8.98032	+	TRUE	exon
1	29990123	29990262	AT1G79690	4.43183	2.588	+	TRUE	3UTR
1	29990342	29990394	AT1G79700	9.00541	10.3602	-	TRUE	3UTR
1	29990433	29990542	AT1G79700	6.96592	7.27608	-	TRUE	exon
1	30000723	30000757	AT1G79730	8.59292	9.41523	-	TRUE	stop
1	30007416	30007548	AT1G79750	4.66209	5.32793	-	TRUE	3UTR
1	30016947	30017036	AT1G79790	5.94872	6.92343	-	TRUE	stop
1	30022274	30022425	AT1G79810	5.86706	5.69239	+	TRUE	3UTR
1	30027733	30027785	AT1G79830	4.86426	2.90406	-	TRUE	3UTR
1	30027858	30027932	AT1G79830	5.31319	4.01408	-	TRUE	3UTR
1	30045893	30046007	AT1G79870	3.5626	2.67158	+	TRUE	3UTR
1	30063719	30063752	AT1G79930	6.11539	5.89046	-	TRUE	3UTR
1	30083780	30083815	AT1G79970	4.53689	5.29832	+	TRUE	3UTR
1	30085351	30085439	AT1G79985	7.12519	7.85958	+	TRUE	3UTR
1	30097049	30097130	AT1G80000	4.00746	2.29996	+	TRUE	3UTR
1	30105864	30105934	AT1G80030	5.78858	4.73882	-	FALSE	exon
1	30109306	30109339	AT1G80040	9.61051	12.2512	-	TRUE	3UTR
1	30161108	30161271	AT1G80190	7.99205	8.98032	+	TRUE	3UTR
1	30163242	30163304	AT1G80210	9.24033	11.0584	-	TRUE	3UTR
1	30169612	30169720	AT1G80230	9.63053	11.7278	-	TRUE	3UTR
1	30169749	30169827	AT1G80230	5.31319	4.01408	-	TRUE	stop
1	30205362	30205432	AT1G80350	6.51649	6.88472	-	TRUE	3UTR
1	30208184	30208230	AT1G80350	5.23239	3.97483	-	FALSE	5UTR
1	30219513	30219543	AT1G80380	4.23051	3.033	+	TRUE	3UTR
1	30227401	30227431	AT1G80400	4.00746	2.29996	+	TRUE	3UTR
1	30227566	30227725	AT1G80410	9.72528	13.4228	-	TRUE	3UTR
1	30235372	30235432	AT1G80420	6.63796	5.4807	-	TRUE	3UTR
1	30246748	30246780	AT1G80460	6.63796	5.4807	-	TRUE	3UTR
1	30246839	30246869	AT1G80460	8.92308	11.1228	-	TRUE	3UTR
1	30258325	30258355	AT1G80480	3.94566	2.36941	-	TRUE	exon
1	30272510	30272541	AT1G80500	4.73175	5.29832	+	TRUE	3UTR
1	30298534	30298636	AT1G80600	3.64286	4.10544	-	TRUE	3UTR
1	30301087	30301117	AT1G80610	5.2213	3.53727	-	TRUE	3UTR
1	30301150	30301180	AT1G80610	4.58815	2.39105	-	TRUE	3UTR
1	30307303	30307380	AT1G80620	7.45284	7.24472	+	TRUE	3UTR
1	30314166	30314319	AT1G80640	8.34937	9.18827	+	TRUE	stop
1	30320726	30320812	AT1G80670	7.71979	8.96196	-	TRUE	3UTR
1	30388093	30388137	AT1G80860	3.47834	1.63246	-	TRUE	3UTR
1	30394717	30394763	AT1G80880	4.547	4.0884	-	TRUE	3UTR
1	30397922	30398018	AT1G80890	7.09221	6.37231	+	TRUE	3UTR
1	30398216	30398330	AT1G80900	3.70879	1.56762	-	TRUE	3UTR
1	30405673	30405705	AT1G80930	4.61172	3.79148	-	TRUE	3UTR
2	73352	73403	AT2G01060	8.61015	9.63798	-	TRUE	3UTR
2	73546	73576	AT2G01060	5.08146	3.48475	-	FALSE	exon
2	77738	77797	AT2G01070	3.91148	1.3579	+	TRUE	3UTR
2	79154	79209	AT2G01080	7.83741	8.11949	+	TRUE	stop
2	83138	83217	AT2G01100	5.26975	5.27644	+	TRUE	3UTR
2	83803	83893	AT2G01110	5.31319	4.01408	-	TRUE	exon
2	94921	94957	AT2G01140	9.46391	13.6265	-	TRUE	3UTR
2	102294	102327	AT2G01170	5.13533	3.65512	-	TRUE	3UTR
2	117544	117574	AT2G01190	5.0684	3.79337	+	TRUE	3UTR
2	126279	126333	AT2G01220	9.37959	10.1847	+	TRUE	3UTR
2	132798	132842	AT2G01250	4.69231	6.90827	-	TRUE	3UTR
2	132881	132930	AT2G01250	2.73214	2.22162	-	TRUE	3UTR
2	135323	135386	AT2G01260	6.5902	6.36495	-	TRUE	3UTR
2	154411	154448	AT2G01320	5.84062	4.73882	-	TRUE	3UTR
2	154549	154598	AT2G01320	4.47168	2.1867	-	TRUE	3UTR
2	154679	154781	AT2G01320	4.91209	3.13216	-	TRUE	3UTR
2	165206	165341	AT2G01350	4.05055	4.9209	-	TRUE	3UTR
2	175025	175126	AT2G01400	3.03375	1.30537	+	TRUE	stop
2	193324	193354	AT2G01440	4.4741	3.81607	-	TRUE	3UTR
2	199557	199637	AT2G01450	4.17766	6.54119	-	TRUE	3UTR
2	212019	212200	AT2G01470	7.92273	7.80839	-	TRUE	3UTR
2	223224	223384	AT2G01490	2.95045	3.033	+	TRUE	3UTR
2	267366	267415	AT2G01590	5.95604	4.90439	+	TRUE	3UTR
2	272307	272342	AT2G01600	5.95604	4.90439	+	TRUE	exon
2	279529	279606	AT2G01630	5.9066	5.31121	-	TRUE	stop
2	308959	308989	AT2G01690	5.14652	5.30237	-	TRUE	3UTR
2	309024	309088	AT2G01690	9.16237	10.1156	-	TRUE	3UTR
2	317063	317175	AT2G01720	4.21099	5.57539	-	TRUE	3UTR
2	325855	325904	AT2G01735	6.57539	7.32449	+	TRUE	3UTR
2	491866	491898	AT2G02050	5.31632	7.50504	+	TRUE	3UTR
2	553162	553196	AT2G02160	4.79228	3.02354	-	TRUE	3UTR
2	563109	563190	AT2G02180	5.2978	3.41454	+	TRUE	3UTR
2	630693	630723	AT2G02390	6.95791	6.92226	+	TRUE	3UTR
2	654707	654862	AT2G02470	5.09541	3.59425	+	TRUE	3UTR
2	670897	670958	AT2G02500	6.73075	7.31087	-	TRUE	3UTR
2	671012	671099	AT2G02500	7.45867	8.99933	-	TRUE	stop
2	671188	671256	AT2G02500	5.27492	4.0884	-	TRUE	exon
2	674588	674682	AT2G02510	2.53602	1.87053	+	TRUE	3UTR
2	698079	698130	AT2G02570	8.18649	8.65806	-	TRUE	3UTR
2	698187	698262	AT2G02570	6.98902	7.1362	-	TRUE	3UTR
2	698295	698334	AT2G02570	7.90581	8.25268	-	TRUE	3UTR
2	775123	775327	AT2G02760	2.4383	1.99454	+	TRUE	3UTR
2	828391	828431	AT2G02860	9.86353	12.2637	-	TRUE	3UTR
2	839943	839976	AT2G02870	7.36445	7.01892	+	TRUE	3UTR
2	843205	843235	AT2G02880	4.33762	2.29996	+	TRUE	3UTR
2	903709	903739	AT2G03060	4.45041	2.6188	+	TRUE	3UTR
2	958969	959105	AT2G03150	4.78689	3.0926	+	TRUE	3UTR
2	1014565	1014621	AT2G03340	6.13024	5.40029	-	TRUE	3UTR
2	1019785	1019852	AT2G03350	5.85951	5.14769	-	TRUE	exon
2	1020016	1020092	AT2G03350	8.74816	10.1156	-	FALSE	exon
2	1020991	1021030	AT2G03350	6.62285	6.88472	-	FALSE	exon
2	1030460	1030531	AT2G03390	6.78345	6.75542	-	TRUE	3UTR
2	1034980	1035038	AT2G03420	4.90756	2.98494	-	TRUE	3UTR
2	1036164	1036194	AT2G03430	4.07693	3.08843	-	TRUE	3UTR
2	1068870	1068935	AT2G03510	6.29172	6.25699	+	TRUE	exon
2	1100450	1100522	AT2G03620	6.62886	6.41347	-	TRUE	stop
2	1104346	1104484	AT2G03640	4.87912	4.50971	-	TRUE	3UTR
2	1117262	1117380	AT2G03667	6.57499	6.66631	+	TRUE	3UTR
2	1121648	1121685	AT2G03680	5.73232	5.47404	+	TRUE	exon
2	1129737	1129796	AT2G03710	5.0684	3.79337	+	FALSE	exon
2	1131542	1131580	AT2G03710	6.34576	5.85615	+	TRUE	3UTR
2	1152546	1152711	AT2G03780	4.51099	3.13216	-	TRUE	3UTR
2	1181213	1181379	AT2G03870	9.76271	11.1801	+	TRUE	3UTR
2	1333500	1333530	AT2G04039	4.23051	3.033	+	FALSE	5UTR
2	1334305	1334358	AT2G04039	4.39717	2.29996	+	TRUE	3UTR
2	1461647	1461686	AT2G04240	7.03734	6.44043	-	TRUE	3UTR
2	1480034	1480071	AT2G04270	5.15874	4.1184	+	TRUE	3UTR
2	1501558	1501620	AT2G04305	6.62285	6.88472	-	TRUE	3UTR
2	1519169	1519233	AT2G04350	9.07378	12.1761	+	TRUE	3UTR
2	1519476	1519533	AT2G04360	5.19035	3.81607	-	TRUE	3UTR
2	1528409	1528462	AT2G04390	5.26975	5.27644	+	TRUE	3UTR
2	1533748	1533784	AT2G04410	4.21099	5.57539	-	TRUE	3UTR
2	1533941	1533985	AT2G04410	7.82052	12.3596	-	TRUE	3UTR
2	1540979	1541009	AT2G04430	3.74208	2.6188	+	TRUE	exon
2	1545386	1545416	AT2G04450	4.45041	2.6188	+	TRUE	3UTR
2	1574743	1574773	AT2G04520	3.03297	3.54936	-	TRUE	3UTR
2	1578640	1578681	AT2G04530	7.15617	8.47424	+	TRUE	3UTR
2	1581553	1581587	AT2G04540	4.547	4.0884	-	TRUE	exon
2	1589952	1590009	AT2G04550	6.46364	6.37231	+	TRUE	3UTR
2	1619077	1619145	AT2G04630	4.46154	4.6279	-	TRUE	3UTR
2	1646045	1646077	AT2G04690	6.2543	5.87187	+	TRUE	3UTR
2	1648097	1648148	AT2G04700	6.15064	5.72746	+	TRUE	exon
2	1648298	1648490	AT2G04700	6.09576	9.86	+	TRUE	3UTR
2	1698536	1698594	AT2G04842	4.92643	3.08843	-	TRUE	exon
2	1723590	1723776	AT2G04900	4.92661	6.01394	+	TRUE	3UTR
2	1736576	1736672	AT2G04940	5.94872	6.92343	-	TRUE	3UTR
2	1873573	1873608	AT2G05170	5.69723	4.73273	+	TRUE	3UTR
2	1894622	1894662	AT2G05220	3.56923	3.13216	-	TRUE	3UTR
2	1933303	1933340	AT2G05310	9.14816	15.6055	-	TRUE	3UTR
2	1934050	1934129	AT2G05310	3.65934	2.74226	-	FALSE	exon
2	1937356	1937407	AT2G05320	3.74208	2.6188	+	TRUE	3UTR
2	2068923	2068979	AT2G05590	6.31095	6.01394	+	TRUE	stop
2	2069088	2069157	AT2G05590	6.73548	6.85264	+	TRUE	3UTR
2	2083118	2083187	AT2G05630	5.94872	6.92343	-	TRUE	3UTR
2	2146398	2146518	AT2G05710	7.3846	7.2874	+	TRUE	3UTR
2	2231851	2231960	AT2G05830	6.99542	6.63713	+	TRUE	3UTR
2	2236143	2236231	AT2G05840	5.56632	4.90439	+	TRUE	3UTR
2	2336096	2336141	AT2G06005	5.15874	4.1184	+	TRUE	3UTR
2	2338688	2338810	AT2G06010	5.97973	5.3693	+	TRUE	3UTR
2	2588694	2588736	AT2G06530	9.35123	12.8777	-	TRUE	3UTR
2	2861817	2861905	AT2G06950	5.31319	4.01408	-	TRUE	exon
2	2900661	2900691	AT2G06990	3.74208	2.6188	+	TRUE	exon
2	2900964	2901047	AT2G06990	5.56632	4.90439	+	TRUE	3UTR
2	3046580	3046611	AT2G07340	5.56632	4.90439	+	TRUE	stop
2	3047383	3047421	AT2G07360	5.98193	5.04286	-	TRUE	3UTR
2	3672155	3672213	AT2G09795	5.11558	3.44908	-	TRUE	exon
2	3781950	3782004	AT2G09990	2.76478	1.59838	+	TRUE	3UTR
2	4310608	4310648	AT2G10940	3.80953	2.42286	-	FALSE	3UTR
2	4310676	4310733	AT2G10940	8.12088	10.0516	-	FALSE	3UTR
2	4315542	4315572	AT2G10950	4.11117	1.62301	-	TRUE	exon
2	4621418	4621522	AT2G11520	8.97794	10.6851	+	TRUE	3UTR
2	4804256	4804331	AT2G11890	5.52956	6.06528	+	TRUE	3UTR
2	4805664	4805715	AT2G11910	3.69972	3.38032	-	TRUE	3UTR
2	5005030	5005071	AT2G12400	6.78345	6.75542	-	TRUE	3UTR
2	5539288	5539415	AT2G13360	5.01319	8.32209	-	TRUE	3UTR
2	5593094	5593136	AT2G13440	7.32854	6.89074	-	TRUE	3UTR
2	5642787	5642878	AT2G13540	8.32503	9.35072	+	TRUE	3UTR
2	5655130	5655272	AT2G13560	5.56632	4.90439	+	TRUE	3UTR
2	5746678	5746708	AT2G13790	5.17661	3.98982	+	TRUE	3UTR
2	5788592	5788632	AT2G13840	5.60626	4.3826	-	TRUE	stop
2	5864657	5864689	AT2G13970	5.64339	4.89735	+	TRUE	exon
2	5929785	5929833	AT2G14080	5.47122	4.3794	+	TRUE	3UTR
2	5954083	5954128	AT2G14120	6.28609	5.81155	-	TRUE	3UTR
2	5954249	5954301	AT2G14120	6.96592	7.27608	-	TRUE	exon
2	6040867	6040902	AT2G14255	7.61266	7.70242	+	TRUE	stop
2	6041294	6041346	AT2G14260	8.99322	10.4215	-	TRUE	3UTR
2	6041384	6041437	AT2G14260	8.99322	10.4215	-	TRUE	3UTR
2	6052382	6052450	AT2G14285	9.32418	12.2637	-	TRUE	3UTR
2	6052585	6052648	AT2G14285	3.24835	2.61757	-	TRUE	stop
2	6190062	6190222	AT2G14530	3.61774	1.53663	+	TRUE	stop
2	6283790	6283868	AT2G14680	7.28372	8.98032	+	TRUE	3UTR
2	6300596	6300635	AT2G14720	6.09594	5.4807	-	TRUE	3UTR
2	6300665	6300725	AT2G14720	2.92747	1.59767	-	TRUE	3UTR
2	6312361	6312421	AT2G14740	3.45107	1.7512	+	TRUE	3UTR
2	6312476	6312533	AT2G14740	4.34203	4.62558	+	TRUE	3UTR
2	6363855	6363938	AT2G14825	8.70037	10.7398	+	TRUE	stop
2	6370809	6371000	AT2G14835	5.17661	3.98982	+	TRUE	3UTR
2	6393652	6393683	AT2G14880	4.65872	2.58339	-	TRUE	3UTR
2	6394778	6394829	AT2G14880	4.80429	2.80209	-	FALSE	exon
2	6400892	6400922	AT2G14890	4.61936	3.61295	+	TRUE	3UTR
2	6406781	6406813	AT2G14910	5.41392	6.10427	-	TRUE	3UTR
2	6406876	6406955	AT2G14910	5.41392	6.10427	-	FALSE	3UTR
2	6524313	6524374	AT2G00600	5.86706	5.69239	+	TRUE	exon
2	6612668	6612783	AT2G15230	5.97973	5.3693	+	FALSE	exon
2	6615174	6615275	AT2G15230	8.29435	9.97905	+	TRUE	3UTR
2	6615606	6615730	AT2G15240	4.10989	2.34938	-	TRUE	3UTR
2	6615756	6615786	AT2G15240	6.45008	6.29268	-	TRUE	3UTR
2	6615831	6615904	AT2G15240	8.12088	10.0516	-	TRUE	3UTR
2	6639130	6639224	AT2G15270	7.26805	6.7873	+	TRUE	exon
2	6642390	6642451	AT2G15290	8.12088	10.0516	-	TRUE	3UTR
2	6735482	6735686	AT2G15430	9.55592	12.2313	+	TRUE	3UTR
2	6791400	6791443	AT2G15570	5.71429	4.9209	-	TRUE	3UTR
2	6791519	6791594	AT2G15570	5.5192	3.91881	-	TRUE	stop
2	6834252	6834286	AT2G15695	5.45411	4.01408	-	TRUE	exon
2	6851972	6852011	AT2G15730	3.74208	2.6188	+	TRUE	3UTR
2	6877938	6877973	AT2G15790	4.547	4.0884	-	TRUE	3UTR
2	6905567	6905607	AT2G15860	4.91209	3.13216	-	TRUE	3UTR
2	6905637	6905675	AT2G15860	5.33499	3.78462	-	TRUE	3UTR
2	6932592	6932625	AT2G15900	5.76432	5.28455	+	TRUE	3UTR
2	6934322	6934369	AT2G15910	2.70696	1.63246	-	TRUE	3UTR
2	6984314	6984353	AT2G16070	3.70879	1.56762	-	FALSE	exon
2	7052783	7052830	AT2G16280	4.78689	3.0926	+	TRUE	3UTR
2	7076442	7076514	AT2G16365	4.25841	2.0893	+	TRUE	3UTR
2	7088930	7088974	AT2G16380	7.28372	8.98032	+	TRUE	3UTR
2	7101251	7101336	AT2G16390	8.70037	10.7398	+	TRUE	3UTR
2	7120469	7120499	AT2G16430	4.92643	3.08843	-	TRUE	3UTR
2	7250046	7250076	AT2G16710	7.90463	8.90716	+	TRUE	3UTR
2	7303984	7304140	AT2G16860	8.12088	10.0516	-	TRUE	3UTR
2	7342101	7342171	AT2G16930	6.34576	5.85615	+	TRUE	3UTR
2	7342241	7342277	AT2G16930	4.78689	3.0926	+	TRUE	3UTR
2	7360808	7360856	AT2G16950	8.75277	9.35007	+	TRUE	3UTR
2	7360979	7361013	AT2G16950	5.56632	4.90439	+	TRUE	3UTR
2	7403397	7403457	AT2G17033	4.00746	2.29996	+	TRUE	3UTR
2	7460665	7460699	AT2G17120	8.56358	9.74821	+	TRUE	3UTR
2	7481940	7482071	AT2G17200	4.37143	5.57539	-	TRUE	3UTR
2	7502960	7503000	AT2G17250	7.70216	7.74761	+	TRUE	3UTR
2	7514929	7514999	AT2G17280	4.89785	3.26132	+	TRUE	3UTR
2	7519447	7519551	AT2G17290	6.32687	4.92779	+	TRUE	3UTR
2	7533558	7533592	AT2G17320	7.55706	7.04234	-	TRUE	3UTR
2	7541465	7541523	AT2G17340	7.55706	7.04234	-	TRUE	3UTR
2	7548114	7548271	AT2G17360	3.54422	4.11676	+	TRUE	3UTR
2	7554353	7554412	AT2G17380	4.00746	2.29996	+	FALSE	exon
2	7554871	7555003	AT2G17380	9.85321	13.3296	+	TRUE	3UTR
2	7557737	7557815	AT2G17390	6.85801	6.08125	+	TRUE	3UTR
2	7563613	7563646	AT2G17410	5.30849	3.9767	+	TRUE	3UTR
2	7566204	7566442	AT2G17420	3.45107	1.7512	+	TRUE	3UTR
2	7590359	7590405	AT2G17480	6.32291	5.73932	-	TRUE	3UTR
2	7620799	7620943	AT2G17520	4.78689	3.0926	+	TRUE	exon
2	7621008	7621084	AT2G17520	4.81068	3.033	+	TRUE	3UTR
2	7716190	7716230	AT2G17760	7.91221	8.23061	+	TRUE	exon
2	7739514	7739548	AT2G17790	6.46877	5.44881	+	TRUE	3UTR
2	7755528	7755560	AT2G17830	5.15874	4.1184	+	TRUE	3UTR
2	7773351	7773408	AT2G17900	6.91759	6.88472	-	TRUE	3UTR
2	7838202	7838240	AT2G18020	7.01571	9.7854	+	TRUE	3UTR
2	7843662	7843803	AT2G18040	3.47363	3.0926	+	TRUE	3UTR
2	7873786	7873828	AT2G18110	8.83011	12.4606	+	TRUE	3UTR
2	7939301	7939384	AT2G18245	5.0684	3.79337	+	TRUE	exon
2	7939459	7939503	AT2G18245	5.47122	4.3794	+	TRUE	3UTR
2	7948321	7948402	AT2G18290	3.81908	2.66151	-	TRUE	3UTR
2	7948473	7948516	AT2G18290	8.18659	10.7419	-	TRUE	3UTR
2	7989608	7989655	AT2G18400	4.91209	3.13216	-	TRUE	3UTR
2	8003060	8003090	AT2G18465	4.547	4.0884	-	TRUE	3UTR
2	8031224	8031318	AT2G18510	5.41392	6.10427	-	TRUE	3UTR
2	8031517	8031554	AT2G18510	7.88178	8.13164	-	TRUE	3UTR
2	8112155	8112281	AT2G18710	5.66484	8.3154	-	TRUE	3UTR
2	8121664	8121700	AT2G18730	4.74709	2.83969	+	TRUE	stop
2	8121777	8121837	AT2G18730	4.39717	2.29996	+	TRUE	3UTR
[truncated: 5,068 more rows]

## Sheet: S4
Supplementary Data. Cai et al. (2024). m6A reader ECT8 enhances mRNA decay. Plant Cell.
Supplementary Data Set S4. Statistical analysis of ECT8 binding sites under salt condition
Chr	Start	End	Gene	Enrichment Fold Change	-lgFDR	Strand	Overlap with m6A	Annotation
1	5675	5716	AT1G01010	6.88692	7.58433	+	TRUE	3UTR
1	6839	6981	AT1G01020	9.26051	12.1813	-	TRUE	stop
1	31053	31083	AT1G01040	4.08742	1.51163	+	TRUE	stop
1	31137	31193	AT1G01040	4.08742	1.51163	+	TRUE	3UTR
1	31244	31286	AT1G01050	2.40273	1.44664	-	TRUE	3UTR
1	33778	33835	AT1G01060	5.49441	4.32467	-	TRUE	3UTR
1	45332	45485	AT1G01080	3.7042	3.80652	-	TRUE	3UTR
1	47547	47592	AT1G01090	5.55092	4.75388	-	TRUE	3UTR
1	50130	50261	AT1G01100	2.74598	2.18981	-	TRUE	3UTR
1	64225	64377	AT1G01140	5.05546	4.09952	-	TRUE	3UTR
1	73958	74049	AT1G01160	8.08806	8.74714	+	TRUE	3UTR
1	73965	74144	AT1G01170	3.84437	4.40695	-	TRUE	3UTR
1	89642	89680	AT1G01210	6.59412	6.79286	+	TRUE	3UTR
1	99044	99102	AT1G01230	5.32333	4.26619	+	TRUE	3UTR
1	99153	99188	AT1G01230	5.96392	7.0241	+	TRUE	3UTR
1	132315	132425	AT1G01340	3.40378	2.22362	-	TRUE	3UTR
1	138029	138097	AT1G01350	6.83441	6.98847	+	TRUE	3UTR
1	145515	145546	AT1G01370	6.88692	7.58433	+	TRUE	3UTR
1	156766	156882	AT1G01430	5.0397	3.52445	-	TRUE	3UTR
1	166225	166271	AT1G01448	6.9998	6.99238	+	TRUE	exon
1	180152	180215	AT1G01490	5.97335	4.84813	-	TRUE	3UTR
1	180291	180336	AT1G01490	6.39321	5.92135	-	TRUE	3UTR
1	186647	186746	AT1G01500	7.18632	7.98793	+	TRUE	3UTR
1	189875	190003	AT1G01510	9.64971	13.3633	+	TRUE	3UTR
1	198425	198467	AT1G01540	7.14401	10.3658	+	TRUE	3UTR
1	198508	198580	AT1G01540	6.43314	8.76096	+	TRUE	3UTR
1	230686	230740	AT1G01630	7.4377	7.51297	+	TRUE	3UTR
1	233003	233214	AT1G01650	6.99103	9.77229	-	TRUE	3UTR
1	267668	267700	AT1G01715	4.72294	3.21738	+	TRUE	3UTR
1	282187	282242	AT1G01770	5.56819	3.95185	+	TRUE	3UTR
1	290967	291061	AT1G01790	6.43314	8.76096	+	TRUE	3UTR
1	294943	294977	AT1G01800	7.13696	10.5257	+	TRUE	3UTR
1	296033	296216	AT1G01820	9.96135	13.2963	-	TRUE	3UTR
1	304155	304233	AT1G01860	8.15397	9.28362	-	TRUE	3UTR
1	319888	319962	AT1G01930	6.82655	7.46135	-	TRUE	3UTR
1	324776	324859	AT1G01940	8.24206	10.1009	+	TRUE	3UTR
1	330445	330476	AT1G01950	7.53824	9.03244	+	TRUE	3UTR
1	330638	330691	AT1G01960	8.00902	9.78966	-	TRUE	3UTR
1	352807	352850	AT1G02020	8.61878	10.4923	-	TRUE	3UTR
1	386676	386775	AT1G02080	8.94588	11.1472	+	TRUE	3UTR
1	387367	387398	AT1G02090	9.54564	11.9394	-	TRUE	3UTR
1	392776	392810	AT1G02100	2.55597	1.31428	+	TRUE	3UTR
1	399774	399910	AT1G02120	2.86466	2.12769	+	TRUE	3UTR
1	400175	400312	AT1G02130	2.44562	1.32872	-	TRUE	3UTR
1	403231	403503	AT1G02140	8.73721	12.0849	-	TRUE	3UTR
1	411446	411479	AT1G02160	8.06228	9.79375	+	TRUE	3UTR
1	413452	413492	AT1G02170	6.38878	6.99238	+	TRUE	3UTR
1	448541	448582	AT1G02280	8.01921	9.21527	-	TRUE	3UTR
1	457977	458075	AT1G02305	9.29779	12.2328	+	TRUE	3UTR
1	462103	462193	AT1G02330	9.16252	10.3699	-	TRUE	3UTR
1	471233	471319	AT1G04107	4.70504	3.20132	-	FALSE	exon
1	513866	514028	AT1G02475	9.82353	11.7522	-	TRUE	3UTR
1	539903	539941	AT1G02560	5.35272	7.62441	+	TRUE	3UTR
1	539969	540016	AT1G02560	4.47294	4.73028	+	TRUE	3UTR
1	553154	553187	AT1G02610	6.22913	5.99531	-	TRUE	3UTR
1	599391	599482	AT1G02740	5.05546	4.09952	-	FALSE	3UTR
1	599653	599703	AT1G02740	6.45715	5.98798	-	TRUE	3UTR
1	607902	608053	AT1G02780	4.84413	5.1541	-	TRUE	3UTR
1	629733	629763	AT1G02840	2.37899	1.56037	+	TRUE	3UTR
1	637349	637431	AT1G02870	3.83754	2.4601	-	TRUE	3UTR
1	642922	642964	AT1G02880	6.3975	5.42885	-	TRUE	3UTR
1	645140	645311	AT1G02890	7.56613	9.15476	-	TRUE	3UTR
1	645404	645473	AT1G02890	4.07115	3.16491	-	TRUE	exon
1	646212	646295	AT1G02890	4.77199	4.61902	-	FALSE	exon
1	653877	653913	AT1G02900	9.16882	12.0819	-	FALSE	3UTR
1	655665	655738	AT1G02910	4.30476	3.16491	-	TRUE	3UTR
1	666894	667026	AT1G02960	5.05546	4.09952	-	TRUE	3UTR
1	681538	681579	AT1G02990	7.02359	6.49426	-	TRUE	3UTR
1	703952	704066	AT1G03040	7.21962	8.62071	-	TRUE	3UTR
1	712662	712774	AT1G03060	5.90858	4.4938	-	TRUE	3UTR
1	731454	731484	AT1G03070	5.68089	4.65768	+	TRUE	3UTR
1	743858	743906	AT1G03090	5.91047	5.30184	+	TRUE	3UTR
1	754397	754436	AT1G03140	6.40729	8.73495	-	TRUE	3UTR
1	758504	758555	AT1G03150	4.29699	4.73028	+	TRUE	3UTR
1	775276	775311	AT1G03180	8.60145	10.4068	+	TRUE	3UTR
1	779901	779939	AT1G03190	9.29795	10.7258	+	TRUE	3UTR
1	793360	793509	AT1G03250	8.20925	10.0632	-	TRUE	3UTR
1	795565	795599	AT1G03260	5.25724	3.89952	-	TRUE	3UTR
1	806821	806874	AT1G03280	5.96392	7.0241	+	TRUE	3UTR
1	806921	806979	AT1G03280	9.0522	10.1584	+	TRUE	3UTR
1	810714	810784	AT1G03290	7.89015	9.03244	+	TRUE	3UTR
1	826266	826321	AT1G03360	6.74021	5.88351	+	TRUE	3UTR
1	835232	835278	AT1G03370	5.96392	7.0241	+	TRUE	3UTR
1	840650	840706	AT1G03380	7.86189	8.62535	+	TRUE	3UTR
1	840744	840819	AT1G03380	6.78731	5.97823	+	TRUE	3UTR
1	840853	840933	AT1G03380	5.69442	4.67273	+	TRUE	3UTR
1	842835	842879	AT1G03400	9.09457	9.75308	-	TRUE	3UTR
1	844545	844692	AT1G03410	8.28245	8.79316	-	TRUE	3UTR
1	860875	860950	AT1G03457	9.23325	11.5556	-	TRUE	3UTR
1	875236	875325	AT1G04193	3.2837	2.66777	-	TRUE	exon
1	885706	885771	AT1G03550	6.56311	5.58229	-	TRUE	3UTR
1	894297	894495	AT1G03590	7.63341	8.18639	-	TRUE	3UTR
1	899540	899575	AT1G03600	7.14401	10.3658	+	FALSE	3UTR
1	902804	902852	AT1G03610	5.79502	4.6866	+	TRUE	3UTR
1	909285	909324	AT1G03630	8.38819	9.82473	+	TRUE	3UTR
1	916900	916940	AT1G03680	3.14646	3.62367	-	TRUE	3UTR
1	920330	920377	AT1G03687	6.57298	5.55665	+	TRUE	3UTR
1	936919	936999	AT1G03740	8.03175	10.3889	+	TRUE	3UTR
1	941080	941181	AT1G03760	6.65336	5.76154	-	TRUE	3UTR
1	962077	962107	AT1G03830	5.59892	4.50177	-	TRUE	3UTR
1	979366	979577	AT1G03860	3.7042	3.80652	-	TRUE	3UTR
1	993014	993073	AT1G03900	5.42241	6.09818	+	TRUE	3UTR
1	1000314	1000405	AT1G03910	6.38528	5.87553	+	TRUE	3UTR
1	1008114	1008162	AT1G03930	4.62294	3.4785	+	TRUE	3UTR
1	1011181	1011310	AT1G03950	9.75645	11.9092	-	TRUE	3UTR
1	1017809	1017843	AT1G03960	5.18267	4.22996	+	TRUE	3UTR
1	1019065	1019095	AT1G03970	6.31019	5.28257	+	TRUE	3UTR
1	1019168	1019229	AT1G03970	5.66073	4.84075	+	TRUE	3UTR
1	1042430	1042488	AT1G04040	5.40588	4.09952	-	TRUE	3UTR
1	1042661	1042706	AT1G04030	6.9998	6.99238	+	TRUE	3UTR
1	1056600	1056669	AT1G04080	4.6489	5.433	+	TRUE	3UTR
1	1061122	1061167	AT1G04100	4.47486	3.26301	+	TRUE	3UTR
1	1064656	1064702	AT1G04120	4.53838	3.87321	-	TRUE	3UTR
1	1064797	1064880	AT1G04120	4.31151	2.34653	-	TRUE	stop
1	1075433	1075469	AT1G04130	8.09295	9.10791	+	TRUE	3UTR
1	1075559	1075624	AT1G04140	5.94006	7.0125	-	TRUE	3UTR
1	1075717	1075848	AT1G04140	4.80546	6.13264	-	TRUE	3UTR
1	1096250	1096305	AT1G04160	9.95336	12.1313	+	TRUE	3UTR
1	1099723	1099908	AT1G04170	5.96392	7.0241	+	TRUE	3UTR
1	1113935	1113993	AT1G04200	6.9116	7.09206	+	TRUE	3UTR
1	1119622	1119699	AT1G04210	2.74735	1.6667	+	TRUE	3UTR
1	1127985	1128032	AT1G04230	7.63136	8.13661	+	TRUE	3UTR
1	1138444	1138509	AT1G04250	6.88351	6.14192	+	TRUE	3UTR
1	1141742	1141812	AT1G04270	3.32045	3.16491	-	TRUE	3UTR
1	1147555	1147604	AT1G04290	7.88324	8.98944	-	TRUE	3UTR
1	1166703	1166746	AT1G04350	6.2839	6.09818	+	TRUE	3UTR
1	1179443	1179548	AT1G04390	5.03431	3.20132	-	TRUE	3UTR
1	1185578	1185686	AT1G04400	6.32298	8.61029	-	TRUE	3UTR
1	1189231	1189319	AT1G04410	3.04634	3.15208	-	TRUE	3UTR
1	1193784	1193861	AT1G04420	5.96392	7.0241	+	TRUE	3UTR
1	1201357	1201396	AT1G04430	6.86792	10.6544	+	TRUE	3UTR
1	1201444	1201498	AT1G04430	4.2648	3.08605	+	TRUE	3UTR
1	1234219	1234423	AT1G04530	7.50841	8.98944	-	TRUE	3UTR
1	1243934	1243967	AT1G04555	6.13059	5.99306	+	TRUE	stop
1	1244069	1244103	AT1G04555	8.09295	9.10791	+	TRUE	3UTR
1	1289793	1289884	AT1G04630	8.55967	11.1031	-	TRUE	3UTR
1	1315515	1315589	AT1G04690	6.49848	7.56713	+	TRUE	3UTR
1	1315620	1315727	AT1G04690	8.85099	12.8422	+	TRUE	3UTR
1	1324688	1324746	AT1G04710	9.32734	10.1058	+	TRUE	3UTR
1	1331628	1331787	AT1G04750	2.40273	1.44664	-	TRUE	3UTR
1	1340651	1340706	AT1G04780	3.95382	2.26107	-	TRUE	3UTR
1	1348291	1348358	AT1G04790	8.76013	9.17658	+	TRUE	3UTR
1	1355317	1355377	AT1G04810	8.13898	8.50636	+	TRUE	3UTR
1	1356252	1356364	AT1G04820	4.26488	5.67603	-	TRUE	3UTR
1	1365151	1365440	AT1G04850	3.55406	4.22772	-	TRUE	3UTR
1	1387729	1387767	AT1G04900	9.55153	11.3005	+	TRUE	3UTR
1	1396390	1396509	AT1G04930	9.81361	12.0604	-	TRUE	3UTR
1	1400654	1400708	AT1G04940	8.30542	9.61233	+	TRUE	3UTR
1	1402856	1402946	AT1G04945	5.42676	4.0936	+	TRUE	3UTR
1	1403126	1403210	AT1G04950	5.94006	7.0125	-	TRUE	3UTR
1	1407858	1408044	AT1G04960	4.77199	4.61902	-	TRUE	3UTR
1	1416389	1416421	AT1G04985	9.6176	12.6284	-	TRUE	3UTR
1	1419161	1419221	AT1G04990	5.7563	5.03024	-	TRUE	3UTR
1	1428456	1428487	AT1G05000	9.29779	12.2328	+	TRUE	3UTR
1	1428522	1428552	AT1G05000	5.49471	6.19217	+	TRUE	3UTR
1	1428653	1428685	AT1G05000	5.69029	4.54463	+	TRUE	3UTR
1	1451106	1451162	AT1G05060	4.77199	4.61902	-	TRUE	3UTR
1	1471527	1471594	AT1G05120	4.0042	2.38217	-	TRUE	3UTR
1	1484147	1484254	AT1G05150	5.00541	4.05225	-	TRUE	3UTR
1	1491246	1491313	AT1G05170	4.84486	2.80316	-	TRUE	3UTR
1	1498278	1498377	AT1G05180	4.53838	3.87321	-	TRUE	3UTR
1	1502366	1502510	AT1G05190	5.38451	6.8128	-	TRUE	3UTR
1	1531671	1531729	AT1G05270	7.10813	10.4877	-	TRUE	3UTR
1	1557682	1557713	AT1G05320	5.02268	3.15592	+	TRUE	3UTR
1	1558905	1559049	AT1G05340	3.42387	3.20132	-	FALSE	3UTR
1	1560761	1560797	AT1G05350	4.98067	6.13264	-	TRUE	3UTR
1	1567322	1567352	AT1G05360	5.07787	3.26301	+	TRUE	3UTR
1	1585446	1585538	AT1G05410	7.89437	8.65033	-	TRUE	3UTR
1	1594095	1594196	AT1G05430	6.83171	6.75223	-	TRUE	3UTR
1	1629015	1629046	AT1G05500	3.76912	3.39725	+	TRUE	3UTR
1	1629073	1629138	AT1G05500	5.49471	6.19217	+	TRUE	3UTR
1	1630914	1631025	AT1G05520	3.98454	4.40695	-	TRUE	3UTR
1	1681531	1681572	AT1G05620	5.34725	3.85233	+	TRUE	3UTR
1	1717467	1717666	AT1G05720	9.61093	13.2963	-	TRUE	3UTR
1	1720225	1720256	AT1G05730	6.81206	7.37409	+	TRUE	3UTR
1	1728292	1728378	AT1G05780	6.4825	5.99306	+	TRUE	3UTR
1	1732464	1732549	AT1G05785	6.13059	5.99306	+	TRUE	3UTR
1	1737338	1737407	AT1G05790	5.07485	4.0936	+	TRUE	stop
1	1749365	1749426	AT1G05810	9.09238	13.2001	+	TRUE	3UTR
1	1762779	1762947	AT1G05840	9.42695	12.3315	-	TRUE	exon
1	1766639	1766713	AT1G05850	2.44725	1.94682	-	TRUE	3UTR
1	1766805	1766871	AT1G05850	3.43726	3.67209	-	TRUE	stop
1	1784381	1784467	AT1G05890	6.76674	6.90672	+	TRUE	3UTR
1	1796576	1796607	AT1G05910	7.52219	7.98793	+	TRUE	3UTR
1	1801236	1801286	AT1G05940	8.02137	8.9868	-	TRUE	3UTR
1	1807996	1808171	AT1G05960	6.75736	5.94778	-	TRUE	3UTR
1	1808381	1808476	AT1G05960	8.90434	11.7181	-	TRUE	3UTR
1	1828532	1828684	AT1G06040	5.05546	4.09952	-	TRUE	3UTR
1	1834726	1834757	AT1G06060	5.91485	5.15102	+	TRUE	3UTR
1	1834924	1834956	AT1G06070	6.00638	4.63309	-	TRUE	3UTR
1	1853129	1853249	AT1G06110	6.91918	6.5242	-	TRUE	3UTR
1	1857813	1858036	AT1G06130	4.63025	5.43003	-	TRUE	3UTR
1	1869155	1869202	AT1G06150	6.11045	5.1957	-	TRUE	3UTR
1	1892309	1892432	AT1G06190	8.47099	9.8429	-	TRUE	3UTR
1	1894355	1894608	AT1G06200	5.0056	5.40051	-	TRUE	3UTR
1	1904604	1904652	AT1G06220	6.90235	9.62419	+	TRUE	3UTR
1	1904703	1904744	AT1G06220	4.55627	3.86519	+	TRUE	3UTR
1	1904796	1904830	AT1G06220	6.55678	6.59384	+	TRUE	3UTR
1	1910536	1910568	AT1G06230	5.2601	5.40348	+	TRUE	3UTR
1	1910599	1910633	AT1G06230	5.77868	5.02899	+	TRUE	3UTR
1	1910663	1910695	AT1G06230	6.31019	5.28257	+	TRUE	3UTR
1	1910755	1910818	AT1G06230	5.72931	7.0241	+	TRUE	3UTR
1	1925995	1926030	AT1G06290	6.72466	5.85159	+	TRUE	3UTR
1	1926056	1926195	AT1G06290	8.94588	11.1472	+	TRUE	3UTR
1	1950571	1950695	AT1G06390	4.14141	5.02899	+	TRUE	3UTR
1	1950867	1950977	AT1G06400	5.73161	6.47609	-	TRUE	3UTR
1	1958625	1958672	AT1G06410	5.17676	6.89547	+	TRUE	3UTR
1	1967090	1967122	AT1G06450	7.33347	6.76413	+	FALSE	3UTR
1	1973602	1973656	AT1G06470	9.19791	10.4068	+	TRUE	3UTR
1	1990583	1990699	AT1G06500	9.90199	12.2328	+	TRUE	3UTR
1	1990686	1990842	AT1G06515	4.27983	4.733	-	TRUE	3UTR
1	2003763	2003864	AT1G06550	6.87451	9.59081	-	TRUE	3UTR
1	2016356	2016400	AT1G06590	8.98048	10.4286	-	TRUE	3UTR
1	2027132	2027167	AT1G06620	5.81098	5.55665	+	FALSE	3UTR
1	2029495	2029536	AT1G06630	6.09285	7.58433	+	TRUE	3UTR
1	2037303	2037334	AT1G06650	5.72876	5.49119	+	TRUE	3UTR
1	2049680	2049755	AT1G06690	6.23185	5.39096	-	TRUE	3UTR
1	2052509	2052541	AT1G06700	7.53443	7.54799	-	TRUE	3UTR
1	2052659	2052766	AT1G06700	6.6171	6.38979	-	TRUE	3UTR
1	2060495	2060578	AT1G06720	9.26051	12.1813	-	TRUE	3UTR
1	2078964	2079064	AT1G06770	6.63012	6.41322	-	TRUE	3UTR
1	2089434	2089470	AT1G06790	5.49344	4.17091	+	TRUE	3UTR
1	2089464	2089584	AT1G06800	6.45839	6.49426	-	TRUE	3UTR
1	2093056	2093106	AT1G06820	5.44528	4.23051	-	TRUE	3UTR
1	2097580	2097619	AT1G06830	6.2839	6.09818	+	FALSE	3UTR
1	2097663	2097857	AT1G06840	5.7563	5.03024	-	TRUE	3UTR
1	2110814	2110844	AT1G06870	6.2156	5.92586	+	TRUE	3UTR
1	2110901	2110953	AT1G06870	8.00498	8.89268	+	TRUE	3UTR
1	2111373	2111455	AT1G06890	3.04634	3.15208	-	TRUE	3UTR
1	2111660	2111774	AT1G06890	5.9355	6.78122	-	TRUE	3UTR
1	2114999	2115100	AT1G06900	5.68332	5.40389	-	TRUE	3UTR
1	2130192	2130269	AT1G06950	8.10448	8.94019	-	TRUE	3UTR
1	2150302	2150344	AT1G07000	5.14274	5.60903	-	FALSE	3UTR
1	2155085	2155130	AT1G07010	4.55627	3.86519	+	TRUE	3UTR
1	2169758	2169788	AT1G07070	8.02321	9.92221	+	TRUE	3UTR
1	2171850	2171944	AT1G07080	5.35272	7.62441	+	TRUE	3UTR
1	2171988	2172032	AT1G07080	5.42765	4.60501	+	TRUE	3UTR
1	2178136	2178354	AT1G07110	3.67087	4.80599	-	TRUE	3UTR
1	2192056	2192234	AT1G07140	3.14353	2.1414	-	TRUE	3UTR
1	2200961	2200993	AT1G07170	3.61784	1.81308	+	TRUE	exon
1	2201023	2201053	AT1G07170	7.16298	6.91472	+	TRUE	3UTR
1	2216842	2216888	AT1G07210	6.4825	5.99306	+	TRUE	3UTR
1	2225376	2225406	AT1G07240	6.32439	5.80076	+	TRUE	3UTR
1	2241074	2241140	AT1G07280	5.04227	3.25121	+	TRUE	3UTR
1	2247552	2247651	AT1G07310	7.36255	8.90878	-	FALSE	3UTR
1	2250356	2250430	AT1G07320	7.81327	10.2081	+	TRUE	3UTR
1	2257587	2257680	AT1G07350	7.8501	8.64516	-	TRUE	3UTR
1	2260419	2260529	AT1G07360	4.53838	3.87321	-	TRUE	3UTR
1	2280070	2280185	AT1G07420	9.15455	10.837	+	TRUE	3UTR
1	2286330	2286429	AT1G07440	8.91009	11.1031	-	TRUE	3UTR
1	2294448	2294523	AT1G07470	7.35438	8.79442	+	TRUE	3UTR
1	2296506	2296649	AT1G07480	4.63025	5.43003	-	TRUE	3UTR
1	2309419	2309455	AT1G07510	9.33289	11.1311	+	TRUE	3UTR
1	2322602	2322634	AT1G07550	5.03431	3.20132	-	TRUE	3UTR
1	2331177	2331288	AT1G07570	9.4958	10.4286	-	TRUE	3UTR
1	2359657	2359748	AT1G07650	7.48743	8.45426	-	TRUE	3UTR
1	2370220	2370297	AT1G07670	7.6556	8.69928	-	TRUE	3UTR
1	2381100	2381144	AT1G07700	7.0904	6.87888	+	TRUE	stop
1	2381174	2381224	AT1G07700	6.46478	6.1169	+	TRUE	3UTR
1	2381253	2381291	AT1G07700	5.67666	4.0936	+	TRUE	3UTR
1	2385880	2385910	AT1G07705	4.47486	3.26301	+	TRUE	3UTR
1	2385940	2386001	AT1G07705	9.29898	10.6693	+	TRUE	3UTR
1	2397427	2397458	AT1G07740	6.30583	6.1328	-	TRUE	3UTR
1	2398846	2398918	AT1G07740	6.22913	5.99531	-	FALSE	3UTR
1	2404138	2404170	AT1G07750	5.70645	7.0125	-	TRUE	3UTR
1	2408246	2408327	AT1G07770	2.20252	1.32872	-	TRUE	3UTR
1	2410163	2410311	AT1G07780	4.80697	3.50019	-	TRUE	3UTR
1	2420585	2420635	AT1G07810	5.79983	5.12643	+	TRUE	3UTR
1	2420688	2420727	AT1G07810	9.29779	12.2328	+	TRUE	3UTR
1	2426501	2426537	AT1G07840	8.77407	9.36983	+	TRUE	3UTR
1	2463123	2463156	AT1G07940	3.98454	4.40695	-	TRUE	3UTR
1	2468879	2468915	AT1G07960	3.85245	2.4485	+	TRUE	3UTR
1	2469016	2469102	AT1G07960	6.48245	6.50595	+	TRUE	3UTR
1	2473236	2473442	AT1G07980	4.30476	3.16491	-	TRUE	3UTR
1	2482977	2483017	AT1G07990	7.81076	8.33845	+	TRUE	3UTR
1	2485948	2486044	AT1G08010	5.44328	3.81023	-	TRUE	3UTR
1	2489560	2489637	AT1G08030	6.29097	6.11021	-	TRUE	exon
1	2495396	2495505	AT1G08040	5.62753	4.5815	-	TRUE	3UTR
1	2501789	2501910	AT1G08060	7.09125	6.86534	-	TRUE	3UTR
1	2537625	2537679	AT1G08110	5.07485	4.0936	+	TRUE	3UTR
1	2537769	2537880	AT1G08110	6.66775	9.62419	+	TRUE	3UTR
1	2564583	2564737	AT1G08180	5.05546	4.09952	-	FALSE	3UTR
1	2573225	2573255	AT1G08190	6.58361	7.67477	+	TRUE	3UTR
1	2573889	2574273	AT1G08200	5.24123	5.98798	-	TRUE	3UTR
1	2581066	2581139	AT1G08220	6.70705	5.87484	-	TRUE	3UTR
1	2632889	2632993	AT1G08350	5.40588	4.09952	-	TRUE	3UTR
1	2637808	2637866	AT1G08360	3.21657	3.15592	+	TRUE	3UTR
1	2640412	2640512	AT1G08370	5.49471	6.19217	+	TRUE	3UTR
1	2656983	2657015	AT1G08420	6.71404	8.50315	+	TRUE	3UTR
1	2679442	2679484	AT1G08465	8.09295	9.10791	+	TRUE	3UTR
1	2679625	2679655	AT1G08465	8.69596	10.6693	+	TRUE	3UTR
1	2679692	2679722	AT1G08465	6.2839	6.09818	+	TRUE	3UTR
1	2685500	2685564	AT1G08480	2.95815	2.63399	+	TRUE	3UTR
1	2685717	2685840	AT1G08490	8.55967	11.1031	-	TRUE	3UTR
1	2691147	2691295	AT1G08510	7.04827	7.91222	-	TRUE	3UTR
1	2700831	2700881	AT1G08520	5.77868	5.02899	+	TRUE	3UTR
1	2714563	2714626	AT1G08570	7.14768	7.24681	+	FALSE	3UTR
1	2715129	2715289	AT1G08580	3.37031	1.82558	-	TRUE	3UTR
1	2768522	2768598	AT1G08680	4.12103	4.07205	+	TRUE	3UTR
1	2779163	2779214	AT1G08720	7.26606	7.14578	+	TRUE	3UTR
1	2804398	2804450	AT1G08750	4.72294	3.21738	+	TRUE	3UTR
1	2809656	2809722	AT1G08770	6.5144	5.80954	+	FALSE	3UTR
1	2809835	2809912	AT1G08780	9.38975	10.7154	-	TRUE	3UTR
1	2813061	2813192	AT1G08800	8.51112	9.59236	-	TRUE	3UTR
1	2821568	2821830	AT1G08820	9.61093	13.2963	-	TRUE	3UTR
1	2829120	2829152	AT1G08830	8.9829	10.5967	+	TRUE	3UTR
1	2852162	2852197	AT1G08890	6.78346	5.9523	+	TRUE	3UTR
1	2877058	2877108	AT1G08930	3.78589	3.8509	+	TRUE	3UTR
1	2883895	2883949	AT1G08970	7.62769	8.06816	+	TRUE	3UTR
1	2884147	2884222	AT1G08970	8.37117	10.2379	+	TRUE	3UTR
1	2886471	2886507	AT1G08980	5.2601	5.40348	+	TRUE	3UTR
1	2886535	2886567	AT1G08980	7.01105	7.75661	+	FALSE	3UTR
1	2895206	2895236	AT1G09010	9.13817	10.7721	-	TRUE	3UTR
1	2899937	2900149	AT1G09020	5.47283	6.18266	-	TRUE	3UTR
1	2921127	2921177	AT1G09060	7.85883	8.98944	-	TRUE	3UTR
1	2936595	2936677	AT1G09100	6.6409	8.73495	-	TRUE	3UTR
1	2939650	2939762	AT1G09130	4.40504	6.31224	-	TRUE	3UTR
1	2942606	2942771	AT1G09140	3.7542	3.40434	-	TRUE	3UTR
1	2948962	2949003	AT1G09150	3.15924	3.61753	+	TRUE	3UTR
1	2967986	2968042	AT1G09195	5.87897	5.12034	-	TRUE	3UTR
1	2979560	2979600	AT1G09230	7.86843	8.68495	-	TRUE	3UTR
1	2997955	2998119	AT1G09270	4.14141	5.02899	+	TRUE	3UTR
1	3001555	3001594	AT1G09290	5.40588	4.09952	-	TRUE	3UTR
1	3008126	3008233	AT1G09300	8.94588	11.1472	+	TRUE	3UTR
1	3015506	3015538	AT1G09340	6.4825	5.99306	+	FALSE	5UTR
1	3018074	3018139	AT1G09340	3.33387	3.66447	+	TRUE	3UTR
1	3045162	3045197	AT1G09430	7.69208	9.2466	+	TRUE	3UTR
1	3065876	3065906	AT1G09490	6.72466	5.85159	+	TRUE	3UTR
1	3095336	3095385	AT1G09570	3.84437	4.40695	-	TRUE	3UTR
1	3106182	3106219	AT1G09580	7.13261	7.22254	+	TRUE	3UTR
1	3107625	3107674	AT1G09590	2.67636	2.24852	+	TRUE	3UTR
1	3112916	3113013	AT1G09620	3.20364	3.16491	-	TRUE	3UTR
1	3118236	3118280	AT1G09630	6.17367	7.85971	-	TRUE	3UTR
1	3122250	3122337	AT1G09640	2.41243	1.43359	+	TRUE	3UTR
1	3122424	3122478	AT1G09640	4.12103	4.07205	+	TRUE	3UTR
1	3124382	3124469	AT1G09645	7.1266	7.38786	+	TRUE	3UTR
1	3124508	3124542	AT1G09645	6.75964	6.35492	+	TRUE	3UTR
1	3136265	3136347	AT1G09690	3.04634	3.15208	-	TRUE	3UTR
1	3147690	3147722	AT1G09730	6.30583	6.1328	-	TRUE	3UTR
1	3147838	3147947	AT1G09730	7.12037	7.23341	-	TRUE	3UTR
1	3159183	3159352	AT1G09760	8.90434	11.7181	-	TRUE	3UTR
1	3165410	3165536	AT1G09780	5.38276	5.60903	-	TRUE	3UTR
1	3173430	3173467	AT1G09794	5.2601	5.40348	+	TRUE	3UTR
1	3180555	3180651	AT1G09800	3.2837	2.66777	-	TRUE	5UTR
1	3190056	3190108	AT1G09815	6.04379	5.55665	+	FALSE	3UTR
1	3195877	3195997	AT1G09840	8.55967	11.1031	-	TRUE	3UTR
1	3203900	3203935	AT1G09850	9.29779	12.2328	+	TRUE	3UTR
1	3208555	3208611	AT1G09870	6.83441	6.98847	+	TRUE	3UTR
1	3220089	3220119	AT1G09910	5.63172	4.58463	-	TRUE	3UTR
1	3224720	3224859	AT1G09920	6.80757	6.97759	-	TRUE	3UTR
1	3256320	3256500	AT1G09980	9.61093	13.2963	-	TRUE	3UTR
1	3286840	3286874	AT1G10060	7.75806	7.44541	+	FALSE	3UTR
1	3304104	3304140	AT1G10120	7.77879	7.93998	-	TRUE	3UTR
1	3322092	3322166	AT1G10130	9.64971	13.3633	+	TRUE	3UTR
1	3333643	3333744	AT1G10170	8.78963	9.78238	-	FALSE	3UTR
1	3346466	3346547	AT1G10200	8.19514	10.7434	-	FALSE	3UTR
1	3356755	3356800	AT1G10240	6.45715	5.98798	-	TRUE	3UTR
1	3377150	3377248	AT1G10290	9.64971	13.3633	+	TRUE	3UTR
1	3377287	3377429	AT1G10290	9.54527	10.9477	+	TRUE	3UTR
1	3381652	3381768	AT1G10310	5.40588	4.09952	-	TRUE	3UTR
1	3384101	3384131	AT1G10320	5.6212	4.57933	-	TRUE	3UTR
1	3390391	3390462	AT1G10340	4.30476	3.16491	-	FALSE	3UTR
1	3393442	3393521	AT1G10350	9.14381	10.3366	-	TRUE	3UTR
1	3397115	3397204	AT1G10370	3.90476	2.04145	-	FALSE	3UTR
1	3407050	3407262	AT1G10390	6.17367	7.85971	-	TRUE	3UTR
1	3416772	3416870	AT1G10410	3.7042	3.80652	-	TRUE	3UTR
1	3428516	3428719	AT1G10430	6.80757	6.97759	-	TRUE	3UTR
1	3438190	3438318	AT1G10450	9.01557	10.466	+	TRUE	3UTR
1	3442556	3442599	AT1G10470	9.61093	13.2963	-	TRUE	3UTR
1	3460031	3460103	AT1G10500	3.32045	3.16491	-	TRUE	3UTR
1	3471354	3471438	AT1G10522	5.02549	5.40348	+	TRUE	3UTR
1	3491164	3491217	AT1G10570	6.96578	6.31534	+	TRUE	3UTR
1	3491304	3491541	AT1G10580	8.91009	11.1031	-	TRUE	3UTR
1	3502087	3502182	AT1G10590	4.66524	5.49346	-	TRUE	3UTR
1	3505306	3505337	AT1G10600	5.72146	4.96071	+	TRUE	3UTR
1	3513020	3513054	AT1G10630	2.36938	1.57255	-	TRUE	3UTR
1	3538193	3538256	AT1G10670	8.31871	11.4802	+	TRUE	3UTR
1	3556317	3556354	AT1G10700	5.77868	5.02899	+	TRUE	3UTR
1	3568203	3568379	AT1G10740	5.0056	5.40051	-	TRUE	3UTR
1	3581072	3581198	AT1G10760	4.02631	4.38973	-	TRUE	3UTR
1	3605601	3605671	AT1G10830	6.99338	6.26207	-	TRUE	3UTR
1	3607746	3607848	AT1G10840	5.0056	5.40051	-	TRUE	3UTR
1	3614563	3614743	AT1G10865	7.47569	9.59605	-	TRUE	3UTR
1	3616698	3616755	AT1G10870	9.68814	10.7696	-	TRUE	3UTR
1	3632279	3632314	AT1G10900	5.05546	4.09952	-	TRUE	3UTR
1	3632449	3632481	AT1G10900	8.72587	9.14686	-	TRUE	exon
1	3647959	3647989	AT1G10930	5.63172	4.58463	-	TRUE	3UTR
1	3655844	3656123	AT1G10940	8.69277	10.8305	-	TRUE	3UTR
1	3663836	3663881	AT1G10950	3.33387	3.66447	+	TRUE	3UTR
1	3665159	3665202	AT1G10970	9.94491	12.6284	-	TRUE	3UTR
1	3689659	3689709	AT1G11060	4.84231	3.51819	+	TRUE	3UTR
1	3727336	3727384	AT1G11130	7.22484	6.91491	+	TRUE	3UTR
1	3755539	3755572	AT1G11200	8.34887	8.50315	+	TRUE	3UTR
1	3766774	3766855	AT1G11240	6.00638	4.63309	-	TRUE	3UTR
1	3780464	3780527	AT1G11270	4.19762	2.62737	-	TRUE	3UTR
1	3787376	3787480	AT1G11280	6.35817	5.58229	-	TRUE	3UTR
1	3800812	3800895	AT1G11310	6.04924	7.52523	-	TRUE	3UTR
1	3821503	3821673	AT1G11360	3.00336	2.1414	-	TRUE	3UTR
1	3833633	3833663	AT1G11380	5.67666	4.0936	+	FALSE	exon
1	3840043	3840129	AT1G11400	6.4825	5.99306	+	TRUE	3UTR
1	3848916	3848958	AT1G11430	4.08706	3.15592	+	TRUE	stop
1	3848998	3849105	AT1G11430	5.96392	7.0241	+	TRUE	3UTR
1	3863875	3863973	AT1G11475	8.24206	10.1009	+	TRUE	3UTR
1	3864122	3864282	AT1G11480	5.12406	3.74771	-	TRUE	3UTR
1	3875302	3875410	AT1G11530	3.61784	1.81308	+	TRUE	3UTR
1	3878583	3878624	AT1G11545	4.10462	4.07971	-	TRUE	3UTR
1	3895314	3895408	AT1G11592	9.19941	10.4203	-	TRUE	exon
1	3917890	3917920	AT1G11650	4.50553	4.18961	+	TRUE	3UTR
1	3917967	3918009	AT1G11650	2.55597	1.31428	+	TRUE	3UTR
1	3918034	3918124	AT1G11650	3.56848	4.22173	+	TRUE	3UTR
1	3940673	3940712	AT1G11680	6.66775	9.62419	+	TRUE	3UTR
1	3969640	3969716	AT1G11750	8.28458	9.17658	+	TRUE	3UTR
1	3972192	3972224	AT1G11760	8.56858	10.3699	-	TRUE	3UTR
1	3977446	3977543	AT1G11780	9.26051	12.1813	-	TRUE	3UTR
1	3985417	3985467	AT1G11800	6.82655	7.46135	-	TRUE	3UTR
1	3991097	3991173	AT1G11820	5.1009	3.96001	-	TRUE	stop
1	4012864	4012897	AT1G11890	4.98162	3.97149	+	TRUE	3UTR
1	4012937	4013079	AT1G11890	3.71912	3.79924	+	TRUE	3UTR
1	4016409	4016485	AT1G11905	8.25796	8.44381	+	TRUE	3UTR
1	4016835	4017044	AT1G11910	3.55406	4.22772	-	TRUE	3UTR
1	4030380	4030419	AT1G11930	7.95399	7.98793	+	TRUE	3UTR
1	4039763	4039796	AT1G11960	3.83754	2.4601	-	TRUE	3UTR
1	4050019	4050162	AT1G12000	4.53838	3.87321	-	TRUE	3UTR
1	4075984	4076020	AT1G12050	6.13059	5.99306	+	TRUE	3UTR
1	4076060	4076126	AT1G12050	3.76912	3.39725	+	TRUE	3UTR
1	4109335	4109473	AT1G12110	6.71404	8.50315	+	TRUE	3UTR
1	4123364	4123414	AT1G12140	4.32167	3.15592	+	FALSE	3UTR
1	4147794	4147825	AT1G12220	6.15638	4.84075	+	TRUE	3UTR
1	4150718	4150859	AT1G12230	9.75768	14.1264	+	TRUE	3UTR
1	4157456	4157486	AT1G12240	6.05841	5.43769	+	TRUE	3UTR
1	4157529	4157566	AT1G12240	6.14455	5.55665	+	TRUE	3UTR
1	4161286	4161335	AT1G12250	4.37103	2.36971	+	TRUE	3UTR
1	4161362	4161402	AT1G12250	5.49471	6.19217	+	TRUE	3UTR
1	4174668	4174738	AT1G12270	5.96392	7.0241	+	TRUE	3UTR
1	4178393	4178571	AT1G12290	4.4369	3.20132	-	TRUE	3UTR
1	4200688	4200729	AT1G12350	5.02549	5.40348	+	TRUE	3UTR
1	4206161	4206354	AT1G12360	6.66775	9.62419	+	TRUE	3UTR
1	4221688	4221729	AT1G12390	7.3336	7.58433	+	TRUE	3UTR
1	4225037	4225073	AT1G12410	9.09238	13.2001	+	TRUE	3UTR
1	4233903	4234001	AT1G12430	9.29609	11.0939	-	TRUE	3UTR
1	4245787	4245827	AT1G12450	9.29779	12.2328	+	TRUE	stop
1	4269026	4269160	AT1G12530	6.09464	4.77846	-	TRUE	3UTR
1	4285760	4285806	AT1G12580	4.6489	5.433	+	TRUE	3UTR
1	4303345	4303541	AT1G12640	7.92288	7.96658	-	TRUE	3UTR
1	4307848	4307917	AT1G12650	7.61765	7.89951	+	TRUE	3UTR
1	4319978	4320024	AT1G12680	7.50841	8.98944	-	TRUE	3UTR
1	4326798	4326854	AT1G12710	4.85789	2.97834	-	TRUE	3UTR
1	4345018	4345158	AT1G12750	7.21962	8.62071	-	TRUE	3UTR
1	4350691	4350773	AT1G12760	6.43314	8.76096	+	TRUE	3UTR
1	4353611	4353650	AT1G12770	8.24206	10.1009	+	TRUE	3UTR
1	4359310	4359389	AT1G12790	5.47407	3.85734	-	TRUE	3UTR
1	4368602	4368635	AT1G12810	4.6489	5.433	+	TRUE	3UTR
1	4368683	4368772	AT1G12810	9.72378	12.2328	+	TRUE	3UTR
1	4378252	4378427	AT1G12840	3.68578	4.80398	+	TRUE	3UTR
1	4378458	4378502	AT1G12840	9.56779	12.0234	+	TRUE	3UTR
1	4378944	4378975	AT1G12845	5.40588	4.09952	-	FALSE	3UTR
1	4392483	4392547	AT1G12900	5.01831	6.18703	-	FALSE	3UTR
1	4398461	4398518	AT1G12930	5.26633	3.93528	-	TRUE	3UTR
1	4420631	4420661	AT1G12950	5.5146	4.31903	+	FALSE	exon
1	4422535	4422619	AT1G12950	7.18632	7.98793	+	FALSE	3UTR
1	4425677	4425734	AT1G12970	5.2601	5.40348	+	TRUE	3UTR
1	4436142	4436276	AT1G13000	7.15799	7.96658	-	TRUE	3UTR
1	4440547	4440764	AT1G13020	8.55967	11.1031	-	TRUE	3UTR
1	4444097	4444272	AT1G13030	8.73013	9.98486	-	TRUE	3UTR
1	4454768	4454814	AT1G13060	2.95815	2.63399	+	TRUE	3UTR
1	4469269	4469393	AT1G13120	6.45715	5.98798	-	TRUE	stop
1	4488682	4488859	AT1G13170	6.40386	5.29998	-	TRUE	3UTR
1	4498243	4498274	AT1G13180	8.26115	8.73025	+	TRUE	3UTR
1	4498305	4498394	AT1G13180	8.26115	8.73025	+	TRUE	3UTR
1	4501389	4501462	AT1G13190	9.93019	12.472	+	TRUE	3UTR
1	4501707	4501790	AT1G13195	7.43451	7.79761	-	TRUE	3UTR
1	4509027	4509099	AT1G13210	4.63025	5.43003	-	TRUE	3UTR
1	4547143	4547178	AT1G13270	6.13059	5.99306	+	TRUE	stop
1	4558581	4558681	AT1G13300	5.42676	4.0936	+	TRUE	3UTR
1	4563537	4563700	AT1G13320	6.17367	7.85971	-	TRUE	3UTR
1	4570455	4570495	AT1G13330	5.07787	3.26301	+	TRUE	3UTR
1	4572421	4572467	AT1G13350	3.6046	1.54963	-	TRUE	3UTR
1	4589115	4589151	AT1G13380	6.10673	5.98798	-	TRUE	3UTR
1	4608231	4608431	AT1G13440	2.57794	1.8448	-	TRUE	3UTR
1	4612901	4612940	AT1G13450	5.23922	5.40051	-	TRUE	3UTR
1	4618186	4618233	AT1G13460	8.60145	10.4068	+	TRUE	3UTR
1	4638684	4638745	AT1G13560	3.22857	1.66659	-	TRUE	3UTR
1	4642406	4642533	AT1G13570	4.70504	3.20132	-	TRUE	3UTR
1	4694246	4694298	AT1G13690	6.04379	5.55665	+	TRUE	3UTR
1	4712348	4712385	AT1G13730	6.57793	6.75385	+	TRUE	3UTR
1	4712506	4712540	AT1G13730	5.42601	4.03306	+	TRUE	3UTR
1	4715441	4715485	AT1G13750	3.57899	2.81245	-	TRUE	3UTR
1	4724353	4724397	AT1G13770	6.18326	5.85159	+	TRUE	3UTR
1	4735279	4735318	AT1G13810	9.98442	12.686	+	TRUE	3UTR
1	4737646	4737690	AT1G13820	8.24206	10.1009	+	TRUE	3UTR
1	4737723	4737834	AT1G13820	6.90235	9.62419	+	TRUE	3UTR
1	4779199	4779236	AT1G13960	9.71125	11.7203	+	TRUE	3UTR
1	4779259	4779310	AT1G13960	4.01912	2.36971	+	TRUE	3UTR
1	4796504	4796564	AT1G13990	5.02549	5.40348	+	TRUE	3UTR
1	4800102	4800134	AT1G14000	3.33387	3.66447	+	TRUE	3UTR
1	4800176	4800216	AT1G14000	5.77868	5.02899	+	TRUE	3UTR
1	4800222	4800386	AT1G14010	5.15588	6.88534	-	TRUE	3UTR
1	4814596	4814626	AT1G14040	4.77021	2.79151	+	TRUE	3UTR
1	4817172	4817228	AT1G14060	4.77199	4.61902	-	TRUE	3UTR
1	4840658	4840695	AT1G14150	5.17676	6.89547	+	TRUE	3UTR
1	4856843	4856925	AT1G14210	4.48317	2.69887	-	TRUE	3UTR
1	4880110	4880250	AT1G14290	8.91009	11.1031	-	TRUE	3UTR
1	4882426	4882532	AT1G14300	9.93407	11.2038	-	TRUE	3UTR
1	4886696	4886746	AT1G14310	9.64971	13.3633	+	TRUE	3UTR
1	4889539	4889577	AT1G14320	2.67636	2.24852	+	TRUE	3UTR
1	4898799	4898855	AT1G14340	6.0615	5.5062	+	TRUE	3UTR
1	4898879	4898910	AT1G14340	4.01912	2.36971	+	TRUE	3UTR
1	4918056	4918152	AT1G14380	6.9834	7.74085	-	TRUE	3UTR
1	4927097	4927283	AT1G14400	4.40504	6.31224	-	TRUE	3UTR
1	4929153	4929279	AT1G14410	5.1501	4.04358	-	TRUE	3UTR
1	4946266	4946474	AT1G14450	9.26051	12.1813	-	TRUE	3UTR
1	4961929	4962111	AT1G14510	5.23922	5.40051	-	TRUE	3UTR
1	4971192	4971286	AT1G14530	9.12975	10.4132	-	TRUE	3UTR
1	4987255	4987291	AT1G14570	8.13898	8.50636	+	TRUE	3UTR
1	5008343	5008386	AT1G14610	9.44204	12.6101	-	TRUE	3UTR
1	5014800	5014967	AT1G14620	8.47767	9.29729	-	TRUE	3UTR
1	5030612	5030650	AT1G14650	7.13696	10.5257	+	TRUE	3UTR
1	5032008	5032106	AT1G14660	8.02137	8.9868	-	TRUE	3UTR
1	5040372	5040480	AT1G14670	5.17676	6.89547	+	TRUE	3UTR
1	5043999	5044039	AT1G14685	7.9096	10.9109	+	TRUE	3UTR
1	5051769	5051963	AT1G14690	7.02063	6.30222	-	TRUE	3UTR
1	5061922	5062113	AT1G14710	7.58305	9.31776	-	TRUE	3UTR
1	5066720	5066765	AT1G14720	9.15473	11.9749	-	TRUE	3UTR
1	5075290	5075425	AT1G14740	4.09553	4.42653	-	TRUE	3UTR
1	5102522	5102677	AT1G14810	3.20364	3.16491	-	TRUE	3UTR
1	5105175	5105281	AT1G14820	8.30875	9.60178	-	TRUE	stop
1	5107465	5107683	AT1G14830	2.44725	1.94682	-	TRUE	3UTR
1	5112127	5112303	AT1G14840	7.03433	6.3232	-	TRUE	3UTR
1	5116703	5116937	AT1G14850	6.45715	5.98798	-	TRUE	3UTR
1	5138469	5138544	AT1G14900	6.46776	5.99531	-	TRUE	3UTR
1	5139799	5139865	AT1G14910	4.20811	1.99025	-	TRUE	3UTR
1	5165711	5165854	AT1G14980	6.40729	8.73495	-	TRUE	3UTR
1	5167237	5167299	AT1G14990	6.9129	6.14307	-	TRUE	3UTR
1	5173078	5173213	AT1G15020	5.16801	3.74642	-	TRUE	3UTR
1	5179871	5179957	AT1G15030	8.45598	9.47421	+	TRUE	3UTR
1	5183719	5183783	AT1G15060	4.70504	3.20132	-	TRUE	3UTR
1	5203949	5204072	AT1G15120	5.52868	8.40611	+	TRUE	3UTR
1	5206065	5206189	AT1G15130	4.63025	5.43003	-	TRUE	3UTR
1	5222828	5222872	AT1G15170	7.47301	7.58433	+	TRUE	3UTR
1	5222916	5222947	AT1G15170	5.80254	4.90392	+	TRUE	3UTR
1	5223226	5223303	AT1G15175	5.63172	4.58463	-	TRUE	exon
1	5228395	5228441	AT1G15200	5.24239	3.95046	-	TRUE	3UTR
1	5239901	5239939	AT1G15215	6.24737	5.99703	+	TRUE	3UTR
1	5248628	5248663	AT1G15240	7.67576	7.3041	+	TRUE	3UTR
1	5257126	5257178	AT1G15290	7.27405	7.4911	-	TRUE	3UTR
1	5275738	5275808	AT1G15340	5.94006	7.0125	-	TRUE	3UTR
1	5278341	5278460	AT1G15350	7.91539	8.64573	-	TRUE	3UTR
1	5288415	5288519	AT1G15370	4.42294	6.32299	+	TRUE	3UTR
1	5295644	5295690	AT1G15390	9.64971	13.3633	+	TRUE	3UTR
1	5296213	5296354	AT1G15400	5.07173	6.59335	-	FALSE	3UTR
1	5301657	5301719	AT1G15420	8.37414	10.4148	-	TRUE	3UTR
1	5306102	5306190	AT1G15440	7.07577	6.38979	-	TRUE	3UTR
1	5328794	5328828	AT1G15500	4.77497	4.60501	+	TRUE	3UTR
1	5402249	5402280	AT1G15690	4.68485	6.02335	+	TRUE	3UTR
1	5402358	5402388	AT1G15690	3.0587	3.14238	+	TRUE	3UTR
1	5414559	5414639	AT1G15740	5.96392	7.0241	+	TRUE	3UTR
1	5414718	5414843	AT1G15740	4.6489	5.433	+	TRUE	3UTR
1	5414911	5415074	AT1G15750	6.10673	5.98798	-	TRUE	3UTR
1	5430185	5430337	AT1G15780	6.88879	6.47609	-	TRUE	3UTR
1	5446628	5446666	AT1G15820	4.98067	6.13264	-	TRUE	3UTR
1	5481969	5482080	AT1G15950	3.41721	2.21044	+	TRUE	3UTR
1	5486340	5486456	AT1G15970	9.09457	9.75308	-	TRUE	3UTR
1	5491238	5491270	AT1G15980	5.42676	4.0936	+	TRUE	3UTR
1	5495166	5495202	AT1G16000	8.75285	9.31965	+	TRUE	3UTR
1	5495306	5495383	AT1G16010	6.46776	5.99531	-	TRUE	3UTR
1	5501153	5501211	AT1G16020	6.83441	6.98847	+	TRUE	3UTR
1	5501300	5501330	AT1G16020	5.64186	4.57618	+	TRUE	3UTR
1	5515780	5515850	AT1G16080	3.43759	3.21738	+	TRUE	3UTR
1	5528045	5528092	AT1G16130	7.33298	8.2042	+	TRUE	3UTR
1	5538805	5538893	AT1G16170	9.78248	12.861	-	TRUE	3UTR
1	5545888	5546075	AT1G16190	4.47294	4.73028	+	TRUE	3UTR
1	5546156	5546257	AT1G16210	6.63774	6.745	-	TRUE	3UTR
1	5555051	5555229	AT1G16240	8.88569	11.016	-	TRUE	3UTR
1	5568346	5568445	AT1G16280	5.7563	5.03024	-	TRUE	3UTR
1	5587775	5587805	AT1G16340	6.82655	7.46135	-	TRUE	3UTR
1	5587930	5587979	AT1G16340	4.41105	3.16491	-	TRUE	3UTR
1	5615414	5615476	AT1G16430	5.02268	3.15592	+	TRUE	3UTR
1	5619708	5619785	AT1G16460	6.80757	6.97759	-	TRUE	3UTR
1	5625507	5625586	AT1G16470	6.43314	8.76096	+	TRUE	3UTR
1	5651141	5651174	AT1G16520	5.68089	4.65768	+	TRUE	3UTR
1	5665292	5665415	AT1G16540	8.95225	10.0054	+	TRUE	3UTR
1	5670496	5670552	AT1G16560	9.42677	10.7503	+	TRUE	3UTR
1	5670640	5670729	AT1G16570	7.15799	7.96658	-	TRUE	3UTR
1	5675698	5675872	AT1G16610	4.80546	6.13264	-	TRUE	3UTR
1	5691129	5691207	AT1G16650	5.77868	5.02899	+	TRUE	3UTR
1	5709450	5709487	AT1G16690	9.43167	11.2494	+	TRUE	3UTR
1	5711786	5711880	AT1G16700	5.72931	7.0241	+	TRUE	3UTR
1	5722176	5722234	AT1G16710	2.98196	2.12769	+	TRUE	3UTR
1	5726269	5726355	AT1G16720	7.81164	9.42769	+	TRUE	3UTR
1	5745383	5745424	AT1G16800	5.62753	4.5815	-	TRUE	3UTR
1	5756697	5756748	AT1G16810	2.5004	1.83202	+	TRUE	3UTR
1	5756813	5756848	AT1G16810	6.19853	7.87922	+	TRUE	3UTR
1	5770455	5770493	AT1G16860	9.40338	11.7222	+	TRUE	3UTR
1	5770763	5770949	AT1G16870	4.07115	3.16491	-	TRUE	3UTR
1	5776146	5776294	AT1G16880	9.27856	12.8422	+	TRUE	3UTR
1	5776302	5776511	AT1G16890	2.20252	1.32872	-	TRUE	3UTR
1	5779083	5779126	AT1G16900	8.07143	8.18639	-	TRUE	3UTR
1	5786608	5786740	AT1G16916	6.10673	5.98798	-	FALSE	3UTR
1	5787410	5787522	AT1G16920	5.00551	4.46844	-	TRUE	3UTR
1	5791659	5791700	AT1G16930	5.68089	4.65768	+	TRUE	3UTR
1	5800993	5801109	AT1G16970	9.93407	11.2038	-	TRUE	3UTR
1	5840363	5840409	AT1G17080	8.28528	11.4382	-	TRUE	3UTR
1	5853849	5853908	AT1G17120	5.96392	7.0241	+	TRUE	3UTR
1	5856498	5856570	AT1G17130	3.21657	3.15592	+	TRUE	3UTR
1	5869215	5869260	AT1G17160	5.1842	3.50641	+	TRUE	3UTR
1	5909334	5909392	AT1G17270	3.83948	1.94682	-	TRUE	3UTR
1	5916905	5917167	AT1G17280	8.56739	10.6604	-	TRUE	3UTR
1	5926047	5926096	AT1G17290	3.76912	3.39725	+	TRUE	exon
1	5926220	5926346	AT1G17290	7.37157	11.4063	+	TRUE	3UTR
1	5938498	5938535	AT1G17340	9.29779	12.2328	+	TRUE	3UTR
1	5938607	5938651	AT1G17340	4.37103	2.36971	+	TRUE	3UTR
1	5944317	5944381	AT1G17350	4.94083	3.0872	+	TRUE	3UTR
1	5951568	5951786	AT1G17370	9.26051	12.1813	-	TRUE	3UTR
1	5984099	5984154	AT1G17440	8.20925	10.0632	-	TRUE	3UTR
1	5988450	5988486	AT1G17450	5.83752	4.78476	-	TRUE	3UTR
1	5998427	5998460	AT1G17455	9.43167	11.2494	+	TRUE	3UTR
1	6006238	6006303	AT1G17470	7.71601	10.0881	+	TRUE	3UTR
1	6009191	6009240	AT1G17490	6.83441	6.98847	+	TRUE	3UTR
1	6023383	6023418	AT1G17500	4.39299	2.39455	+	TRUE	3UTR
1	6023444	6023506	AT1G17500	7.53824	9.03244	+	TRUE	3UTR
1	6024702	6024837	AT1G17520	6.45715	5.98798	-	TRUE	3UTR
1	6037493	6037608	AT1G17560	4.0042	2.38217	-	TRUE	3UTR
1	6049328	6049361	AT1G17580	4.89815	2.86626	+	TRUE	3UTR
1	6067264	6067294	AT1G17640	5.63172	4.58463	-	TRUE	3UTR
1	6082786	6082828	AT1G17690	9.81361	12.0604	-	TRUE	3UTR
1	6093345	6093702	AT1G17720	9.65922	13.364	-	TRUE	3UTR
1	6105178	6105215	AT1G17745	6.41832	5.92586	+	TRUE	3UTR
1	6110095	6110180	AT1G17760	8.61878	10.4923	-	TRUE	3UTR
1	6125141	6125171	AT1G17780	4.66674	2.39455	+	TRUE	stop
1	6125383	6125413	AT1G17790	5.8932	5.1516	-	TRUE	3UTR
1	6131572	6131647	AT1G17820	9.39496	11.2038	-	TRUE	3UTR
1	6146027	6146057	AT1G17840	7.30195	7.5274	+	TRUE	3UTR
1	6146145	6146227	AT1G17850	5.05546	4.09952	-	TRUE	3UTR
1	6154369	6154409	AT1G17890	8.50699	10.4812	-	TRUE	3UTR
1	6166449	6166479	AT1G17930	6.22913	5.99531	-	TRUE	3UTR
1	6187553	6187635	AT1G17980	8.12797	9.95701	-	TRUE	3UTR
1	6206907	6206994	AT1G18040	9.84956	12.1813	-	TRUE	3UTR
1	6213789	6213967	AT1G18070	5.30629	5.8645	-	TRUE	3UTR
1	6278859	6279041	AT1G18260	7.92288	7.96658	-	TRUE	3UTR
1	6283471	6283592	AT1G18270	6.93531	6.67241	-	TRUE	3UTR
1	6316832	6316937	AT1G18360	6.71846	7.16231	-	TRUE	3UTR
1	6356025	6356058	AT1G18460	7.63136	8.13661	+	TRUE	3UTR
1	6356165	6356344	AT1G18470	9.52951	11.9749	-	TRUE	3UTR
1	6372875	6373037	AT1G18500	6.19853	7.87922	+	TRUE	3UTR
1	6398051	6398130	AT1G18580	7.66324	8.20722	+	TRUE	3UTR
1	6409122	6409160	AT1G18610	8.91722	10.2909	+	TRUE	3UTR
1	6416319	6416408	AT1G18630	6.83441	6.98847	+	TRUE	3UTR
1	6425641	6425689	AT1G18660	4.37103	2.36971	+	TRUE	3UTR
1	6425725	6425842	AT1G18660	9.64971	13.3633	+	TRUE	3UTR
1	6426917	6426954	AT1G18670	8.10747	8.48705	-	TRUE	3UTR
1	6432058	6432133	AT1G18680	5.00499	3.16491	-	TRUE	3UTR
1	6434420	6434499	AT1G18690	4.77965	2.61674	+	TRUE	5UTR
1	6443047	6443084	AT1G18700	3.94507	3.39725	+	TRUE	3UTR
1	6457910	6458018	AT1G18720	5.94006	7.0125	-	TRUE	3UTR
1	6462022	6462058	AT1G18730	4.37103	2.36971	+	TRUE	3UTR
1	6462086	6462238	AT1G18730	9.64971	13.3633	+	TRUE	3UTR
1	6475765	6475818	AT1G18773	6.2839	6.09818	+	TRUE	3UTR
1	6481332	6481384	AT1G18800	6.6409	8.73495	-	TRUE	3UTR
1	6500847	6501001	AT1G18840	7.94983	7.79761	-	TRUE	3UTR
1	6504773	6504847	AT1G18850	6.54831	5.554	-	TRUE	3UTR
1	6523350	6523410	AT1G18890	6.51311	5.58815	-	TRUE	3UTR
1	6532549	6532582	AT1G18900	5.34725	3.85233	+	TRUE	3UTR
1	6532585	6532689	AT1G18910	9.51455	11.2573	-	TRUE	3UTR
1	6561040	6561202	AT1G19000	5.29859	6.66769	-	TRUE	3UTR
1	6586375	6586455	AT1G19080	8.09295	9.10791	+	TRUE	3UTR
1	6601147	6601180	AT1G19100	7.61117	7.19453	+	TRUE	stop
1	6605770	6605801	AT1G19110	6.6148	6.15846	+	TRUE	3UTR
1	6605852	6605884	AT1G19110	4.32167	3.15592	+	TRUE	3UTR
1	6609254	6609301	AT1G19120	4.08706	3.15592	+	TRUE	3UTR
1	6609335	6609479	AT1G19130	6.45715	5.98798	-	TRUE	3UTR
1	6610833	6611017	AT1G19140	4.4991	3.08822	-	TRUE	3UTR
1	6628200	6628309	AT1G19220	5.16554	3.51344	-	TRUE	3UTR
1	6649412	6649609	AT1G19240	8.20925	10.0632	-	TRUE	3UTR
1	6665843	6665878	AT1G19270	3.78891	1.43156	+	TRUE	3UTR
1	6680599	6680682	AT1G19330	5.7563	5.03024	-	TRUE	3UTR
1	6680782	6680814	AT1G19330	7.30525	6.75223	-	TRUE	3UTR
1	6690489	6690637	AT1G19360	5.78836	5.554	-	FALSE	3UTR
1	6692793	6692868	AT1G19370	7.01864	6.745	-	TRUE	3UTR
1	6712077	6712275	AT1G19400	7.77969	7.77907	-	TRUE	3UTR
1	6746439	6746469	AT1G19480	5.22094	3.57975	+	TRUE	3UTR
1	6751495	6751526	AT1G19485	5.68089	4.65768	+	TRUE	3UTR
1	6762649	6762703	AT1G19520	8.28458	9.17658	+	TRUE	3UTR
1	6764704	6764764	AT1G19530	4.08706	3.15592	+	FALSE	3UTR
1	6764878	6764924	AT1G19530	5.51614	4.72082	+	FALSE	3UTR
1	6777177	6777214	AT1G19580	7.18632	7.98793	+	TRUE	3UTR
1	6777250	6777312	AT1G19580	5.96392	7.0241	+	TRUE	3UTR
1	6800028	6800143	AT1G19660	3.20364	3.16491	-	TRUE	3UTR
1	6807781	6807811	AT1G19680	7.14768	7.24681	+	TRUE	3UTR
1	6809758	6809859	AT1G19700	9.84956	12.1813	-	TRUE	3UTR
1	6816750	6816810	AT1G19715	8.62408	10.0668	-	TRUE	3UTR
1	6823043	6823121	AT1G19730	4.30476	3.16491	-	TRUE	3UTR
1	6825324	6825359	AT1G19740	6.01649	5.024	+	TRUE	3UTR
1	6856060	6856184	AT1G19835	6.10673	5.98798	-	TRUE	3UTR
1	6895069	6895226	AT1G19870	8.55967	11.1031	-	TRUE	3UTR
1	6914368	6914422	AT1G19910	3.68578	4.80398	+	TRUE	3UTR
1	6914446	6914535	AT1G19910	4.14141	5.02899	+	TRUE	3UTR
1	6914675	6914763	AT1G19920	7.50841	8.98944	-	TRUE	3UTR
1	6937960	6938001	AT1G20010	4.81065	5.74415	-	TRUE	3UTR
1	6944915	6944965	AT1G20020	5.35272	7.62441	+	TRUE	3UTR
1	6950208	6950245	AT1G20050	6.6042	6.15574	+	TRUE	3UTR
1	6968686	6968718	AT1G20090	6.50195	8.33739	+	TRUE	3UTR
1	6968749	6968786	AT1G20090	5.96392	7.0241	+	TRUE	3UTR
1	6968828	6968865	AT1G20090	8.62208	12.513	+	TRUE	3UTR
1	6974606	6974675	AT1G20110	5.42676	4.0936	+	TRUE	3UTR
1	6974713	6974832	AT1G20110	6.43314	8.76096	+	TRUE	3UTR
1	7001256	7001386	AT1G20200	9.01018	11.7591	-	TRUE	3UTR
1	7004938	7005067	AT1G20220	7.85883	8.98944	-	TRUE	3UTR
1	7007875	7007960	AT1G20225	7.50841	8.98944	-	TRUE	3UTR
1	7020320	7020388	AT1G20260	3.94507	3.39725	+	TRUE	3UTR
1	7020418	7020559	AT1G20260	8.68953	11.401	+	TRUE	3UTR
1	7020803	7020910	AT1G20270	9.81361	12.0604	-	TRUE	3UTR
1	7031428	7031462	AT1G20300	9.79437	11.9584	+	TRUE	3UTR
1	7038805	7038902	AT1G20330	4.89898	3.89128	-	TRUE	3UTR
1	7078931	7079022	AT1G20410	9.68553	11.8387	-	TRUE	3UTR
1	7083335	7083420	AT1G20430	4.77199	4.61902	-	TRUE	3UTR
1	7093262	7093298	AT1G20460	8.60145	10.4068	+	TRUE	3UTR
1	7115260	7115324	AT1G20540	5.27656	3.89132	+	TRUE	3UTR
1	7119758	7119827	AT1G20560	6.62682	6.00779	-	TRUE	3UTR
1	7126864	7126941	AT1G20575	8.91009	11.1031	-	TRUE	3UTR
1	7130568	7130598	AT1G20580	3.24125	1.65386	+	TRUE	3UTR
1	7134313	7134380	AT1G20600	9.29898	10.6693	+	TRUE	3UTR
1	7149616	7149756	AT1G20630	5.31386	6.06377	+	TRUE	3UTR
1	7176046	7176149	AT1G20691	3.32045	3.16491	-	TRUE	3UTR
1	7181214	7181295	AT1G20696	2.75706	2.17687	+	TRUE	3UTR
1	7214789	7214825	AT1G20760	6.33228	5.31166	+	TRUE	3UTR
1	7215087	7215186	AT1G20770	7.33287	7.25191	-	TRUE	3UTR
1	7220636	7220666	AT1G20780	5.65031	5.33533	+	TRUE	3UTR
1	7233433	7233541	AT1G20810	8.59397	11.1472	+	TRUE	3UTR
1	7234995	7235026	AT1G20816	6.81908	6.02302	+	TRUE	3UTR
1	7244950	7244980	AT1G20840	5.45465	6.16001	-	TRUE	3UTR
1	7262406	7262579	AT1G20880	6.61852	6.90488	-	TRUE	3UTR
1	7266152	7266182	AT1G20890	4.6503	2.40657	-	FALSE	3UTR
1	7273972	7274010	AT1G20900	6.42798	5.30184	+	TRUE	3UTR
1	7276949	7277123	AT1G20910	5.0056	5.40051	-	TRUE	3UTR
1	7289062	7289129	AT1G20920	6.13059	5.99306	+	TRUE	3UTR
1	7297413	7297458	AT1G20950	3.83754	2.4601	-	TRUE	3UTR
1	7301865	7301955	AT1G20960	8.3917	9.74699	-	TRUE	3UTR
1	7319327	7319360	AT1G20970	5.02549	5.40348	+	TRUE	3UTR
1	7319398	7319468	AT1G20970	5.25334	4.32624	+	TRUE	3UTR
1	7329151	7329186	AT1G20980	6.13855	7.64229	+	TRUE	3UTR
1	7329262	7329308	AT1G20980	3.24125	1.65386	+	TRUE	3UTR
1	7375640	7375743	AT1G21065	9.64971	13.3633	+	TRUE	3UTR
1	7378628	7378744	AT1G21080	5.94006	7.0125	-	TRUE	3UTR
1	7419493	7419530	AT1G21170	8.53634	10.2215	+	TRUE	3UTR
1	7419698	7419914	AT1G21190	7.85883	8.98944	-	TRUE	3UTR
1	7485467	7485527	AT1G21370	4.42622	3.15592	+	TRUE	3UTR
1	7485578	7485609	AT1G21370	6.81206	7.37409	+	TRUE	3UTR
1	7485686	7485765	AT1G21380	5.15588	6.88534	-	TRUE	3UTR
1	7499496	7499557	AT1G21410	6.82943	7.42871	+	TRUE	3UTR
1	7511538	7511581	AT1G21450	7.18777	6.5301	+	TRUE	3UTR
1	7578818	7578891	AT1G21610	9.71125	11.7203	+	TRUE	3UTR
1	7587873	7587904	AT1G21630	5.21752	4.72809	+	TRUE	3UTR
1	7588005	7588094	AT1G21630	4.00065	5.02899	+	TRUE	3UTR
1	7592722	7592917	AT1G21650	8.93535	9.79327	-	TRUE	3UTR
1	7600883	7601007	AT1G21651	6.80757	6.97759	-	TRUE	3UTR
1	7608939	7608976	AT1G21660	5.49471	6.19217	+	TRUE	3UTR
1	7615162	7615246	AT1G21680	3.41721	2.21044	+	TRUE	3UTR
1	7618370	7618466	AT1G21690	7.18632	7.98793	+	TRUE	stop
1	7620021	7620123	AT1G21700	8.52155	9.18854	-	TRUE	3UTR
1	7628136	7628215	AT1G21720	2.55597	1.31428	+	TRUE	3UTR
1	7651742	7651864	AT1G21770	5.43863	5.69588	-	TRUE	3UTR
1	7653852	7653883	AT1G21780	8.81151	12.3477	+	TRUE	stop
1	7653924	7653981	AT1G21780	3.45118	3.66447	+	TRUE	3UTR
1	7690964	7691167	AT1G21900	4.10462	4.07971	-	TRUE	3UTR
1	7714294	7714331	AT1G21930	7.59637	9.18486	+	TRUE	3UTR
1	7769965	7770000	AT1G22040	6.9455	6.53622	+	TRUE	3UTR
1	7773036	7773085	AT1G22050	6.57298	5.55665	+	TRUE	3UTR
1	7773111	7773247	AT1G22060	9.87308	12.0125	-	TRUE	3UTR
1	7791961	7792060	AT1G22070	9.20574	12.1438	+	TRUE	3UTR
1	7814802	7814972	AT1G22140	5.15588	6.88534	-	TRUE	3UTR
1	7815055	7815091	AT1G22140	3.91118	1.3015	-	FALSE	stop
1	7837628	7837774	AT1G22200	5.94006	7.0125	-	TRUE	3UTR
1	7859680	7859719	AT1G22260	6.22913	5.99531	-	TRUE	3UTR
1	7865950	7865983	AT1G22270	6.28925	5.05318	+	FALSE	3UTR
1	7875683	7875721	AT1G22280	2.55597	1.31428	+	TRUE	3UTR
1	7878928	7879126	AT1G22300	5.15588	6.88534	-	TRUE	3UTR
1	7914771	7914810	AT1G22410	2.58838	1.83202	+	TRUE	3UTR
1	7921731	7921761	AT1G22430	5.96308	5.40348	+	TRUE	3UTR
1	7926933	7927001	AT1G22450	5.96392	7.0241	+	TRUE	3UTR
1	7927035	7927124	AT1G22450	3.0587	3.14238	+	TRUE	3UTR
1	7950897	7950944	AT1G22510	4.45504	4.733	-	TRUE	3UTR
1	7953101	7953238	AT1G22520	5.0056	5.40051	-	TRUE	3UTR
1	7955602	7955658	AT1G22530	4.58617	4.84212	-	TRUE	3UTR
1	7997733	7997819	AT1G22620	9.79506	11.3692	-	TRUE	3UTR
1	8004203	8004239	AT1G22630	6.2839	6.09818	+	TRUE	3UTR
1	8013396	8013426	AT1G22650	5.63172	4.58463	-	TRUE	3UTR
1	8028216	8028328	AT1G22700	8.94748	10.5348	-	TRUE	3UTR
1	8050534	8050580	AT1G22740	7.18632	7.98793	+	TRUE	3UTR
1	8050626	8050667	AT1G22740	3.94507	3.39725	+	TRUE	3UTR
1	8067462	8067502	AT1G22770	8.71839	10.1723	+	TRUE	3UTR
1	8067597	8067636	AT1G22770	8.59397	11.1472	+	TRUE	3UTR
1	8069249	8069309	AT1G22780	9.07102	11.9542	+	TRUE	3UTR
1	8074108	8074241	AT1G22800	7.53824	9.03244	+	TRUE	3UTR
1	8080329	8080472	AT1G22840	2.58838	1.83202	+	TRUE	3UTR
1	8080587	8080644	AT1G22850	5.19894	3.88787	-	TRUE	3UTR
1	8089132	8089236	AT1G22860	8.25796	8.44381	+	TRUE	3UTR
1	8108050	8108136	AT1G22910	9.05971	10.0617	+	TRUE	3UTR
1	8109755	8109880	AT1G22920	5.70645	7.0125	-	TRUE	3UTR
1	8122027	8122082	AT1G22930	5.49471	6.19217	+	TRUE	3UTR
1	8130737	8130804	AT1G22970	8.6561	9.44079	-	TRUE	3UTR
1	8180497	8180543	AT1G23080	4.07115	3.16491	-	TRUE	3UTR
1	8180636	8180737	AT1G23080	4.07115	3.16491	-	TRUE	3UTR
1	8181121	8181197	AT1G23080	4.97671	3.18648	-	FALSE	3UTR
1	8202224	8202340	AT1G23140	4.98067	6.13264	-	TRUE	3UTR
1	8224206	8224311	AT1G23190	3.45118	3.66447	+	TRUE	3UTR
1	8224341	8224424	AT1G23190	6.19853	7.87922	+	TRUE	3UTR
1	8251716	8251786	AT1G23230	5.55217	4.39619	+	TRUE	3UTR
1	8260731	8260803	AT1G23280	6.69338	6.3087	-	TRUE	3UTR
1	8263483	8263525	AT1G23290	2.5004	1.83202	+	TRUE	3UTR
1	8297289	8297390	AT1G23380	5.76144	5.05471	-	TRUE	3UTR
1	8324063	8324133	AT1G23440	9.5062	11.2606	+	TRUE	3UTR
1	8324158	8324227	AT1G23440	5.17676	6.89547	+	TRUE	3UTR
1	8331320	8331368	AT1G23470	7.69208	7.33236	+	FALSE	3UTR
1	8406827	8406935	AT1G23780	5.7563	5.03024	-	TRUE	3UTR
1	8412027	8412197	AT1G23800	6.54831	5.554	-	TRUE	3UTR
1	8422791	8422878	AT1G23820	6.19853	7.87922	+	TRUE	3UTR
1	8427867	8427986	AT1G23860	5.47283	6.18266	-	TRUE	3UTR
1	8435566	8435609	AT1G23870	7.14525	8.49029	+	TRUE	3UTR
1	8447265	8447486	AT1G23900	7.10217	6.84451	+	TRUE	3UTR
1	8469572	8469643	AT1G23950	5.23922	5.40051	-	TRUE	3UTR
1	8478466	8478619	AT1G23960	8.91009	11.1031	-	TRUE	3UTR
1	8482035	8482078	AT1G23970	7.50841	8.98944	-	TRUE	3UTR
1	8508725	8508802	AT1G24050	5.96392	7.0241	+	TRUE	3UTR
1	8553443	8553571	AT1G24160	8.55967	11.1031	-	TRUE	3UTR
1	8560571	8560799	AT1G24180	9.96135	13.2963	-	TRUE	3UTR
1	8563612	8563740	AT1G24190	3.77527	1.44493	-	TRUE	3UTR
1	8588013	8588045	AT1G24240	9.29898	10.6693	+	TRUE	3UTR
1	8604147	8604382	AT1G24267	7.04827	7.91222	-	TRUE	3UTR
1	8612489	8612521	AT1G24280	8.69596	10.6693	+	TRUE	3UTR
1	8626389	8626432	AT1G24320	8.02137	8.9868	-	TRUE	3UTR
1	8638881	8639096	AT1G24350	9.06505	10.2739	-	TRUE	3UTR
1	8643282	8643438	AT1G24360	7.18632	7.98793	+	TRUE	3UTR
1	8663811	8663855	AT1G24440	7.05821	7.08501	+	TRUE	3UTR
1	8672407	8672489	AT1G24460	7.53824	9.03244	+	TRUE	3UTR
1	8685204	8685234	AT1G24490	5.5146	4.31903	+	TRUE	3UTR
1	8685363	8685418	AT1G24510	2.49034	1.44664	-	TRUE	3UTR
1	8744265	8744295	AT1G24706	5.20863	3.55468	+	FALSE	5UTR
1	8755279	8755333	AT1G24706	7.31672	7.25202	+	TRUE	3UTR
1	8755373	8755450	AT1G24706	7.86189	8.62535	+	TRUE	3UTR
1	8759616	8759657	AT1G24764	8.73013	9.98486	-	TRUE	3UTR
1	8769293	8769323	AT1G24793	4.03931	2.39455	+	FALSE	3UTR
1	8851649	8851679	AT1G25250	7.4377	7.51297	+	TRUE	3UTR
1	8854015	8854154	AT1G25260	7.67683	9.88906	-	TRUE	3UTR
1	8861212	8861256	AT1G25275	2.67636	2.24852	+	FALSE	3UTR
1	8866716	8866770	AT1G25280	9.99299	13.186	+	TRUE	3UTR
1	8869000	8869038	AT1G25290	6.55818	5.53299	+	TRUE	3UTR
1	8889148	8889199	AT1G25350	7.02063	6.30222	-	TRUE	3UTR
1	8900195	8900273	AT1G25375	9.58585	11.4459	-	TRUE	3UTR
1	8905804	8905877	AT1G25380	6.0615	5.5062	+	TRUE	3UTR
1	8905909	8905952	AT1G25380	8.96986	9.82473	+	TRUE	3UTR
1	8917970	8918000	AT1G25420	6.72166	6.5301	+	TRUE	stop
1	8918107	8918183	AT1G25420	4.72294	3.21738	+	TRUE	3UTR
1	8954933	8954979	AT1G25490	7.50565	9.62918	+	TRUE	3UTR
1	8955028	8955066	AT1G25490	8.36064	10.3889	+	TRUE	3UTR
1	8964141	8964171	AT1G25520	3.38324	1.81308	+	TRUE	exon
1	8964348	8964440	AT1G25520	4.08706	3.15592	+	TRUE	3UTR
1	8991902	8992014	AT1G25570	8.84099	9.85507	-	TRUE	3UTR
1	8996815	8996921	AT1G25580	5.40588	4.09952	-	TRUE	3UTR
1	9002357	9002532	AT1G25682	6.23185	5.39096	-	TRUE	3UTR
1	9022695	9022743	AT1G26090	6.81206	7.37409	+	TRUE	3UTR
1	9024381	9024464	AT1G26110	3.84437	4.40695	-	TRUE	3UTR
1	9028439	9028597	AT1G26120	8.55967	11.1031	-	TRUE	3UTR
1	9044661	9044756	AT1G26160	4.30476	3.16491	-	TRUE	3UTR
1	9047388	9047424	AT1G26170	6.94432	6.94532	-	TRUE	3UTR
1	9057173	9057248	AT1G26190	4.35462	2.38217	-	TRUE	3UTR
1	9089702	9089758	AT1G26270	3.35534	2.11548	-	FALSE	3UTR
1	9114741	9114842	AT1G26340	4.55627	3.86519	+	TRUE	3UTR
1	9154525	9154564	AT1G26460	9.99299	13.186	+	TRUE	3UTR
1	9154668	9154708	AT1G26460	6.71762	6.29743	+	TRUE	3UTR
1	9156092	9156197	AT1G26470	9.29779	12.2328	+	FALSE	3UTR
1	9163271	9163396	AT1G26520	7.15799	7.96658	-	TRUE	3UTR
1	9171141	9171177	AT1G26550	7.48464	7.58433	+	TRUE	5UTR
1	9172697	9172762	AT1G26550	2.98196	2.12769	+	TRUE	3UTR
1	9172794	9172828	AT1G26550	4.14141	5.02899	+	TRUE	3UTR
1	9172861	9172922	AT1G26550	4.14141	5.02899	+	TRUE	3UTR
1	9195648	9195777	AT1G26620	9.81361	12.0604	-	TRUE	3UTR
1	9207143	9207174	AT1G26630	2.45542	1.31428	+	TRUE	3UTR
1	9207206	9207253	AT1G26630	5.78128	8.20722	+	TRUE	3UTR
1	9207285	9207351	AT1G26630	5.72683	7.6348	+	TRUE	3UTR
1	9213856	9213895	AT1G26660	7.92482	7.95801	+	TRUE	3UTR
1	9215443	9215538	AT1G26665	7.53824	9.03244	+	TRUE	3UTR
1	9217789	9217851	AT1G26670	3.15924	3.61753	+	TRUE	3UTR
1	9224178	9224231	AT1G26690	5.63172	4.58463	-	TRUE	3UTR
1	9248065	9248147	AT1G26750	6.90235	9.62419	+	TRUE	3UTR
1	9298463	9298493	AT1G26830	2.55597	1.31428	+	TRUE	3UTR
1	9300927	9301133	AT1G26850	7.04355	8.60626	-	TRUE	3UTR
1	9315467	9315631	AT1G26880	5.15588	6.88534	-	TRUE	3UTR
1	9319657	9319739	AT1G26900	5.66365	4.8824	-	TRUE	3UTR
1	9345068	9345133	AT1G26940	7.48993	7.58433	+	TRUE	3UTR
1	9376473	9376669	AT1G27000	4.42294	6.32299	+	TRUE	3UTR
1	9380495	9380559	AT1G27020	2.76434	2.68741	+	TRUE	3UTR
1	9383814	9383851	AT1G27030	6.38528	5.87553	+	TRUE	3UTR
1	9396752	9396925	AT1G27070	5.40588	4.09952	-	TRUE	3UTR
1	9403877	9403974	AT1G27090	3.92941	3.40434	-	TRUE	3UTR
1	9432050	9432081	AT1G27150	5.77513	4.84209	+	TRUE	stop
1	9432116	9432151	AT1G27150	6.88351	6.14192	+	TRUE	3UTR
1	9432187	9432235	AT1G27150	9.38859	10.9342	+	TRUE	3UTR
1	9446700	9446830	AT1G27190	6.45715	5.98798	-	FALSE	3UTR
1	9455357	9455465	AT1G27210	5.38509	4.11401	-	TRUE	3UTR
1	9482765	9482797	AT1G27290	5.96375	6.2892	+	TRUE	3UTR
1	9484404	9484593	AT1G27310	2.73642	1.67974	-	TRUE	3UTR
1	9492234	9492335	AT1G27320	8.24206	10.1009	+	TRUE	3UTR
1	9492412	9492460	AT1G27320	5.25075	4.34803	+	TRUE	3UTR
1	9493970	9494020	AT1G27330	3.0587	3.14238	+	TRUE	3UTR
1	9497952	9498019	AT1G27340	6.19853	7.87922	+	TRUE	3UTR
1	9498209	9498256	AT1G27350	3.55406	4.22772	-	TRUE	3UTR
1	9503728	9503800	AT1G27360	3.82976	1.89341	+	TRUE	3UTR
1	9513110	9513434	AT1G27390	3.7042	3.80652	-	TRUE	3UTR
1	9516741	9516849	AT1G27400	7.12155	9.78495	+	TRUE	3UTR
1	9520960	9521011	AT1G27430	7.30597	7.27477	-	TRUE	3UTR
1	9527646	9527791	AT1G27435	6.87351	6.82798	-	TRUE	3UTR
1	9527876	9527923	AT1G27435	9.35105	10.6505	-	TRUE	3UTR
1	9533896	9533982	AT1G27450	6.43314	8.76096	+	TRUE	3UTR
1	9534009	9534053	AT1G27450	6.63038	7.32787	+	TRUE	3UTR
1	9540091	9540192	AT1G27470	3.05336	1.66659	-	TRUE	3UTR
1	9554804	9554941	AT1G27510	8.91009	11.1031	-	TRUE	3UTR
1	9562596	9562821	AT1G27530	3.56403	3.20132	-	TRUE	3UTR
1	9594625	9594686	AT1G27595	8.02539	8.94497	+	TRUE	3UTR
1	9603642	9603675	AT1G27600	8.62408	10.0668	-	TRUE	3UTR
1	9616132	9616165	AT1G27650	4.82304	4.66317	+	FALSE	3UTR
1	9634479	9634520	AT1G27680	5.42676	4.0936	+	TRUE	3UTR
1	9640036	9640068	AT1G27695	8.35619	9.65662	+	TRUE	3UTR
1	9643275	9643347	AT1G27720	5.63172	4.58463	-	TRUE	3UTR
1	9671432	9671506	AT1G27760	8.59397	11.1472	+	TRUE	3UTR
1	9671534	9671577	AT1G27760	6.4929	6.00931	+	TRUE	3UTR
1	9693105	9693140	AT1G27840	7.23853	7.13367	-	TRUE	3UTR
1	9693230	9693345	AT1G27840	6.40386	5.29998	-	TRUE	3UTR
1	9715468	9715534	AT1G27900	5.7563	5.03024	-	TRUE	3UTR
1	9742268	9742322	AT1G27960	8.12915	8.11501	-	TRUE	3UTR
1	9747852	9747889	AT1G27970	9.16242	12.8422	+	TRUE	3UTR
1	9747917	9747981	AT1G27970	3.59316	2.80072	+	TRUE	3UTR
1	9752709	9752750	AT1G27980	8.82099	10.1058	+	TRUE	3UTR
1	9775572	9775727	AT1G28050	9.46847	11.2167	-	TRUE	3UTR
1	9782468	9782498	AT1G28060	5.4253	5.024	+	TRUE	stop
1	9782534	9782596	AT1G28060	5.02549	5.40348	+	TRUE	3UTR
1	9798848	9798934	AT1G28090	7.10217	6.84451	+	TRUE	stop
1	9813045	9813190	AT1G28120	4.80546	6.13264	-	TRUE	3UTR
1	9832881	9833035	AT1G28140	9.19941	10.4203	-	TRUE	3UTR
1	9850193	9850309	AT1G28200	8.91009	11.1031	-	TRUE	3UTR
1	9860079	9860143	AT1G28210	9.90199	12.2328	+	TRUE	3UTR
1	9868362	9868442	AT1G28240	4.83945	3.20132	-	TRUE	3UTR
1	9875308	9875347	AT1G28250	3.71912	3.79924	+	TRUE	3UTR
1	9875386	9875472	AT1G28250	8.81757	10.3484	+	TRUE	3UTR
1	9875495	9875527	AT1G28250	7.0904	6.87888	+	TRUE	3UTR
1	9920502	9920618	AT1G28320	6.40729	8.73495	-	TRUE	3UTR
1	9943438	9943512	AT1G28340	7.80829	7.5274	+	TRUE	3UTR
1	9966228	9966271	AT1G28380	4.23064	3.86519	+	TRUE	3UTR
1	9976440	9976476	AT1G28410	5.40588	4.09952	-	TRUE	3UTR
1	10026178	10026208	AT1G28510	7.50478	7.49252	+	TRUE	3UTR
1	10031574	10031618	AT1G28520	8.81151	12.3477	+	TRUE	3UTR
1	10031759	10031795	AT1G28520	8.33883	10.9342	+	TRUE	3UTR
1	10032077	10032108	AT1G28530	6.22913	5.99531	-	TRUE	3UTR
1	10041731	10041834	AT1G28570	4.61364	2.5768	-	TRUE	3UTR
1	10044510	10044578	AT1G28580	4.77702	3.72497	-	TRUE	3UTR
1	10110059	10110144	AT1G28960	4.6545	2.9565	-	TRUE	3UTR
1	10129069	10129196	AT1G29030	7.58878	7.87892	-	TRUE	3UTR
1	10135170	10135210	AT1G29040	6.57298	5.55665	+	TRUE	3UTR
1	10135259	10135292	AT1G29040	9.74812	10.837	+	TRUE	3UTR
1	10149502	10149582	AT1G29060	8.92099	11.0509	+	TRUE	3UTR
1	10151166	10151204	AT1G29070	3.09926	2.61741	+	TRUE	3UTR
1	10151280	10151326	AT1G29070	5.82642	7.17926	+	TRUE	3UTR
1	10182525	10182572	AT1G29150	3.71912	3.79924	+	TRUE	3UTR
1	10182612	10182644	AT1G29150	5.96392	7.0241	+	TRUE	3UTR
1	10223301	10223444	AT1G29250	2.8461	2.18981	-	TRUE	3UTR
1	10225923	10225979	AT1G29260	8.09295	9.10791	+	TRUE	3UTR
1	10226060	10226116	AT1G29260	6.2839	6.09818	+	TRUE	3UTR
1	10254536	10254570	AT1G29310	8.41883	8.69097	+	TRUE	3UTR
1	10254621	10254651	AT1G29310	5.27656	3.89132	+	TRUE	3UTR
1	10258383	10258415	AT1G29330	4.53838	3.87321	-	TRUE	3UTR
1	10268610	10268655	AT1G29350	3.56403	3.20132	-	TRUE	3UTR
1	10277887	10278110	AT1G29370	2.57794	1.8448	-	TRUE	3UTR
1	10286310	10286398	AT1G29390	5.94006	7.0125	-	TRUE	3UTR
1	10290087	10290224	AT1G29400	9.26514	12.1884	-	FALSE	3UTR
1	10290339	10290406	AT1G29400	6.04626	5.92135	-	FALSE	3UTR
1	10309707	10309745	AT1G29465	3.59316	2.80072	+	TRUE	stop
1	10310283	10310382	AT1G29470	3.49956	2.33633	-	TRUE	3UTR
1	10324964	10325048	AT1G29530	9.81361	12.0604	-	TRUE	3UTR
1	10332220	10332254	AT1G29550	6.81206	7.37409	+	TRUE	3UTR
1	10393892	10393946	AT1G29720	5.328	3.86004	-	TRUE	exon
1	10413908	10414041	AT1G29750	7.23853	7.13367	-	TRUE	3UTR
1	10428543	10428628	AT1G29785	6.45715	5.98798	-	FALSE	exon
1	10431809	10431870	AT1G29790	6.42032	6.3532	+	TRUE	3UTR
1	10431907	10431939	AT1G29790	5.85816	5.02899	+	TRUE	3UTR
1	10435240	10435302	AT1G29800	5.87223	5.05318	+	TRUE	3UTR
1	10435337	10435573	AT1G29800	5.3215	3.79868	-	TRUE	3UTR
1	10435352	10435382	AT1G29810	5.7563	5.03024	+	TRUE	3UTR
1	10440613	10440645	AT1G29820	5.07485	4.0936	+	TRUE	stop
1	10445668	10445704	AT1G29840	8.61878	10.4923	-	TRUE	3UTR
1	10449620	10449670	AT1G29850	7.04508	8.34251	+	TRUE	3UTR
1	10449695	10449861	AT1G29850	3.21657	3.15592	+	TRUE	3UTR
1	10459499	10459620	AT1G29880	8.44558	10.4923	-	TRUE	3UTR
1	10467103	10467156	AT1G29890	9.20574	12.1438	+	TRUE	exon
1	10467185	10467251	AT1G29890	7.81203	8.94787	+	TRUE	3UTR
1	10471995	10472039	AT1G29900	5.4253	5.024	+	TRUE	3UTR
1	10496035	10496079	AT1G29960	4.37103	2.36971	+	TRUE	3UTR
1	10499722	10499977	AT1G29970	9.75118	12.3014	-	TRUE	3UTR
1	10508955	10509018	AT1G29990	9.64971	13.3633	+	TRUE	3UTR
1	10509291	10509377	AT1G30000	5.0397	3.52445	-	TRUE	3UTR
1	10546687	10546728	AT1G30070	7.50841	8.98944	-	TRUE	3UTR
1	10559533	10559705	AT1G30090	7.85883	8.98944	-	TRUE	3UTR
1	10583846	10583894	AT1G30110	4.55627	3.86519	+	TRUE	3UTR
1	10584200	10584320	AT1G30120	6.36567	9.84083	-	TRUE	3UTR
1	10626992	10627085	AT1G30200	9.51831	11.3932	+	TRUE	3UTR
1	10627193	10627293	AT1G30210	6.10673	5.98798	-	TRUE	3UTR
1	10641567	10641636	AT1G30240	5.61591	4.84212	-	FALSE	exon
1	10658546	10658580	AT1G30270	5.77868	5.02899	+	TRUE	3UTR
1	10658700	10658781	AT1G30270	7.30195	7.5274	+	TRUE	3UTR
1	10675261	10675307	AT1G30300	6.83441	6.98847	+	TRUE	3UTR
1	10685889	10685978	AT1G30330	6.87451	9.59081	-	TRUE	3UTR
1	10718910	10718982	AT1G30360	3.71912	3.79924	+	FALSE	3UTR
1	10737713	10737760	AT1G30400	3.41721	2.21044	+	TRUE	3UTR
1	10762281	10762353	AT1G30440	5.72931	7.0241	+	TRUE	3UTR
1	10769132	10769176	AT1G30450	4.37103	2.36971	+	TRUE	3UTR
1	10769349	10769382	AT1G30450	6.74349	7.17485	+	TRUE	3UTR
1	10771367	10771470	AT1G30460	8.61878	10.4923	-	TRUE	3UTR
1	10786542	10786589	AT1G30470	9.29779	12.2328	+	TRUE	3UTR
1	10788323	10788476	AT1G30475	4.4369	3.20132	-	TRUE	3UTR
1	10792499	10792541	AT1G30480	5.64186	4.57618	+	TRUE	3UTR
1	10796208	10796276	AT1G30490	9.37333	11.1641	-	TRUE	3UTR
1	10804587	10804618	AT1G30500	7.27209	7.20683	-	TRUE	3UTR
1	10816774	10816948	AT1G30540	8.90641	9.43777	-	TRUE	3UTR
1	10822205	10822298	AT1G30550	5.63172	4.58463	-	TRUE	3UTR
1	10831735	10831914	AT1G30580	6.88038	8.36838	-	TRUE	3UTR
1	10835815	10835920	AT1G30590	7.22689	7.57337	-	TRUE	3UTR
1	10858165	10858199	AT1G30620	6.9455	6.53622	+	TRUE	3UTR
1	10858348	10858498	AT1G30630	9.90429	13.1146	-	TRUE	3UTR
1	10864776	10864839	AT1G30640	7.13696	10.5257	+	TRUE	3UTR
1	10864906	10864943	AT1G30640	7.81238	9.4958	+	TRUE	3UTR
1	10886156	10886263	AT1G30680	7.89015	9.03244	+	TRUE	3UTR
1	10886304	10886387	AT1G30680	3.76912	3.39725	+	TRUE	3UTR
1	10886413	10886452	AT1G30680	6.13048	4.79881	+	TRUE	3UTR
1	10890148	10890184	AT1G30690	5.77868	5.02899	+	TRUE	3UTR
1	10905932	10905972	AT1G30755	7.30525	6.75223	-	TRUE	3UTR
1	10938107	10938140	AT1G30810	6.98659	8.3757	-	TRUE	3UTR
1	10945082	10945239	AT1G30820	9.26051	12.1813	-	FALSE	3UTR
1	10980629	10980660	AT1G30845	9.32045	10.7771	+	TRUE	3UTR
1	10993211	10993442	AT1G30880	4.45504	4.733	-	TRUE	3UTR
1	10996103	10996185	AT1G30890	8.60145	10.4068	+	TRUE	3UTR
1	11000637	11000668	AT1G30900	8.89027	9.87267	+	TRUE	3UTR
1	11002826	11002871	AT1G30910	8.94588	11.1472	+	TRUE	3UTR
1	11037626	11037713	AT1G30960	7.13967	6.95713	-	TRUE	3UTR
1	11040358	11040510	AT1G30970	6.10544	6.01241	-	TRUE	3UTR
1	11054823	11054925	AT1G31010	6.82655	7.46135	-	TRUE	3UTR
1	11058825	11058861	AT1G31020	8.00498	8.89268	+	TRUE	3UTR
1	11088415	11088445	AT1G31070	5.42676	4.0936	+	TRUE	3UTR
1	11088497	11088532	AT1G31070	6.48245	6.50595	+	TRUE	3UTR
1	11114811	11114934	AT1G31130	6.18027	7.73317	-	TRUE	3UTR
1	11134242	11134374	AT1G31170	6.66775	9.62419	+	TRUE	3UTR
1	11142534	11142577	AT1G31175	9.32045	10.7771	+	TRUE	3UTR
1	11146829	11146897	AT1G31190	7.89015	9.03244	+	TRUE	3UTR
1	11158497	11158536	AT1G31220	8.09295	9.10791	+	TRUE	3UTR
1	11214919	11214984	AT1G31330	3.55406	4.22772	-	FALSE	3UTR
1	11217883	11218096	AT1G31340	3.98454	4.40695	-	TRUE	3UTR
1	11237454	11237512	AT1G31360	6.88692	7.58433	+	TRUE	3UTR
1	11253805	11253844	AT1G31420	4.82485	6.14056	+	TRUE	3UTR
1	11254000	11254033	AT1G31430	6.75245	7.25891	-	TRUE	stop
1	11271585	11271643	AT1G31480	5.07485	4.0936	+	TRUE	3UTR
1	11273642	11273811	AT1G31500	2.86319	1.64278	-	TRUE	3UTR
1	11295572	11295622	AT1G31550	7.23195	6.6347	-	TRUE	3UTR
1	11313201	11313301	AT1G31600	6.80757	6.97759	-	TRUE	3UTR
1	11326361	11326459	AT1G31650	5.4601	4.14142	-	TRUE	3UTR
1	11331060	11331090	AT1G31660	5.00525	3.81023	-	TRUE	3UTR
1	11364184	11364217	AT1G31730	8.21252	11.3241	+	TRUE	3UTR
1	11372461	11372556	AT1G31760	7.30642	7.16231	-	TRUE	3UTR
1	11399534	11399590	AT1G31800	7.53824	9.03244	+	TRUE	3UTR
1	11399617	11399649	AT1G31800	4.57282	2.46965	+	TRUE	3UTR
1	11399653	11399719	AT1G31810	7.15799	7.96658	-	TRUE	3UTR
1	11410968	11411126	AT1G31812	2.44725	1.94682	-	TRUE	3UTR
1	11414791	11414842	AT1G31817	4.65605	3.27081	-	TRUE	3UTR
1	11433518	11433584	AT1G31850	7.53824	9.03244	+	TRUE	3UTR
1	11434179	11434210	AT1G31860	7.92288	7.96658	-	TRUE	3UTR
1	11439879	11439928	AT1G31870	5.64186	4.57618	+	TRUE	3UTR
1	11440007	11440075	AT1G31870	8.3468	9.72546	+	TRUE	3UTR
1	11482723	11482850	AT1G31970	6.90235	9.62419	+	TRUE	3UTR
1	11531162	11531234	AT1G32050	2.58838	1.83202	+	TRUE	3UTR
1	11534545	11534575	AT1G32060	4.41933	4.55529	+	TRUE	3UTR
1	11534703	11534807	AT1G32070	4.30476	3.16491	-	TRUE	3UTR
1	11537376	11537541	AT1G32080	8.65468	11.3585	-	TRUE	3UTR
1	11558865	11559104	AT1G32130	5.7563	5.03024	-	TRUE	3UTR
1	11568432	11568523	AT1G32150	6.19853	7.87922	+	TRUE	3UTR
1	11570287	11570362	AT1G32160	8.59397	11.1472	+	TRUE	3UTR
1	11592985	11593018	AT1G32190	6.11045	5.1957	-	TRUE	3UTR
1	11601816	11601957	AT1G32200	5.70645	7.0125	-	TRUE	3UTR
1	11602089	11602212	AT1G32200	7.21962	8.62071	-	TRUE	3UTR
1	11605815	11606073	AT1G32210	9.96135	13.2963	-	TRUE	3UTR
1	11615948	11615985	AT1G32230	5.2886	6.34573	+	TRUE	3UTR
1	11616022	11616060	AT1G32230	3.71912	3.79924	+	TRUE	3UTR
1	11654605	11654703	AT1G32310	9.29898	10.6693	+	TRUE	3UTR
1	11657068	11657166	AT1G32330	7.40952	7.47613	-	TRUE	3UTR
1	11675212	11675275	AT1G32360	5.12451	4.20614	+	TRUE	3UTR
1	11689143	11689362	AT1G32400	6.87451	9.59081	-	TRUE	3UTR
1	11695447	11695521	AT1G32410	6.83441	6.98847	+	TRUE	3UTR
1	11714959	11715000	AT1G32440	5.58928	4.39619	+	TRUE	3UTR
1	11739318	11739393	AT1G32470	3.55406	4.22772	-	TRUE	3UTR
1	11742139	11742299	AT1G32490	7.18106	7.34802	-	TRUE	3UTR
1	11749833	11749882	AT1G32500	6.13741	6.02	-	TRUE	3UTR
1	11759471	11759545	AT1G32530	4.70504	3.20132	-	TRUE	3UTR
1	11771819	11771943	AT1G32550	6.87451	9.59081	-	TRUE	3UTR
1	11785530	11785600	AT1G32580	7.93498	9.61233	+	TRUE	3UTR
1	11798502	11798536	AT1G32630	6.42798	5.30184	+	TRUE	3UTR
1	11829563	11829595	AT1G32700	5.42676	4.0936	+	TRUE	3UTR
1	11843039	11843069	AT1G32730	5.61914	4.49829	+	TRUE	3UTR
1	11843105	11843161	AT1G32730	4.42622	3.15592	+	TRUE	3UTR
1	11846290	11846389	AT1G32750	4.24884	1.77028	-	TRUE	3UTR
1	11874989	11875160	AT1G32790	5.33109	7.60918	-	TRUE	3UTR
1	11885952	11886002	AT1G32810	8.66895	9.13247	+	TRUE	3UTR
1	11920455	11920504	AT1G32900	7.77693	8.3339	-	TRUE	3UTR
1	11940780	11940854	AT1G32940	6.9455	6.53622	+	TRUE	3UTR
1	11957165	11957215	AT1G32990	6.4825	5.99306	+	TRUE	3UTR
1	11967876	11967956	AT1G33050	9.10989	12.6101	-	TRUE	3UTR
1	11975346	11975470	AT1G33060	6.50561	6.61295	-	TRUE	3UTR
1	12012266	12012340	AT1G33120	4.12103	4.07205	+	TRUE	3UTR
1	12030413	12030455	AT1G33170	4.72294	3.21738	+	TRUE	3UTR
1	12049872	12049997	AT1G33230	7.9618	8.69097	+	TRUE	3UTR
1	12051535	12051678	AT1G33240	6.64716	7.88912	-	TRUE	3UTR
1	12051751	12051783	AT1G33240	6.6409	8.73495	-	TRUE	3UTR
1	12057333	12057432	AT1G33250	7.15799	7.96658	-	TRUE	3UTR
1	12076062	12076093	AT1G33290	5.64186	4.57618	+	TRUE	3UTR
1	12086372	12086484	AT1G33330	7.75379	8.39265	+	TRUE	3UTR
1	12095867	12095900	AT1G33360	8.00498	8.89268	+	TRUE	3UTR
1	12099606	12099666	AT1G33390	4.0042	2.38217	-	TRUE	3UTR
1	12104888	12105002	AT1G33400	5.17768	3.53595	-	TRUE	exon
1	12109626	12109756	AT1G33410	7.85883	8.98944	-	TRUE	3UTR
1	12109941	12110005	AT1G33410	4.1292	1.89864	-	TRUE	exon
1	12146973	12147007	AT1G33470	5.35272	7.62441	+	TRUE	3UTR
1	12150758	12150864	AT1G33490	9.81361	12.0604	-	TRUE	3UTR
1	12157166	12157207	AT1G33520	7.16011	6.51865	-	TRUE	3UTR
1	12208501	12208539	AT1G33680	3.09926	2.61741	+	TRUE	3UTR
1	12244698	12244728	AT1G33780	5.63972	4.84191	-	TRUE	3UTR
1	12266681	12266741	AT1G33810	3.38324	1.81308	+	TRUE	3UTR
1	12349535	12349665	AT1G33970	7.77879	7.93998	-	TRUE	3UTR
1	12354892	12354938	AT1G33980	5.42676	4.0936	+	TRUE	3UTR
1	12357984	12358187	AT1G34000	2.57794	1.8448	-	TRUE	3UTR
1	12359579	12359689	AT1G34010	5.70645	7.0125	-	TRUE	3UTR
1	12370112	12370251	AT1G34030	7.59058	9.90914	-	TRUE	3UTR
1	12376209	12376242	AT1G34040	7.48993	7.58433	+	TRUE	3UTR
1	12429597	12429640	AT1G34120	6.55678	6.59384	+	TRUE	3UTR
1	12457242	12457387	AT1G34200	9.01599	9.60306	+	TRUE	3UTR
1	12462802	12462863	AT1G34210	7.30195	7.5274	+	TRUE	3UTR
1	12462877	12463043	AT1G34220	7.77927	8.42366	-	TRUE	3UTR
1	12505977	12506032	AT1G34300	7.36137	7.26528	+	TRUE	3UTR
1	12534165	12534204	AT1G34340	6.18326	5.85159	+	TRUE	3UTR
1	12546024	12546088	AT1G34360	5.57661	4.38702	+	TRUE	3UTR
1	12587759	12587957	AT1G34430	6.80757	6.97759	-	TRUE	3UTR
1	12606888	12606919	AT1G34470	5.66073	4.84075	+	TRUE	3UTR
1	12655020	12655126	AT1G34570	8.21359	9.43653	-	TRUE	3UTR
1	12736209	12736290	AT1G34750	5.47283	6.18266	-	TRUE	3UTR
1	12748646	12748729	AT1G34780	7.19772	6.90488	-	TRUE	3UTR
1	12748822	12748854	AT1G34780	7.19772	6.90488	-	FALSE	stop
1	12868657	12868743	AT1G35160	3.33387	3.66447	+	TRUE	3UTR
1	12892783	12892845	AT1G35190	6.19853	7.87922	+	TRUE	3UTR
1	12914586	12914682	AT1G35220	7.36808	7.36496	+	TRUE	3UTR
1	12979772	12979834	AT1G35340	8.75285	9.31965	+	TRUE	3UTR
1	13074728	13074773	AT1G35510	6.64795	5.70291	+	TRUE	3UTR
1	13122357	13122470	AT1G35580	5.74073	6.59391	-	TRUE	3UTR
1	13208067	13208185	AT1G35670	4.82485	6.14056	+	TRUE	3UTR
1	13210275	13210376	AT1G35680	3.56848	4.22173	+	TRUE	3UTR
1	13277618	13277768	AT1G35780	3.22857	1.66659	-	TRUE	3UTR
1	13321014	13321105	AT1G35830	4.35462	2.38217	-	FALSE	3UTR
1	13453082	13453112	AT1G36050	5.02549	5.40348	+	TRUE	3UTR
1	13466973	13467195	AT1G36070	9.28436	10.741	-	TRUE	3UTR
1	13543916	13543957	AT1G36160	6.72678	6.8538	+	TRUE	3UTR
1	13670935	13670972	AT1G36310	8.22587	8.66623	+	TRUE	3UTR
1	13671003	13671040	AT1G36310	6.4825	5.99306	+	TRUE	3UTR
1	13673987	13674066	AT1G36320	7.15671	8.74962	+	TRUE	3UTR
1	13701414	13701463	AT1G36390	4.31401	1.86655	-	TRUE	3UTR
1	13701567	13701597	AT1G36380	5.68089	4.65768	+	TRUE	3UTR
1	14026786	14026825	AT1G36980	6.43314	8.76096	+	TRUE	3UTR
1	14026859	14026903	AT1G36980	8.59214	12.0657	+	TRUE	3UTR
1	14027326	14027369	AT1G36990	6.5215	6.6556	-	TRUE	3UTR
1	15651151	15651232	AT1G41880	3.04634	3.15208	-	TRUE	3UTR
1	15894382	15894449	AT1G42430	4.47486	3.26301	+	TRUE	3UTR
1	15895367	15895399	AT1G42440	8.88569	11.016	-	TRUE	3UTR
1	15976676	15976718	AT1G42540	5.68475	4.88189	+	TRUE	stop
1	16129580	16129610	AT1G42970	5.13823	6.83109	+	TRUE	3UTR
1	16129639	16129726	AT1G42970	4.47294	4.73028	+	TRUE	3UTR
1	16228547	16228733	AT1G43130	7.50841	8.98944	-	TRUE	3UTR
1	16268672	16268702	AT1G43170	4.82485	6.14056	+	TRUE	3UTR
1	16275204	16275483	AT1G43190	2.36938	1.57255	-	TRUE	3UTR
1	16425466	16425496	AT1G43620	6.03931	5.5037	-	TRUE	3UTR
1	16425572	16425622	AT1G43620	5.75399	4.84212	-	TRUE	3UTR
1	16470358	16470434	AT1G43670	7.13696	10.5257	+	TRUE	3UTR
1	16482619	16482653	AT1G43690	6.42221	5.43201	+	TRUE	3UTR
1	16482683	16482802	AT1G43690	9.62123	12.1179	+	TRUE	3UTR
1	16486044	16486077	AT1G43700	7.11517	7.89975	+	TRUE	3UTR
1	16486422	16486485	AT1G43710	6.87451	9.59081	-	TRUE	3UTR
1	16622164	16622345	AT1G43860	7.15799	7.96658	-	TRUE	stop
1	16648438	16648490	AT1G43890	8.95332	13.7775	+	TRUE	3UTR
1	16648519	16648594	AT1G43890	4.82485	6.14056	+	TRUE	3UTR
1	16708134	16708233	AT1G44000	6.19285	5.92135	-	TRUE	3UTR
1	16796444	16796580	AT1G44170	4.77199	4.61902	-	TRUE	3UTR
1	16834506	16834543	AT1G44350	4.85789	2.97834	-	TRUE	3UTR
1	16848478	16848554	AT1G44446	6.22913	5.99531	-	TRUE	3UTR
1	16873096	16873138	AT1G44575	3.85245	2.4485	+	TRUE	3UTR
1	16873208	16873254	AT1G44575	4.6489	5.433	+	TRUE	3UTR
1	16873282	16873323	AT1G44575	8.16045	9.99087	+	TRUE	3UTR
1	16895304	16895359	AT1G44750	8.34887	8.50315	+	TRUE	3UTR
1	16907618	16907775	AT1G44770	6.17367	7.85971	-	TRUE	3UTR
1	16912159	16912209	AT1G44780	5.77513	4.84209	+	TRUE	3UTR
1	16912298	16912348	AT1G44790	7.77879	7.93998	-	TRUE	3UTR
1	16928439	16928475	AT1G44820	7.53824	9.03244	+	TRUE	3UTR
1	16928516	16928577	AT1G44820	5.00081	6.89547	+	TRUE	3UTR
1	16964868	16964935	AT1G44890	6.2839	6.09818	+	TRUE	3UTR
1	16982820	16982947	AT1G44910	9.98442	12.686	+	TRUE	3UTR
1	16982951	16983220	AT1G44920	5.40588	4.09952	-	TRUE	3UTR
1	17001507	17001541	AT1G44960	5.77868	5.02899	+	TRUE	3UTR
1	17011633	17011684	AT1G45000	6.41832	5.92586	+	TRUE	3UTR
1	17011709	17011751	AT1G45000	5.07485	4.0936	+	TRUE	3UTR
1	17011774	17011829	AT1G45000	8.67585	10.6936	+	TRUE	3UTR
1	17033026	17033142	AT1G45050	4.47294	4.73028	+	TRUE	3UTR
1	17054573	17054615	AT1G45110	6.88692	7.58433	+	TRUE	3UTR
1	17096052	17096225	AT1G45170	9.2162	10.4923	-	TRUE	3UTR
1	17154673	17154705	AT1G45233	8.18525	9.31965	+	TRUE	3UTR
1	17165195	17165307	AT1G45249	5.0056	5.40051	-	TRUE	3UTR
1	17165381	17165417	AT1G45249	8.10747	8.48705	-	TRUE	3UTR
1	17169634	17169664	AT1G45230	6.07403	4.99375	-	TRUE	3UTR
1	17180399	17180429	AT1G45474	3.85245	2.4485	+	TRUE	exon
1	17193062	17193101	AT1G45688	4.14141	5.02899	+	TRUE	3UTR
1	17200660	17200719	AT1G45976	7.22484	6.91491	+	TRUE	stop
1	17276013	17276043	AT1G47056	5.75399	4.84212	-	TRUE	3UTR
1	17282954	17283122	AT1G47128	5.23922	5.40051	-	TRUE	3UTR
1	17308853	17309096	AT1G47240	6.98976	6.42046	-	TRUE	3UTR
1	17321175	17321408	AT1G47260	4.45504	4.733	-	TRUE	3UTR
1	17339057	17339092	AT1G47290	8.16055	8.13661	+	TRUE	3UTR
1	17339124	17339215	AT1G47290	4.79088	4.62556	+	TRUE	3UTR
1	17353786	17353833	AT1G47330	5.68089	4.65768	+	TRUE	3UTR
1	17353958	17354016	AT1G47340	6.22913	5.99531	-	TRUE	3UTR
1	17372689	17372831	AT1G47380	2.49034	1.44664	-	TRUE	3UTR
1	17395556	17395773	AT1G47420	4.10462	4.07971	-	TRUE	3UTR
1	17427299	17427344	AT1G47490	2.87453	1.63039	+	TRUE	3UTR
1	17427372	17427408	AT1G47490	8.72769	10.8647	+	TRUE	3UTR
1	17434920	17434969	AT1G47500	7.53824	9.03244	+	TRUE	3UTR
1	17435002	17435034	AT1G47500	9.78715	12.9387	+	TRUE	3UTR
1	17463885	17463971	AT1G47550	8.76013	9.17658	+	TRUE	3UTR
1	17463995	17464037	AT1G47550	8.16055	8.13661	+	TRUE	3UTR
1	17483232	17483270	AT1G47570	7.40852	7.37409	+	TRUE	3UTR
1	17518218	17518318	AT1G47640	5.15588	6.88534	-	TRUE	3UTR
1	17569180	17569224	AT1G47740	7.18632	7.98793	+	TRUE	3UTR
1	17569402	17569433	AT1G47750	6.00638	4.63309	-	FALSE	exon
1	17612433	17612521	AT1G47820	4.72294	3.21738	+	FALSE	3UTR
1	17616092	17616255	AT1G47840	8.02137	8.9868	-	TRUE	3UTR
1	17637587	17637643	AT1G47870	8.69596	10.6693	+	TRUE	3UTR
1	17647211	17647264	AT1G47900	6.69942	5.84734	-	TRUE	3UTR
1	17688583	17688662	AT1G47970	7.19412	7.48669	+	TRUE	3UTR
1	17688732	17688763	AT1G47970	6.83441	6.98847	+	TRUE	3UTR
1	17717151	17717234	AT1G48030	9.09193	11.3548	-	TRUE	3UTR
1	17726892	17726934	AT1G48050	6.81206	7.37409	+	TRUE	3UTR
1	17732062	17732181	AT1G48090	9.96135	13.2963	-	TRUE	3UTR
1	17769991	17770037	AT1G48110	6.40729	8.73495	-	TRUE	3UTR
1	17786615	17786751	AT1G48160	5.94006	7.0125	-	TRUE	3UTR
1	17789679	17789729	AT1G48170	9.29779	12.2328	+	TRUE	3UTR
1	17792248	17792301	AT1G48175	7.48993	7.58433	+	TRUE	3UTR
1	17808636	17808693	AT1G48230	6.51508	6.03585	+	TRUE	3UTR
1	17808729	17808769	AT1G48230	4.79088	4.62556	+	TRUE	3UTR
1	17808795	17808827	AT1G48230	5.60757	4.84758	+	TRUE	3UTR
1	17809076	17809106	AT1G48240	6.63774	6.745	-	TRUE	3UTR
1	17848495	17848556	AT1G48310	7.42396	7.46135	-	TRUE	3UTR
1	17868243	17868273	AT1G48350	6.63038	7.32787	+	TRUE	3UTR
1	17886110	17886278	AT1G48410	7.68874	10.5974	-	TRUE	3UTR
1	17902738	17902792	AT1G48430	3.2837	2.66777	-	TRUE	3UTR
1	17908397	17908490	AT1G48440	3.09926	2.61741	+	TRUE	3UTR
1	17908655	17908760	AT1G48450	6.6409	8.73495	-	TRUE	3UTR
1	17913070	17913103	AT1G48460	5.22094	3.57975	+	TRUE	exon
1	17921974	17922201	AT1G48490	6.58586	6.82612	-	TRUE	3UTR
1	17942610	17942712	AT1G48520	8.68974	9.4779	+	TRUE	3UTR
1	17950410	17950450	AT1G48540	7.89015	9.03244	+	TRUE	3UTR
1	17950650	17950720	AT1G48550	6.82655	7.46135	-	TRUE	3UTR
1	17955377	17955420	AT1G48570	6.80757	6.97759	-	TRUE	3UTR
1	17969070	17969183	AT1G48600	3.56848	4.22173	+	TRUE	3UTR
1	17969218	17969269	AT1G48600	6.19853	7.87922	+	TRUE	3UTR
1	17970759	17970920	AT1G48610	4.30476	3.16491	-	TRUE	3UTR
1	17973769	17974019	AT1G48620	5.47283	6.18266	-	TRUE	3UTR
1	17981874	17981949	AT1G48630	3.98454	4.40695	-	TRUE	3UTR
1	17989258	17989405	AT1G48650	5.05546	4.09952	-	TRUE	3UTR
1	18036523	18036558	AT1G48760	5.76144	5.05471	-	TRUE	3UTR
1	18040942	18040973	AT1G48770	5.77868	5.02899	+	FALSE	3UTR
1	18059742	18059808	AT1G48830	2.94622	2.64506	-	TRUE	3UTR
1	18064901	18064931	AT1G48840	5.07787	3.26301	+	TRUE	3UTR
1	18065042	18065109	AT1G48850	7.15799	7.96658	-	TRUE	3UTR
1	18068767	18068867	AT1G48860	2.40273	1.44664	-	TRUE	3UTR
1	18084872	18084978	AT1G48900	7.15799	7.96658	-	TRUE	3UTR
1	18101507	18101545	AT1G48920	2.75706	2.17687	+	TRUE	3UTR
1	18110133	18110196	AT1G48950	9.50544	10.8754	+	TRUE	3UTR
1	18110226	18110275	AT1G48950	5.07485	4.0936	+	TRUE	3UTR
1	18113636	18113831	AT1G48970	8.17375	9.33521	-	TRUE	3UTR
1	18139256	18139366	AT1G49040	6.80757	6.97759	-	TRUE	3UTR
1	18153209	18153313	AT1G49050	6.4825	5.99306	+	TRUE	3UTR
1	18184835	18184873	AT1G49180	7.38072	7.35975	-	TRUE	exon
1	18218005	18218053	AT1G49240	5.0522	6.53457	+	TRUE	3UTR
1	18218188	18218247	AT1G49240	7.64674	11.2613	+	TRUE	3UTR
1	18237008	18237104	AT1G49300	6.66775	9.62419	+	TRUE	3UTR
1	18237130	18237184	AT1G49300	7.13696	10.5257	+	TRUE	3UTR
1	18264059	18264097	AT1G49340	6.55678	6.59384	+	TRUE	3UTR
1	18264192	18264252	AT1G49340	6.13059	5.99306	+	TRUE	3UTR
1	18264305	18264343	AT1G49340	6.13059	5.99306	+	TRUE	3UTR
1	18279198	18279283	AT1G49380	7.18632	7.98793	+	TRUE	3UTR
1	18283913	18284033	AT1G49400	7.18632	7.98793	+	TRUE	3UTR
1	18284099	18284154	AT1G49400	5.42676	4.0936	+	TRUE	3UTR
1	18285484	18285714	AT1G49410	7.50841	8.98944	-	TRUE	3UTR
1	18295665	18295719	AT1G49430	5.61914	4.49829	+	TRUE	3UTR
1	18314410	18314503	AT1G49480	6.17367	7.85971	-	TRUE	3UTR
1	18328467	18328532	AT1G49510	5.49471	6.19217	+	TRUE	3UTR
1	18331891	18331973	AT1G49520	8.68974	9.4779	+	TRUE	3UTR
1	18333689	18333771	AT1G49540	8.20925	10.0632	-	TRUE	3UTR
1	18356508	18356579	AT1G49590	6.4668	6.47104	+	TRUE	3UTR
1	18356943	18357039	AT1G49600	5.15588	6.88534	-	TRUE	3UTR
1	18359734	18359803	AT1G49600	4.0042	2.38217	-	FALSE	exon
1	18402398	18402584	AT1G49720	8.89027	9.87267	+	TRUE	3UTR
1	18409617	18409681	AT1G49740	7.22484	6.91491	+	TRUE	3UTR
1	18419842	18419961	AT1G49760	7.91671	9.78352	+	TRUE	3UTR
1	18455100	18455139	AT1G49850	9.11845	10.8026	-	TRUE	3UTR
1	18455231	18455279	AT1G49850	8.91009	11.1031	-	TRUE	3UTR
1	18473711	18473774	AT1G49890	5.77868	5.02899	+	TRUE	3UTR
1	18494195	18494416	AT1G49950	9.59638	12.6687	-	TRUE	3UTR
1	18501812	18501888	AT1G49970	4.63025	5.43003	-	TRUE	3UTR
1	18505477	18505537	AT1G49975	6.0615	5.5062	+	TRUE	3UTR
1	18513065	18513139	AT1G49980	5.35272	7.62441	+	TRUE	3UTR
1	18519759	18519818	AT1G50010	4.42294	6.32299	+	TRUE	3UTR
1	18519857	18519900	AT1G50010	5.17411	6.75387	+	TRUE	3UTR
1	18519984	18520026	AT1G50020	7.85883	8.98944	-	TRUE	3UTR
1	18558075	18558133	AT1G50110	9.96135	13.2963	-	TRUE	3UTR
1	18566027	18566092	AT1G50120	6.13059	5.99306	+	TRUE	3UTR
1	18569755	18569995	AT1G50140	6.40729	8.73495	-	TRUE	3UTR
1	18583523	18583557	AT1G50170	5.77868	5.02899	+	TRUE	3UTR
1	18583647	18583701	AT1G50170	4.72294	3.21738	+	TRUE	3UTR
1	18591264	18591362	AT1G50200	6.6409	8.73495	-	TRUE	3UTR
1	18614162	18614195	AT1G50240	5.68089	4.65768	+	TRUE	3UTR
1	18614270	18614336	AT1G50250	9.16882	12.0819	-	TRUE	3UTR
1	18628707	18628893	AT1G50300	8.5132	8.87864	-	TRUE	3UTR
1	18638489	18638591	AT1G50320	3.04634	3.15208	-	TRUE	3UTR
1	18661750	18661787	AT1G50370	8.94588	11.1472	+	TRUE	3UTR
1	18661866	18661903	AT1G50370	8.71839	10.1723	+	TRUE	3UTR
1	18681993	18682174	AT1G50430	4.80546	6.13264	-	TRUE	3UTR
1	18687820	18687896	AT1G50450	9.96135	13.2963	-	TRUE	3UTR
1	18697569	18697638	AT1G50460	7.89348	7.66136	+	TRUE	3UTR
1	18704733	18704777	AT1G50480	2.87453	1.63039	+	TRUE	3UTR
1	18704807	18704854	AT1G50480	8.72769	10.8647	+	TRUE	3UTR
1	18728827	18728859	AT1G50575	7.20527	7.06436	-	TRUE	3UTR
1	18737179	18737334	AT1G50600	9.50393	13.3003	-	TRUE	3UTR
1	18751291	18751326	AT1G50620	3.38324	1.81308	+	TRUE	3UTR
1	18774850	18775014	AT1G50670	3.7042	3.80652	-	TRUE	3UTR
1	18784378	18784414	AT1G50700	7.48993	7.58433	+	TRUE	3UTR
1	18867077	18867110	AT1G50900	6.671	7.80541	+	TRUE	3UTR
1	18872748	18872844	AT1G50920	3.94507	3.39725	+	TRUE	3UTR
1	18884085	18884139	AT1G50950	6.2839	6.09818	+	TRUE	3UTR
1	18929522	18929723	AT1G51070	3.33387	3.66447	+	TRUE	3UTR
1	18937488	18937554	AT1G51110	7.53824	9.03244	+	TRUE	3UTR
1	18951588	18951618	AT1G51160	7.37397	8.34251	+	TRUE	3UTR
1	19034784	19034823	AT1G51340	5.68089	4.65768	+	TRUE	3UTR
1	19039208	19039238	AT1G51350	5.68089	4.65768	+	TRUE	3UTR
1	19051855	19051891	AT1G51390	7.18632	7.98793	+	TRUE	3UTR
1	19069675	19069705	AT1G51430	5.07485	4.0936	+	TRUE	3UTR
1	19102838	19103023	AT1G51510	4.27983	4.733	-	TRUE	3UTR
1	19117396	19117433	AT1G51540	7.22484	6.91491	+	TRUE	3UTR
1	19117461	19117529	AT1G51550	4.21803	2.67296	-	TRUE	3UTR
1	19119783	19119818	AT1G51560	8.37992	10.2711	-	TRUE	3UTR
1	19128142	19128232	AT1G51580	6.32932	6.14192	+	TRUE	3UTR
1	19135353	19135399	AT1G51600	9.13028	9.78833	+	TRUE	3UTR
1	19135425	19135485	AT1G51600	6.65203	6.02335	+	TRUE	3UTR
1	19139819	19139866	AT1G51610	9.99299	13.186	+	TRUE	3UTR
1	19141663	19141735	AT1G51620	7.1715	6.79286	+	FALSE	3UTR
1	19142075	19142207	AT1G51630	8.28245	8.79316	-	TRUE	stop
1	19153619	19153656	AT1G51650	4.08706	3.15592	+	TRUE	stop
1	19153785	19153862	AT1G51650	3.0587	3.14238	+	TRUE	3UTR
1	19170175	19170255	AT1G51690	4.6489	5.433	+	TRUE	3UTR
1	19170348	19170419	AT1G51690	5.2601	5.40348	+	TRUE	3UTR
1	19175645	19175830	AT1G51710	9.61093	13.2963	-	TRUE	3UTR
1	19186342	19186426	AT1G51720	4.47294	4.73028	+	TRUE	3UTR
1	19186587	19186647	AT1G51730	8.52975	12.5628	-	TRUE	3UTR
1	19221054	19221118	AT1G51805	7.50841	8.98944	-	TRUE	3UTR
1	19237307	19237339	AT1G51820	6.22913	5.99531	-	TRUE	3UTR
1	19242910	19242992	AT1G51830	5.63172	4.58463	-	TRUE	3UTR
1	19243091	19243148	AT1G51830	5.03431	3.20132	-	TRUE	exon
1	19252853	19252981	AT1G51850	7.40952	7.47613	-	FALSE	3UTR
1	19307199	19307241	AT1G51950	4.08706	3.15592	+	TRUE	3UTR
1	19323428	19323662	AT1G51980	8.55749	12.0183	-	TRUE	3UTR
1	19409803	19409898	AT1G52150	7.23195	6.6347	-	TRUE	3UTR
1	19442211	19442345	AT1G52200	8.65468	11.3585	-	TRUE	stop
1	19453600	19453757	AT1G52220	8.20925	10.0632	-	TRUE	3UTR
1	19467997	19468125	AT1G52280	8.30037	8.82826	-	TRUE	3UTR
1	19470066	19470168	AT1G52290	5.40588	4.09952	-	TRUE	3UTR
1	19475076	19475112	AT1G52300	3.7042	3.80652	-	TRUE	3UTR
1	19480473	19480521	AT1G52310	5.42676	4.0936	+	TRUE	3UTR
1	19487344	19487385	AT1G52320	6.57298	5.55665	+	FALSE	3UTR
1	19497523	19497584	AT1G52347	9.15697	10.7236	+	TRUE	exon
1	19506066	19506159	AT1G52360	8.22814	10.7792	+	TRUE	3UTR
1	19508828	19508862	AT1G52370	6.13059	5.99306	+	TRUE	3UTR
1	19511309	19511508	AT1G52380	8.94588	11.1472	+	TRUE	3UTR
1	19562912	19562942	AT1G52500	6.2156	5.92586	+	TRUE	3UTR
1	19563019	19563079	AT1G52500	7.48993	7.58433	+	TRUE	3UTR
1	19573045	19573090	AT1G52550	4.70504	3.20132	-	TRUE	3UTR
1	19638467	19638623	AT1G52710	9.84956	12.1813	-	TRUE	3UTR
1	19646300	19646331	AT1G52740	4.42235	4.0829	+	TRUE	3UTR
1	19646377	19646420	AT1G52740	4.46355	4.12441	+	TRUE	3UTR
1	19687812	19687844	AT1G52870	8.06228	9.79375	+	TRUE	3UTR
1	19713117	19713175	AT1G52930	3.76912	3.39725	+	TRUE	3UTR
1	19740225	19740281	AT1G52980	7.71976	10.6597	+	TRUE	3UTR
1	19745063	19745323	AT1G53000	7.50841	8.98944	-	TRUE	3UTR
1	19756954	19757020	AT1G53025	4.35462	2.38217	-	TRUE	3UTR
1	19760072	19760320	AT1G53030	7.85883	8.98944	-	TRUE	3UTR
1	19764427	19764523	AT1G53040	6.40386	5.29998	-	TRUE	3UTR
1	19819250	19819294	AT1G53165	7.48993	7.58433	+	TRUE	3UTR
1	19819489	19819525	AT1G53165	8.69596	10.6693	+	TRUE	3UTR
1	19840085	19840190	AT1G53190	7.46302	7.81597	+	TRUE	3UTR
1	19847620	19847665	AT1G53210	3.0587	3.14238	+	TRUE	3UTR
1	19849921	19849959	AT1G53230	6.62694	6.73	-	FALSE	3UTR
1	19854690	19854944	AT1G53240	4.98067	6.13264	-	TRUE	3UTR
1	19864811	19864923	AT1G53280	7.22689	7.57337	-	TRUE	3UTR
1	19884086	19884245	AT1G53310	2.40273	1.44664	-	TRUE	3UTR
1	19891072	19891165	AT1G53320	7.10084	7.40451	-	TRUE	3UTR
1	19926513	19926575	AT1G53400	6.90235	9.62419	+	TRUE	3UTR
1	19950982	19951094	AT1G53450	4.4369	3.20132	-	TRUE	3UTR
1	19951611	19951661	AT1G53440	6.07348	7.56176	+	TRUE	3UTR
1	19954486	19954526	AT1G53460	6.03931	5.5037	-	TRUE	3UTR
1	19967033	19967161	AT1G53500	8.69277	10.8305	-	TRUE	3UTR
1	19970810	19970952	AT1G53510	5.5665	4.82545	-	TRUE	3UTR
1	19979816	19979868	AT1G53530	7.8986	8.70647	+	TRUE	3UTR
1	19984807	19984922	AT1G53560	7.40952	7.47613	-	TRUE	3UTR
1	20000157	20000193	AT1G53590	8.06651	9.03899	+	TRUE	3UTR
1	20038108	20038223	AT1G53670	3.0587	3.14238	+	TRUE	3UTR
1	20053230	20053305	AT1G53710	7.19772	6.90488	-	TRUE	3UTR
1	20065604	20065657	AT1G53730	6.83441	6.98847	+	TRUE	3UTR
1	20065761	20065897	AT1G53750	3.43726	3.67209	-	TRUE	3UTR
1	20069022	20069189	AT1G53760	8.4187	8.7227	-	TRUE	3UTR
1	20074102	20074165	AT1G53780	5.59791	4.44477	-	TRUE	3UTR
1	20103492	20103543	AT1G53840	3.57835	3.21738	+	TRUE	3UTR
1	20118278	20118316	AT1G53880	8.49805	9.11296	+	TRUE	3UTR
1	20118351	20118440	AT1G53880	5.77868	5.02899	+	TRUE	3UTR
1	20130839	20130875	AT1G53900	6.49967	5.42661	+	FALSE	3UTR
1	20136772	20136910	AT1G53910	4.94563	5.94131	+	TRUE	3UTR
1	20169509	20169551	AT1G54030	8.09295	9.10791	+	TRUE	3UTR
1	20183655	20183916	AT1G54080	2.49034	1.44664	-	TRUE	3UTR
1	20186909	20186939	AT1G54080	8.98135	11.121	-	TRUE	5UTR
1	20195329	20195397	AT1G54100	6.3345	6.85368	-	TRUE	3UTR
1	20204124	20204158	AT1G54115	6.42798	5.30184	+	TRUE	3UTR
1	20213832	20213906	AT1G54130	7.94069	9.05672	+	TRUE	3UTR
1	20213996	20214041	AT1G54140	8.71917	9.28362	-	TRUE	3UTR
1	20217283	20217317	AT1G54150	6.13059	5.99306	+	TRUE	stop
1	20217370	20217480	AT1G54160	6.54831	5.554	-	TRUE	3UTR
1	20221067	20221278	AT1G54170	8.91009	11.1031	-	TRUE	3UTR
1	20244119	20244173	AT1G54217	8.61878	10.4923	-	TRUE	3UTR
1	20259328	20259359	AT1G54260	5.77868	5.02899	+	TRUE	3UTR
1	20262126	20262176	AT1G54270	3.15924	3.61753	+	TRUE	3UTR
1	20268514	20268608	AT1G54290	7.58878	7.87892	-	TRUE	3UTR
1	20275473	20275565	AT1G54310	7.61765	7.89951	+	TRUE	3UTR
1	20275547	20275710	AT1G54320	8.25233	9.14686	-	TRUE	3UTR
1	20286602	20286667	AT1G54340	9.14664	12.6707	+	TRUE	3UTR
1	20286704	20286746	AT1G54340	9.91691	15.1232	+	TRUE	3UTR
1	20286780	20286810	AT1G54340	5.57326	5.22501	+	TRUE	3UTR
1	20290329	20290366	AT1G54350	8.06228	9.79375	+	TRUE	3UTR
1	20298151	20298192	AT1G54380	7.23853	7.13367	-	TRUE	3UTR
1	20304672	20304753	AT1G54390	5.70645	7.0125	-	TRUE	3UTR
1	20304866	20304901	AT1G54390	5.76144	5.05471	-	TRUE	3UTR
1	20327959	20328007	AT1G54440	7.48993	7.58433	+	TRUE	3UTR
1	20356779	20356819	AT1G54490	6.14455	5.55665	+	TRUE	3UTR
1	20356842	20356882	AT1G54490	7.53824	9.03244	+	TRUE	3UTR
1	20365881	20365975	AT1G54520	6.66775	9.62419	+	TRUE	3UTR
1	20380500	20380606	AT1G54570	9.75645	11.9092	-	TRUE	3UTR
1	20390760	20390853	AT1G54580	5.96392	7.0241	+	TRUE	3UTR
1	20390891	20390983	AT1G54580	4.28218	5.67925	+	TRUE	3UTR
1	20401442	20401619	AT1G54630	9.00591	12.6284	-	TRUE	3UTR
1	20416782	20416952	AT1G54710	8.55967	11.1031	-	TRUE	3UTR
1	20435888	20435992	AT1G54770	5.75267	4.63424	+	TRUE	3UTR
1	20441028	20441095	AT1G54780	5.53394	5.22501	+	TRUE	3UTR
1	20452499	20452535	AT1G54830	7.89015	9.03244	+	TRUE	3UTR
1	20452566	20452619	AT1G54830	7.18632	7.98793	+	TRUE	3UTR
1	20474869	20474928	AT1G54920	3.29682	2.65667	+	TRUE	stop
1	20513508	20513540	AT1G54990	6.4825	5.99306	+	TRUE	3UTR
1	20516254	20516307	AT1G55000	5.60757	4.84758	+	TRUE	3UTR
1	20516349	20516426	AT1G55000	9.0522	10.1584	+	TRUE	3UTR
1	20553085	20553116	AT1G55080	6.45839	6.49426	-	TRUE	3UTR
1	20558277	20558309	AT1G55090	9.13028	9.78833	+	TRUE	3UTR
1	20558340	20558409	AT1G55090	5.77868	5.02899	+	TRUE	3UTR
1	20572424	20572527	AT1G55140	9.26051	12.1813	-	TRUE	3UTR
1	20577179	20577215	AT1G55150	4.77021	2.79151	+	TRUE	3UTR
1	20579808	20579895	AT1G55160	6.66772	6.76816	+	TRUE	3UTR
1	20579935	20579966	AT1G55160	6.06989	5.92586	+	TRUE	3UTR
1	20612281	20612314	AT1G55250	7.88471	8.55794	+	TRUE	stop
1	20612406	20612443	AT1G55250	6.54579	6.66717	+	TRUE	3UTR
1	20632710	20632765	AT1G55310	5.95809	5.2592	+	TRUE	3UTR
1	20636752	20636811	AT1G55320	7.2161	7.04297	+	TRUE	3UTR
1	20647078	20647108	AT1G55325	4.37103	2.36971	+	TRUE	3UTR
1	20653589	20653648	AT1G55340	9.10028	10.3095	+	TRUE	3UTR
1	20653852	20654022	AT1G55350	5.7563	5.03024	-	TRUE	3UTR
1	20666268	20666326	AT1G55360	3.37031	1.82558	-	TRUE	3UTR
1	20708836	20708875	AT1G55460	8.38819	9.82473	+	FALSE	3UTR
1	20708935	20708994	AT1G55460	7.22484	6.91491	+	TRUE	3UTR
1	20715389	20715451	AT1G55480	8.24206	10.1009	+	TRUE	3UTR
1	20715622	20715682	AT1G55490	4.45504	4.733	-	TRUE	3UTR
1	20725495	20725528	AT1G55510	5.42676	4.0936	+	TRUE	stop
1	20725556	20725588	AT1G55510	8.73966	9.68095	+	TRUE	3UTR
1	20725778	20725848	AT1G55520	4.0042	2.38217	-	TRUE	3UTR
1	20731777	20731887	AT1G55535	5.7563	5.03024	-	TRUE	3UTR
1	20734711	20734747	AT1G55540	9.88599	12.5325	-	TRUE	3UTR
1	20769401	20769439	AT1G55590	4.48317	2.69887	-	TRUE	3UTR
1	20787176	20787299	AT1G55620	8.00279	7.89118	-	TRUE	3UTR
1	20804616	20804943	AT1G55680	5.70645	7.0125	-	TRUE	3UTR
1	20808508	20808572	AT1G55690	5.13031	4.00989	-	TRUE	3UTR
1	20831088	20831125	AT1G55730	7.19772	6.90488	-	TRUE	3UTR
1	20831308	20831465	AT1G55730	4.96746	3.16491	-	TRUE	stop
1	20840222	20840360	AT1G55750	7.42396	7.46135	-	TRUE	3UTR
1	20846896	20846927	AT1G55760	4.76281	2.62737	-	TRUE	3UTR
1	20858870	20858945	AT1G55805	4.35462	2.38217	-	TRUE	3UTR
1	20864039	20864133	AT1G55810	7.13696	10.5257	+	TRUE	3UTR
1	20867469	20867508	AT1G55820	8.08723	9.10221	+	TRUE	3UTR
1	20867540	20867615	AT1G55820	6.27946	6.09522	+	TRUE	3UTR
1	20867789	20867874	AT1G55830	4.0042	2.38217	-	TRUE	3UTR
1	20876190	20876232	AT1G55840	8.28348	10.1545	+	TRUE	3UTR
1	20879531	20879602	AT1G55860	7.16586	7.46135	-	TRUE	3UTR
1	20898911	20898974	AT1G55880	5.75399	4.84212	-	TRUE	3UTR
1	20902634	20902700	AT1G55890	8.24206	10.1009	+	TRUE	3UTR
1	20905664	20905703	AT1G55900	7.22335	7.05068	+	TRUE	3UTR
1	20922156	20922208	AT1G55930	7.48993	7.58433	+	TRUE	3UTR
1	20946181	20946217	AT1G56000	4.00065	5.02899	+	TRUE	3UTR
1	20946703	20946784	AT1G56010	6.39321	5.92135	-	TRUE	3UTR
1	20966330	20966377	AT1G56050	8.78524	10.2982	+	TRUE	3UTR
1	20968050	20968163	AT1G56070	3.5072	4.45199	-	TRUE	3UTR
1	20984435	20984498	AT1G56110	6.17367	7.85971	-	TRUE	3UTR
1	21001607	21001641	AT1G56140	6.40729	8.73495	-	TRUE	3UTR
1	21008107	21008155	AT1G56145	8.67206	9.59548	-	TRUE	3UTR
1	21025912	21025962	AT1G56180	5.75399	4.84212	-	TRUE	3UTR
1	21026191	21026230	AT1G56180	9.61689	11.6854	-	TRUE	3UTR
1	21030492	21030568	AT1G56190	8.65444	11.9762	+	TRUE	3UTR
1	21031893	21031950	AT1G56200	5.96392	7.0241	+	TRUE	3UTR
1	21032004	21032058	AT1G56200	5.62555	6.28701	+	TRUE	3UTR
1	21046062	21046143	AT1G56230	6.42729	6.42046	-	TRUE	stop
1	21064540	21064590	AT1G56260	8.35614	9.79327	-	TRUE	3UTR
1	21078933	21078975	AT1G56300	7.43407	8.92056	-	TRUE	3UTR
1	21086559	21086794	AT1G56330	5.33109	7.60918	-	TRUE	3UTR
1	21089892	21090012	AT1G56340	5.23922	5.40051	-	TRUE	3UTR
1	21097917	21097957	AT1G56350	7.48993	7.58433	+	TRUE	3UTR
1	21122679	21122732	AT1G56420	8.02137	8.9868	-	TRUE	3UTR
1	21138572	21138657	AT1G56440	4.4369	3.20132	-	TRUE	3UTR
1	21144231	21144360	AT1G56450	3.85988	4.40292	+	TRUE	3UTR
1	21167126	21167238	AT1G56500	6.43314	8.76096	+	TRUE	3UTR
1	21194943	21195086	AT1G56560	9.64971	13.3633	+	TRUE	3UTR
1	21198867	21198898	AT1G56570	6.64317	6.91491	+	TRUE	3UTR
1	21202080	21202141	AT1G56590	6.6409	8.73495	-	TRUE	3UTR
1	21310349	21310448	AT1G57540	9.93407	11.2038	-	TRUE	3UTR
1	21344628	21344748	AT1G57620	5.17676	6.89547	+	TRUE	3UTR
1	21346135	21346165	AT1G57630	5.52089	4.24273	+	FALSE	stop
1	21394765	21394795	AT1G57765	4.72294	3.21738	+	TRUE	3UTR
1	21414230	21414324	AT1G57820	6.03931	5.5037	-	TRUE	3UTR
1	21429943	21430016	AT1G57860	6.50371	7.8318	-	TRUE	3UTR
1	21431159	21431344	AT1G57870	6.50726	7.07305	-	TRUE	3UTR
1	21458156	21458190	AT1G58025	7.93081	8.6696	-	TRUE	3UTR
1	21464034	21464169	AT1G58030	9.26051	12.1813	-	TRUE	3UTR
1	21504364	21504474	AT1G58080	4.63025	5.43003	-	TRUE	3UTR
1	21512552	21512605	AT1G58100	4.65941	3.55719	-	TRUE	3UTR
1	21515504	21515706	AT1G58110	4.63025	5.43003	-	TRUE	3UTR
1	21515780	21515828	AT1G58110	3.7542	3.40434	-	TRUE	3UTR
1	21548213	21548378	AT1G58200	6.69338	6.3087	-	TRUE	3UTR
1	21554625	21554707	AT1G58210	5.42676	4.0936	+	TRUE	3UTR
1	21620418	21620484	AT1G58280	8.86528	10.9867	-	TRUE	3UTR
1	21623784	21623980	AT1G58290	4.45504	4.733	-	TRUE	3UTR
1	21663071	21663153	AT1G58350	6.40386	5.29998	-	TRUE	3UTR
1	21695847	21695877	AT1G58400	3.83948	1.94682	-	TRUE	3UTR
1	21701255	21701289	AT1G58410	8.61878	10.4923	-	TRUE	3UTR
1	21713896	21714104	AT1G58440	7.15799	7.96658	-	TRUE	3UTR
1	21796256	21796315	AT1G58848	5.79983	5.12643	+	FALSE	3UTR
1	21883619	21883657	AT1G59560	9.48101	11.1472	+	TRUE	stop
1	21883702	21883745	AT1G59560	7.74888	8.20722	+	TRUE	3UTR
1	21885819	21885879	AT1G59580	9.33289	11.1311	+	TRUE	3UTR
1	21885953	21885995	AT1G59580	7.53824	9.03244	+	TRUE	3UTR
1	21889750	21889792	AT1G59600	8.02137	8.9868	-	TRUE	3UTR
1	21900806	21900897	AT1G59610	5.72931	7.0241	+	TRUE	3UTR
1	21900936	21900969	AT1G59610	9.26074	11.5062	+	TRUE	3UTR
1	21905621	21905682	AT1G59620	8.18525	9.31965	+	FALSE	3UTR
1	21922684	21922716	AT1G59650	8.09295	9.10791	+	TRUE	3UTR
1	21929321	21929357	AT1G59660	6.88692	7.58433	+	TRUE	3UTR
1	21939741	21939830	AT1G59710	3.71912	3.79924	+	TRUE	3UTR
1	21984242	21984378	AT1G59750	6.34357	5.9523	+	TRUE	3UTR
1	21984464	21984576	AT1G59760	7.33287	7.25191	-	TRUE	3UTR
1	22020552	22020672	AT1G59830	9.26051	12.1813	-	TRUE	3UTR
1	22090284	22090351	AT1G59990	5.40588	4.09952	-	TRUE	3UTR
1	22142744	22142903	AT1G60070	4.40504	6.31224	-	TRUE	3UTR
1	22152472	22152502	AT1G60080	6.92309	6.27069	-	TRUE	3UTR
1	22177010	22177251	AT1G60140	8.91009	11.1031	-	TRUE	3UTR
1	22188245	22188330	AT1G60160	8.78666	10.0687	-	TRUE	3UTR
1	22211923	22211953	AT1G60220	8.16055	8.13661	+	TRUE	3UTR
1	22212027	22212086	AT1G60220	9.97308	11.2494	+	TRUE	3UTR
1	22212121	22212197	AT1G60230	9.70999	10.8026	-	TRUE	3UTR
1	22264338	22264374	AT1G60420	3.43759	3.21738	+	TRUE	3UTR
1	22264440	22264543	AT1G60430	6.26565	5.05471	-	TRUE	3UTR
1	22266521	22266642	AT1G60440	9.2162	10.4923	-	TRUE	3UTR
1	22324711	22324794	AT1G60600	6.82655	7.46135	-	TRUE	3UTR
1	22337365	22337543	AT1G60640	7.85883	8.98944	-	TRUE	3UTR
1	22342178	22342241	AT1G60650	3.38324	1.81308	+	TRUE	3UTR
1	22347295	22347337	AT1G60670	6.4825	5.99306	+	TRUE	3UTR
1	22347425	22347469	AT1G60670	6.18326	5.85159	+	TRUE	3UTR
1	22354764	22354926	AT1G60710	5.5063	8.38608	-	TRUE	3UTR
1	22358222	22358262	AT1G60730	5.05223	3.65284	-	TRUE	3UTR
1	22366788	22366888	AT1G60770	7.78008	8.31735	-	TRUE	3UTR
1	22369018	22369214	AT1G60780	2.57794	1.8448	-	TRUE	3UTR
1	22383517	22383558	AT1G60800	5.0397	3.52445	-	TRUE	3UTR
1	22388596	22388678	AT1G60810	4.35462	2.38217	-	TRUE	3UTR
1	22401041	22401152	AT1G60860	4.70504	3.20132	-	TRUE	3UTR
1	22412283	22412388	AT1G60890	6.10673	5.98798	-	TRUE	3UTR
1	22439191	22439358	AT1G60940	8.32718	10.3533	-	TRUE	3UTR
1	22465661	22465770	AT1G60995	6.45715	5.98798	-	TRUE	3UTR
1	22474325	22474355	AT1G61010	6.40386	5.29998	-	TRUE	3UTR
1	22485870	22485913	AT1G61040	6.4825	5.99306	+	TRUE	3UTR
1	22508629	22508695	AT1G61100	3.04634	3.15208	-	TRUE	3UTR
1	22534835	22534868	AT1G61140	5.14617	3.70637	-	TRUE	3UTR
1	22544468	22544511	AT1G61150	4.79088	4.62556	+	TRUE	3UTR
1	22554342	22554501	AT1G61180	8.29674	8.79002	+	TRUE	3UTR
1	22560509	22560568	AT1G61190	8.25796	8.44381	+	TRUE	3UTR
1	22607513	22607645	AT1G61300	7.62424	7.69517	-	TRUE	3UTR
1	22637684	22637837	AT1G61360	6.91918	6.5242	-	TRUE	3UTR
1	22646172	22646322	AT1G61380	8.5422	9.95253	-	TRUE	3UTR
1	22718717	22718751	AT1G61570	6.93531	6.67241	-	TRUE	3UTR
1	22718826	22718936	AT1G61570	7.50841	8.98944	-	TRUE	3UTR
1	22739246	22739300	AT1G61620	4.79088	4.62556	+	TRUE	3UTR
1	22746445	22746572	AT1G61640	9.82353	11.7522	-	TRUE	3UTR
1	22772317	22772382	AT1G61670	7.14525	8.49029	+	TRUE	3UTR
1	22782687	22782779	AT1G61690	5.46973	4.27564	-	TRUE	3UTR
1	22812422	22812460	AT1G61770	8.07187	8.86984	+	TRUE	3UTR
1	22812484	22812517	AT1G61770	8.07187	8.86984	+	TRUE	3UTR
1	22812663	22812789	AT1G61780	9.61093	13.2963	-	TRUE	3UTR
1	22815534	22815578	AT1G61790	6.57155	6.63169	+	TRUE	3UTR
1	22826624	22826657	AT1G61800	7.18632	7.98793	+	TRUE	3UTR
1	22838552	22838587	AT1G61820	6.85791	6.76413	+	TRUE	3UTR
1	22903740	22903796	AT1G61960	6.2156	5.92586	+	TRUE	3UTR
1	22909483	22909513	AT1G61980	8.68974	9.4779	+	FALSE	3UTR
1	22923756	22923797	AT1G62020	6.66772	6.76816	+	TRUE	3UTR
1	22923825	22923954	AT1G62020	8.57625	9.98617	+	TRUE	3UTR
1	22934281	22934382	AT1G62040	4.55627	3.86519	+	TRUE	3UTR
1	22975588	22975722	AT1G62180	3.22857	1.66659	-	FALSE	3UTR
1	22982061	22982122	AT1G62200	7.57046	7.84206	-	TRUE	3UTR
1	22995470	22995545	AT1G62250	7.30525	6.75223	-	TRUE	3UTR
1	23009934	23009968	AT1G62290	9.2162	10.4923	-	TRUE	3UTR
1	23010047	23010090	AT1G62290	8.61878	10.4923	-	TRUE	3UTR
1	23084345	23084434	AT1G62390	6.68629	8.63573	-	TRUE	3UTR
1	23106127	23106162	AT1G62430	6.91918	6.5242	-	TRUE	3UTR
1	23155463	23155580	AT1G62540	9.10028	10.3095	+	TRUE	3UTR
1	23181381	23181426	AT1G62600	7.05005	6.50595	+	TRUE	stop
1	23223968	23224002	AT1G62710	5.63172	4.58463	-	TRUE	3UTR
1	23233418	23233485	AT1G62740	4.6489	5.433	+	TRUE	3UTR
1	23233505	23233611	AT1G62750	2.85322	2.1414	-	TRUE	3UTR
1	23249195	23249304	AT1G62780	8.55967	11.1031	-	TRUE	3UTR
1	23253627	23253698	AT1G62790	6.83441	6.98847	+	TRUE	3UTR
1	23253882	23253926	AT1G62800	6.61852	6.90488	-	TRUE	3UTR
1	23263713	23263831	AT1G62820	7.27405	7.4911	-	TRUE	3UTR
1	23293423	23293491	AT1G62880	4.37103	2.36971	+	TRUE	3UTR
1	23305406	23305444	AT1G62920	7.47301	7.58433	+	TRUE	3UTR
1	23308555	23308586	AT1G62930	6.70971	7.07664	+	FALSE	3UTR
1	23340357	23340402	AT1G62990	7.40855	6.8881	+	TRUE	3UTR
1	23340478	23340531	AT1G62990	5.00642	3.4284	+	TRUE	3UTR
1	23347755	23347838	AT1G63010	5.14617	3.70637	-	TRUE	3UTR
1	23347912	23348013	AT1G63010	8.91009	11.1031	-	TRUE	stop
1	23354999	23355044	AT1G63020	5.61319	4.54311	-	TRUE	3UTR
1	23375995	23376027	AT1G63050	9.81361	12.0604	-	TRUE	3UTR
1	23407863	23407894	AT1G63110	6.72656	7.12626	+	TRUE	3UTR
1	23408882	23409003	AT1G63120	4.63025	5.43003	-	TRUE	3UTR
1	23414931	23414967	AT1G63130	7.63136	8.13661	+	TRUE	3UTR
1	23421908	23421999	AT1G63160	7.58878	7.87892	-	TRUE	3UTR
1	23427200	23427269	AT1G63170	6.83441	6.98847	+	TRUE	3UTR
1	23427438	23427493	AT1G63180	9.2162	10.4923	-	FALSE	3UTR
1	23466837	23466870	AT1G63260	9.04627	11.2167	-	TRUE	3UTR
1	23494758	23494802	AT1G63350	7.77764	8.48375	-	TRUE	3UTR
1	23531134	23531197	AT1G63440	4.77965	2.61674	+	TRUE	3UTR
1	23536584	23536702	AT1G63470	6.45715	5.98798	-	TRUE	3UTR
1	23544744	23544799	AT1G63490	6.45715	5.98798	-	TRUE	3UTR
1	23558655	23558690	AT1G63500	4.57507	3.83746	+	TRUE	3UTR
1	23583573	23583655	AT1G63610	5.94006	7.0125	-	TRUE	3UTR
1	23589065	23589142	AT1G63640	6.56965	6.78091	-	TRUE	3UTR
1	23622230	23622264	AT1G63690	4.95108	3.93728	+	TRUE	3UTR
1	23657561	23657772	AT1G63770	5.33109	7.60918	-	TRUE	3UTR
1	23664983	23665015	AT1G63780	5.79116	5.11821	-	TRUE	3UTR
1	23667655	23667753	AT1G63800	5.70645	7.0125	-	TRUE	3UTR
1	23669622	23669660	AT1G63810	6.95291	6.1988	-	TRUE	3UTR
1	23687185	23687278	AT1G63830	9.64971	13.3633	+	TRUE	3UTR
1	23719082	23719156	AT1G63900	9.43167	11.2494	+	TRUE	3UTR
1	23733727	23733771	AT1G63940	5.17282	3.3893	+	TRUE	3UTR
1	23738854	23738905	AT1G63970	6.81219	6.49153	-	TRUE	3UTR
1	23743151	23743244	AT1G63980	7.04775	6.31261	+	TRUE	3UTR
1	23758344	23758634	AT1G64040	5.5063	8.38608	-	TRUE	3UTR
1	23765916	23765979	AT1G64050	5.56819	3.95185	+	TRUE	3UTR
1	23790739	23790913	AT1G64090	9.73222	14.2556	+	TRUE	3UTR
1	23808942	23808975	AT1G64150	6.96717	7.20743	-	TRUE	3UTR
1	23825232	23825265	AT1G64185	4.47486	3.26301	+	TRUE	3UTR
1	23828390	23828451	AT1G64200	5.84982	5.2265	-	TRUE	3UTR
1	23835257	23835288	AT1G64230	4.28218	5.67925	+	TRUE	3UTR
1	23835357	23835394	AT1G64230	5.52868	8.40611	+	TRUE	3UTR
1	23853164	23853352	AT1G64280	5.94006	7.0125	-	TRUE	3UTR
1	23865843	23865913	AT1G64300	5.68089	4.65768	+	TRUE	3UTR
1	23873958	23873991	AT1G64330	6.76674	6.90672	+	TRUE	stop
1	23874100	23874135	AT1G64330	8.94588	11.1472	+	TRUE	3UTR
1	23883106	23883148	AT1G64350	5.42676	4.0936	+	TRUE	3UTR
1	23883185	23883241	AT1G64350	9.32734	10.1058	+	TRUE	3UTR
1	23888375	23888428	AT1G64360	3.29682	2.65667	+	FALSE	3UTR
1	23902033	23902084	AT1G64385	4.6489	5.433	+	TRUE	3UTR
1	23952646	23952682	AT1G64490	4.72294	3.21738	+	FALSE	3UTR
1	23954857	23954970	AT1G64510	2.97003	2.1414	-	FALSE	3UTR
1	23958125	23958168	AT1G64520	5.00081	6.89547	+	TRUE	3UTR
1	23958203	23958279	AT1G64520	5.96392	7.0241	+	TRUE	3UTR
1	23973554	23973593	AT1G64550	7.30195	7.5274	+	TRUE	3UTR
1	23984619	23984653	AT1G64572	7.52946	7.94641	+	TRUE	exon
1	23998711	23998815	AT1G64610	4.65262	2.63347	-	TRUE	3UTR
1	24023595	24023746	AT1G64650	3.98454	4.40695	-	TRUE	3UTR
1	24037101	24037281	AT1G64680	8.59397	11.1472	+	TRUE	3UTR
1	24052344	24052459	AT1G64740	5.96392	7.0241	+	TRUE	3UTR
1	24052607	24052796	AT1G64750	2.97003	2.1414	-	TRUE	3UTR
1	24059416	24059522	AT1G64770	6.83441	6.98847	+	TRUE	3UTR
1	24064995	24065077	AT1G64790	7.50841	8.98944	-	TRUE	3UTR
1	24095200	24095262	AT1G64840	5.68089	4.65768	+	TRUE	3UTR
1	24096434	24096552	AT1G64850	8.20925	10.0632	-	TRUE	3UTR
1	24108846	24108882	AT1G64880	4.72294	3.21738	+	TRUE	3UTR
1	24134128	24134224	AT1G64970	7.40952	7.47613	-	TRUE	3UTR
1	24137557	24137786	AT1G64980	6.04626	5.92135	-	TRUE	3UTR
1	24140020	24140165	AT1G64990	5.23465	3.86333	-	TRUE	3UTR
1	24148405	24148479	AT1G65000	4.72294	3.21738	+	TRUE	3UTR
1	24148556	24148621	AT1G65000	7.79477	8.42112	+	TRUE	3UTR
1	24154150	24154182	AT1G65010	5.81979	5.15572	+	TRUE	3UTR
1	24154443	24154480	AT1G65020	8.02137	8.9868	-	TRUE	3UTR
1	24158570	24158609	AT1G65030	6.28925	5.05318	+	TRUE	3UTR
1	24159870	24160000	AT1G65040	8.46103	10.0687	-	TRUE	3UTR
1	24228857	24228926	AT1G65220	4.28218	5.67925	+	TRUE	3UTR
1	24230806	24230851	AT1G65230	9.64971	13.3633	+	TRUE	3UTR
1	24240453	24240575	AT1G65260	9.29779	12.2328	+	TRUE	3UTR
1	24244852	24244887	AT1G65270	7.18632	7.98793	+	TRUE	3UTR
1	24244914	24244956	AT1G65270	6.20202	5.12643	+	TRUE	3UTR
1	24248608	24248644	AT1G65280	6.43314	8.76096	+	TRUE	3UTR
1	24248869	24248968	AT1G65290	2.8461	2.18981	-	TRUE	3UTR
1	24250199	24250285	AT1G65290	4.15907	1.641	-	FALSE	exon
1	24259936	24260016	AT1G65320	6.02136	5.554	-	TRUE	3UTR
1	24297630	24297669	AT1G65420	6.22913	5.99531	-	TRUE	3UTR
1	24301061	24301163	AT1G65430	6.09092	5.58815	-	TRUE	3UTR
1	24306693	24306834	AT1G65440	3.20364	3.16491	-	TRUE	3UTR
1	24319789	24319827	AT1G65470	3.37031	1.82558	-	TRUE	3UTR
1	24362114	24362289	AT1G65540	6.69338	6.3087	-	TRUE	3UTR
1	24371566	24371603	AT1G65560	7.23853	7.13367	-	TRUE	3UTR
1	24377304	24377395	AT1G65580	8.98048	10.4286	-	TRUE	3UTR
1	24390992	24391150	AT1G65590	8.09295	9.10791	+	TRUE	3UTR
1	24418110	24418285	AT1G65660	7.62424	7.69517	-	TRUE	3UTR
1	24440309	24440385	AT1G65720	3.04634	3.15208	-	TRUE	3UTR
1	24486829	24486864	AT1G65820	2.95815	2.63399	+	TRUE	3UTR
1	24492823	24492864	AT1G65840	5.3628	7.51842	+	TRUE	3UTR
1	24557312	24557388	AT1G65960	3.88776	3.67096	+	TRUE	3UTR
1	24559341	24559515	AT1G65980	4.98067	6.13264	-	TRUE	3UTR
1	24562462	24562533	AT1G65985	7.66249	7.31805	-	TRUE	3UTR
1	24620004	24620040	AT1G66140	7.45639	6.9809	-	TRUE	3UTR
1	24655275	24655375	AT1G66200	2.64586	1.75539	-	TRUE	3UTR
1	24686307	24686389	AT1G66240	2.66555	2.26179	-	TRUE	3UTR
1	24695754	24695861	AT1G66260	6.40729	8.73495	-	TRUE	3UTR
1	24729740	24729858	AT1G66330	4.0042	2.38217	-	TRUE	3UTR
1	24737449	24737568	AT1G66340	4.55627	3.86519	+	TRUE	3UTR
1	24737616	24737661	AT1G66340	5.77868	5.02899	+	TRUE	3UTR
1	24780456	24780504	AT1G66430	5.77868	5.02899	+	TRUE	3UTR
1	24780546	24780582	AT1G66430	5.72931	7.0241	+	TRUE	3UTR
1	24805674	24805760	AT1G66480	5.05546	4.09952	-	TRUE	3UTR
1	24816552	24816582	AT1G66510	6.2839	6.09818	+	TRUE	3UTR
1	24840499	24840549	AT1G66580	5.10028	6.05565	+	TRUE	3UTR
1	24842175	24842227	AT1G66590	6.60358	6.33399	+	TRUE	3UTR
1	24842352	24842382	AT1G66590	6.60358	6.33399	+	FALSE	3UTR
1	24852626	24852799	AT1G66620	7.97465	8.86564	-	TRUE	3UTR
1	24861989	24862073	AT1G66660	8.09264	8.04669	-	TRUE	3UTR
1	24863855	24863930	AT1G66670	2.66555	2.26179	-	TRUE	3UTR
1	24866474	24866504	AT1G66680	7.4104	6.91819	-	FALSE	exon
1	24893643	24893686	AT1G66740	6.48245	6.50595	+	TRUE	3UTR
1	24897167	24897224	AT1G66750	7.48993	7.58433	+	TRUE	3UTR
1	24958057	24958103	AT1G66890	9.79063	11.847	+	TRUE	stop
1	24961391	24961483	AT1G66900	4.72294	3.21738	+	TRUE	3UTR
1	24973099	24973177	AT1G66940	9.01018	11.7591	-	TRUE	3UTR
1	25039270	25039326	AT1G67060	8.94588	11.1472	+	TRUE	3UTR
1	25069564	25069679	AT1G67120	9.39221	10.2559	-	TRUE	3UTR
1	25100956	25101037	AT1G67140	8.91009	11.1031	-	TRUE	3UTR
1	25163720	25163766	AT1G67250	7.34174	11.3645	-	TRUE	3UTR
1	25188353	25188463	AT1G67280	4.96233	3.97938	-	TRUE	3UTR
1	25193768	25193817	AT1G67300	6.04389	4.69723	-	TRUE	3UTR
1	25197966	25198024	AT1G67310	5.64436	4.09952	-	TRUE	3UTR
1	25198116	25198147	AT1G67310	5.32154	4.48352	-	TRUE	3UTR
1	25209537	25209766	AT1G67325	8.55967	11.1031	-	TRUE	3UTR
1	25209916	25210065	AT1G67325	6.62682	6.00779	-	TRUE	3UTR
1	25236965	25237003	AT1G67360	3.57899	2.81245	-	FALSE	3UTR
1	25239232	25239283	AT1G67370	9.18587	10.4292	-	TRUE	3UTR
1	25251414	25251520	AT1G67410	9.09457	9.75308	-	TRUE	3UTR
1	25278586	25278711	AT1G67480	8.50888	11.0565	+	TRUE	3UTR
1	25280618	25280648	AT1G67490	5.59892	4.50177	-	TRUE	stop
1	25287443	25287538	AT1G67500	7.85883	8.98944	-	TRUE	3UTR
1	25316914	25316949	AT1G67550	6.38235	5.58509	+	TRUE	3UTR
1	25317121	25317164	AT1G67550	4.01912	2.36971	+	TRUE	3UTR
1	25327412	25327447	AT1G67580	8.20925	10.0632	-	TRUE	3UTR
1	25336466	25336595	AT1G67600	6.45839	6.49426	-	TRUE	3UTR
1	25359760	25359801	AT1G67650	8.61878	10.4923	-	TRUE	3UTR
1	25365173	25365203	AT1G67660	5.22094	3.57975	+	TRUE	3UTR
1	25373829	25373900	AT1G67690	7.49609	7.87992	+	TRUE	3UTR
1	25375948	25375994	AT1G67700	6.84054	10.0838	+	TRUE	3UTR
1	25394310	25394415	AT1G67740	2.8461	2.18981	-	FALSE	3UTR
1	25415925	25416063	AT1G67785	6.87451	9.59081	-	TRUE	3UTR
1	25420805	25420971	AT1G67800	7.15799	7.96658	-	TRUE	3UTR
1	25436908	25437043	AT1G67840	7.54463	7.73516	+	TRUE	3UTR
1	25441991	25442026	AT1G67850	8.75285	9.31965	+	TRUE	3UTR
1	25449416	25449585	AT1G67870	2.8461	2.18981	-	TRUE	3UTR
1	25474134	25474235	AT1G67930	7.63341	8.18639	-	TRUE	3UTR
1	25478786	25478876	AT1G67950	6.45715	5.98798	-	TRUE	3UTR
1	25480641	25480737	AT1G67960	5.16801	3.74642	-	TRUE	3UTR
1	25484742	25484799	AT1G67970	4.70588	2.5128	-	TRUE	3UTR
1	25489071	25489115	AT1G67980	4.88621	2.98743	+	FALSE	3UTR
1	25492958	25493007	AT1G68000	4.00065	5.02899	+	TRUE	3UTR
1	25495755	25495831	AT1G68010	4.12103	4.07205	+	TRUE	3UTR
1	25511003	25511058	AT1G68060	4.86102	3.8474	-	TRUE	3UTR
1	25511226	25511307	AT1G68060	5.94006	7.0125	-	TRUE	3UTR
1	25539175	25539213	AT1G68140	8.91009	11.1031	-	TRUE	3UTR
1	25545648	25545682	AT1G68150	6.88692	7.58433	+	TRUE	3UTR
1	25558373	25558464	AT1G68185	6.90235	9.62419	+	TRUE	3UTR
1	25571638	25571671	AT1G68220	7.48993	7.58433	+	TRUE	3UTR
1	25598373	25598485	AT1G68300	8.20925	10.0632	-	TRUE	3UTR
1	25631782	25631892	AT1G68370	7.19538	7.03901	-	TRUE	3UTR
1	25650129	25650244	AT1G68410	3.20364	3.16491	-	TRUE	3UTR
1	25709273	25709316	AT1G68520	5.0056	5.40051	-	FALSE	3UTR
1	25712653	25712683	AT1G68530	3.40378	2.22362	-	FALSE	3UTR
1	25777880	25777910	AT1G68650	6.0615	5.5062	+	TRUE	3UTR
1	25777941	25778039	AT1G68660	3.7042	3.80652	-	TRUE	3UTR
1	25786710	25786745	AT1G68680	3.94507	3.39725	+	TRUE	3UTR
1	25810222	25810301	AT1G68730	5.63172	4.58463	-	TRUE	3UTR
1	25834872	25834923	AT1G68790	6.97305	6.9809	-	TRUE	3UTR
1	25872476	25872656	AT1G68830	6.85768	6.1328	-	TRUE	3UTR
1	25906543	25906596	AT1G68890	4.01912	2.36971	+	TRUE	3UTR
1	25908168	25908278	AT1G68910	6.22913	5.99531	-	TRUE	3UTR
1	25935058	25935157	AT1G68990	4.27983	4.733	-	TRUE	3UTR
1	25943652	25943715	AT1G69010	4.01912	2.36971	+	TRUE	3UTR
1	25943745	25943791	AT1G69010	8.13898	8.50636	+	TRUE	3UTR
1	25967380	25967422	AT1G69070	9.06505	10.2739	-	TRUE	3UTR
1	26018494	26018553	AT1G69210	5.98	5.36505	-	TRUE	3UTR
1	26020135	26020294	AT1G69220	8.20925	10.0632	-	TRUE	3UTR
1	26035390	26035421	AT1G69250	8.59397	11.1472	+	TRUE	3UTR
1	26040722	26040753	AT1G69270	7.94983	7.79761	-	FALSE	3UTR
1	26050263	26050407	AT1G69295	8.20925	10.0632	-	TRUE	3UTR
1	26054702	26054787	AT1G69310	8.33683	9.28832	-	TRUE	3UTR
1	26063906	26064010	AT1G69330	7.93081	8.6696	-	TRUE	3UTR
1	26069644	26069685	AT1G69340	5.5146	4.31903	+	TRUE	3UTR
1	26069721	26069773	AT1G69340	5.10045	3.34045	+	TRUE	3UTR
1	26081597	26081686	AT1G69380	7.38072	7.35975	-	TRUE	3UTR
1	26081649	26081681	AT1G69370	8.42999	9.93976	+	TRUE	3UTR
1	26086351	26086457	AT1G69390	3.76912	3.39725	+	TRUE	3UTR
1	26088921	26088959	AT1G69400	6.41552	7.44707	+	TRUE	3UTR
1	26090322	26090374	AT1G69410	8.19373	9.98617	+	FALSE	3UTR
1	26096916	26096995	AT1G69420	5.42676	4.0936	+	TRUE	3UTR
1	26111863	26112003	AT1G69460	5.23922	5.40051	-	TRUE	3UTR
1	26127846	26127891	AT1G69510	2.76434	2.68741	+	TRUE	3UTR
1	26129566	26129597	AT1G69520	6.42221	5.43201	+	TRUE	5UTR
1	26191181	26191233	AT1G69620	4.14141	5.02899	+	TRUE	3UTR
1	26193720	26193966	AT1G69640	8.2505	10.117	-	TRUE	3UTR
1	26206641	26206769	AT1G69680	8.09295	9.10791	+	TRUE	3UTR
1	26228473	26228520	AT1G69720	8.69596	10.6693	+	TRUE	3UTR
1	26234721	26234762	AT1G69740	3.21657	3.15592	+	TRUE	3UTR
1	26234793	26234916	AT1G69740	3.85988	4.40292	+	TRUE	3UTR
1	26237327	26237363	AT1G69750	7.53824	9.03244	+	TRUE	3UTR
1	26274247	26274386	AT1G69800	7.6022	8.11501	-	TRUE	3UTR
1	26277091	26277122	AT1G69810	7.77825	7.4911	-	TRUE	3UTR
1	26288332	26288499	AT1G69830	5.70645	7.0125	-	TRUE	3UTR
1	26288610	26288647	AT1G69830	3.37031	1.82558	-	TRUE	exon
1	26322891	26322945	AT1G69880	5.07485	4.0936	+	FALSE	3UTR
1	26341662	26341697	AT1G69935	7.12037	7.23341	-	TRUE	3UTR
1	26341878	26342000	AT1G69935	5.7563	5.03024	-	TRUE	3UTR
1	26348733	26348816	AT1G69960	3.04634	3.15208	-	TRUE	3UTR
1	26352955	26353012	AT1G69970	4.19452	1.6883	-	TRUE	3UTR
1	26389843	26389893	AT1G70060	8.34887	8.50315	+	TRUE	3UTR
1	26419481	26419523	AT1G70150	6.05406	4.67414	+	TRUE	exon
1	26419562	26419605	AT1G70150	8.95992	9.50292	+	TRUE	3UTR
1	26422352	26422395	AT1G70160	6.90235	9.62419	+	TRUE	3UTR
1	26465979	26466079	AT1G70280	4.96746	3.16491	-	TRUE	3UTR
1	26471127	26471189	AT1G70290	3.37031	1.82558	-	TRUE	3UTR
1	26488578	26488641	AT1G70320	4.53838	3.87321	-	TRUE	3UTR
1	26504385	26504509	AT1G70330	8.54099	10.5195	+	TRUE	3UTR
1	26533947	26534124	AT1G70410	4.52837	5.26671	-	TRUE	3UTR
1	26563943	26564083	AT1G70490	6.6409	8.73495	-	TRUE	3UTR
1	26588595	26588723	AT1G70530	5.58615	4.84813	-	TRUE	3UTR
1	26612214	26612244	AT1G70570	9.86268	11.7972	+	TRUE	3UTR
1	26621010	26621060	AT1G70600	2.54574	1.32872	-	TRUE	3UTR
1	26702248	26702302	AT1G70790	6.4929	6.00931	+	TRUE	3UTR
1	26705071	26705162	AT1G70810	8.94588	11.1472	+	TRUE	3UTR
1	26733722	26733852	AT1G70900	8.94588	11.1472	+	TRUE	3UTR
1	26764473	26764503	AT1G70980	6.4825	5.99306	+	TRUE	3UTR
1	26788797	26788914	AT1G71010	6.53696	6.07388	+	TRUE	3UTR
1	26797165	26797195	AT1G71040	4.70504	3.20132	-	TRUE	3UTR
1	26809939	26810010	AT1G71080	4.21977	2.59759	-	TRUE	3UTR
1	26813853	26813885	AT1G71090	6.83867	6.50277	+	TRUE	exon
1	26851817	26851871	AT1G71220	7.4636	8.94787	+	TRUE	3UTR
1	26859645	26859685	AT1G71240	7.80747	8.50315	+	TRUE	3UTR
1	26861733	26861781	AT1G71260	3.83754	2.4601	-	TRUE	3UTR
1	26878602	26878664	AT1G71310	4.0042	2.38217	-	TRUE	3UTR
1	26885519	26885573	AT1G71340	5.20215	3.58579	-	TRUE	stop
1	26888442	26888492	AT1G71350	8.91009	11.1031	-	TRUE	3UTR
1	26912477	26912551	AT1G71400	9.83369	11.4114	+	FALSE	3UTR
1	26912767	26912878	AT1G71410	8.03038	9.75954	-	TRUE	3UTR
1	26921165	26921265	AT1G71440	6.45715	5.98798	-	TRUE	3UTR
1	26933187	26933272	AT1G71480	8.45598	9.47421	+	TRUE	3UTR
1	26970369	26970401	AT1G71696	9.26642	11.5475	+	TRUE	3UTR
1	26973241	26973332	AT1G71697	9.01842	12.4712	+	FALSE	3UTR
1	26973614	26973711	AT1G71710	8.25233	9.14686	-	TRUE	3UTR
1	26985908	26985960	AT1G71720	5.77868	5.02899	+	TRUE	3UTR
1	26986124	26986215	AT1G71730	5.04465	4.12892	-	TRUE	3UTR
1	26995080	26995159	AT1G71780	7.07525	6.83205	-	TRUE	3UTR
1	26995272	26995310	AT1G71780	9.4958	10.4286	-	TRUE	3UTR
1	26998886	26998923	AT1G71790	8.24206	10.1009	+	TRUE	3UTR
1	27016851	27016936	AT1G71820	2.95815	2.63399	+	TRUE	3UTR
1	27016976	27017023	AT1G71820	8.36064	10.3889	+	TRUE	3UTR
1	27024508	27024541	AT1G71840	6.83441	6.98847	+	TRUE	3UTR
1	27028853	27028976	AT1G71860	3.45118	3.66447	+	TRUE	3UTR
1	27032424	27032461	AT1G71870	7.42396	7.46135	-	TRUE	3UTR
1	27064102	27064142	AT1G71900	9.53309	10.466	+	TRUE	3UTR
1	27079999	27080087	AT1G71940	7.4377	7.51297	+	TRUE	3UTR
1	27080298	27080447	AT1G71950	3.67087	4.80599	-	TRUE	3UTR
1	27100050	27100107	AT1G71980	9.88495	12.4379	+	TRUE	3UTR
1	27109329	27109494	AT1G72020	4.26488	5.67603	-	TRUE	3UTR
1	27111928	27112058	AT1G72040	7.85883	8.98944	-	TRUE	3UTR
1	27117267	27117309	AT1G72050	4.37103	2.36971	+	TRUE	3UTR
1	27117352	27117408	AT1G72050	5.02549	5.40348	+	TRUE	3UTR
1	27118539	27118743	AT1G72070	4.76281	2.62737	-	TRUE	3UTR
1	27126762	27126813	AT1G72090	5.77868	5.02899	+	TRUE	3UTR
1	27153610	27153790	AT1G72160	7.30525	6.75223	-	TRUE	3UTR
1	27157581	27157690	AT1G72170	5.42676	4.0936	+	TRUE	3UTR
1	27167306	27167336	AT1G72180	5.77868	5.02899	+	TRUE	3UTR
1	27167418	27167449	AT1G72190	5.20215	3.58579	-	TRUE	3UTR
1	27228171	27228300	AT1G72320	4.07115	3.16491	-	TRUE	3UTR
1	27228919	27228950	AT1G72320	4.81174	2.97648	-	TRUE	3UTR
1	27236681	27236713	AT1G72330	5.77868	5.02899	+	TRUE	3UTR
1	27242968	27243120	AT1G72370	7.17434	11.1031	-	TRUE	3UTR
1	27251747	27251818	AT1G72410	8.04268	9.21087	-	TRUE	3UTR
1	27268161	27268286	AT1G72440	9.35018	11.0881	-	TRUE	3UTR
1	27274142	27274264	AT1G72450	2.94622	2.64506	-	TRUE	3UTR
1	27286093	27286170	AT1G72480	5.03431	3.20132	-	TRUE	3UTR
1	27295264	27295365	AT1G72500	5.63172	4.58463	-	TRUE	3UTR
1	27319793	27319927	AT1G72550	8.47492	11.0222	-	TRUE	3UTR
1	27324508	27324579	AT1G72560	6.80757	6.97759	-	TRUE	3UTR
1	27353600	27353640	AT1G72650	7.11761	7.19453	+	TRUE	3UTR
1	27356586	27356633	AT1G72660	6.88692	7.58433	+	TRUE	3UTR
1	27359232	27359339	AT1G72680	8.55251	8.91481	-	TRUE	3UTR
1	27371677	27371707	AT1G72700	4.69646	3.18315	+	TRUE	3UTR
1	27376202	27376235	AT1G72710	4.36638	5.34896	+	TRUE	3UTR
1	27376279	27376334	AT1G72710	4.42294	6.32299	+	TRUE	3UTR
1	27376362	27376399	AT1G72710	3.72944	3.39462	+	TRUE	3UTR
1	27380365	27380503	AT1G72740	4.77199	4.61902	-	TRUE	3UTR
1	27405467	27405637	AT1G72830	9.26051	12.1813	-	TRUE	3UTR
1	27423396	27423620	AT1G72880	3.40378	2.22362	-	TRUE	3UTR
1	27474949	27475033	AT1G73030	8.46993	10.3889	+	TRUE	3UTR
1	27475065	27475150	AT1G73040	5.63172	4.58463	-	FALSE	3UTR
1	27481337	27481422	AT1G73060	6.0379	5.47937	+	TRUE	3UTR
1	27493970	27494043	AT1G73100	6.48245	6.50595	+	TRUE	3UTR
1	27494200	27494359	AT1G73110	8.78666	10.0687	-	TRUE	3UTR
1	27504181	27504231	AT1G73150	6.82655	7.46135	-	TRUE	3UTR
1	27516572	27516686	AT1G73177	7.39206	7.46135	-	TRUE	3UTR
1	27521485	27521519	AT1G73180	7.22484	6.91491	+	TRUE	3UTR
1	27540264	27540435	AT1G73230	5.59218	5.81591	-	TRUE	3UTR
1	27562660	27562694	AT1G73310	7.42396	7.46135	-	TRUE	3UTR
1	27575267	27575301	AT1G73340	5.68089	4.65768	+	FALSE	3UTR
1	27575532	27575596	AT1G73350	6.80757	6.97759	-	TRUE	3UTR
1	27590669	27590721	AT1G73380	9.64971	13.3633	+	TRUE	3UTR
1	27610872	27610916	AT1G73430	9.64971	13.3633	+	TRUE	3UTR
1	27618819	27618874	AT1G73450	9.2081	9.91317	+	TRUE	3UTR
1	27625001	27625042	AT1G73460	3.38324	1.81308	+	TRUE	3UTR
1	27627611	27627662	AT1G73470	7.18632	7.98793	+	TRUE	3UTR
1	27632686	27632762	AT1G73480	9.91217	12.0597	+	TRUE	3UTR
1	27633291	27633483	AT1G73490	3.40378	2.22362	-	TRUE	3UTR
1	27643724	27643806	AT1G73530	6.72269	7.46135	-	TRUE	3UTR
1	27688283	27688389	AT1G73650	3.60392	1.82558	-	TRUE	3UTR
1	27703301	27703395	AT1G73670	5.07485	4.0936	+	TRUE	3UTR
1	27729739	27729892	AT1G73720	6.19853	7.87922	+	TRUE	3UTR
1	27738904	27738977	AT1G73750	6.2839	6.09818	+	TRUE	3UTR
1	27739238	27739340	AT1G73760	7.96136	8.87864	-	TRUE	3UTR
1	27755587	27755692	AT1G73820	7.02359	6.49426	-	TRUE	3UTR
1	27761371	27761401	AT1G73830	4.31648	2.86626	+	FALSE	3UTR
1	27763740	27763773	AT1G73840	7.38072	7.35975	-	TRUE	3UTR
1	27763895	27763932	AT1G73840	7.23853	7.13367	-	TRUE	3UTR
1	27784733	27784774	AT1G73875	9.48453	11.8337	+	TRUE	3UTR
1	27794739	27794769	AT1G73920	4.91033	2.8956	+	TRUE	3UTR
1	27795098	27795330	AT1G73930	7.85883	8.98944	-	TRUE	3UTR
1	27800029	27800124	AT1G73950	8.4352	8.73774	-	TRUE	3UTR
1	27820168	27820252	AT1G73980	9.38975	10.7154	-	TRUE	3UTR
1	27828802	27828838	AT1G73990	5.67666	4.0936	+	TRUE	3UTR
1	27835199	27835230	AT1G74020	9.96135	13.2963	-	TRUE	3UTR
1	27839224	27839393	AT1G74030	5.7563	5.03024	-	TRUE	3UTR
1	27847084	27847237	AT1G74050	3.14646	3.62367	-	TRUE	3UTR
1	27849896	27850022	AT1G74060	2.40273	1.44664	-	TRUE	3UTR
1	27862642	27862672	AT1G74088	5.66073	4.84075	+	TRUE	3UTR
1	27920075	27920105	AT1G74240	6.4825	5.99306	+	TRUE	3UTR
1	27922467	27922532	AT1G74250	7.05443	6.75385	+	TRUE	3UTR
1	27922849	27922893	AT1G74260	8.07143	8.18639	-	TRUE	3UTR
1	27936613	27936648	AT1G74310	6.22913	5.99531	-	TRUE	3UTR
1	27943088	27943119	AT1G74320	7.4377	7.51297	+	TRUE	3UTR
1	27948267	27948368	AT1G74340	5.95111	5.39096	-	TRUE	exon
1	27958166	27958202	AT1G74370	5.05546	4.09952	-	TRUE	3UTR
1	27979101	27979176	AT1G74440	8.00902	9.78966	-	TRUE	3UTR
1	28007556	28007586	AT1G74510	5.56819	3.95185	+	TRUE	3UTR
1	28009579	28009726	AT1G74530	3.65378	1.61175	-	TRUE	3UTR
1	28017613	28017695	AT1G74560	3.84437	4.40695	-	TRUE	3UTR
1	28024639	28024674	AT1G74580	5.47983	4.13515	+	TRUE	3UTR
1	28061195	28061287	AT1G74690	6.87451	9.59081	-	TRUE	3UTR
1	28067167	28067199	AT1G74700	6.88692	7.58433	+	TRUE	3UTR
1	28079993	28080030	AT1G74740	8.47099	9.8429	-	TRUE	3UTR
1	28116047	28116162	AT1G74840	6.55756	7.65903	-	TRUE	3UTR
1	28129850	28129950	AT1G74880	4.77199	4.61902	-	TRUE	3UTR
1	28135579	28135707	AT1G74910	9.0742	13.3233	-	TRUE	3UTR
1	28139046	28139082	AT1G74920	7.10813	10.4877	-	TRUE	3UTR
1	28148785	28148833	AT1G74950	3.43465	1.94682	-	FALSE	3UTR
[truncated: 6,612 more rows]

## Sheet: S5
Supplementary Data. Cai et al. (2024). m6A reader ECT8 enhances mRNA decay. Plant Cell.
Supplementary Data Set S5. Statistical analysis of RNA-seq between WT and ect8-1 under mock condition
logFC	logCPM	pValue	Geneid
-0.0644423	3.49454	0.281159	AT1G01010
0.059363	4.18033	0.653856	AT1G01020
0.0587886	3.01677	0.503635	AT1G01030
0.429274	4.98736	2.63589e-08	AT1G01040
0.0157995	6.22366	0.726949	AT1G01050
0.0362777	8.36271	0.747723	AT1G01060
-0.15519	4.51878	0.0231574	AT1G01070
-0.00985272	6.32248	0.29668	AT1G01080
0.31747	7.51039	1.92071e-11	AT1G01090
-0.127836	8.17225	5.52893e-07	AT1G01100
0.21889	2.61109	0.0673129	AT1G01110
-0.496424	6.27476	5.05065e-14	AT1G01120
-1.06343	1.98099	8.69803e-08	AT1G01130
-0.226	6.25932	6.33252e-08	AT1G01140
0.0473354	5.38826	0.683867	AT1G01160
-0.0552919	6.10834	0.034734	AT1G01170
0.158201	4.42893	0.01177	AT1G01180
0.359992	-0.355359	0.284788	AT1G08765
-0.0536275	3.35198	0.637017	AT1G01190
-0.357619	1.55404	0.0513212	AT1G01200
-0.15453	4.03509	0.0155374	AT1G01210
0.264494	4.65734	9.45103e-05	AT1G01220
-0.0426217	2.88043	0.761083	AT1G01225
0.0595317	4.96866	0.572722	AT1G01230
0.156481	4.83459	0.00763444	AT1G01240
-0.371163	1.64651	0.0330401	AT1G01250
-0.0566086	4.46048	0.531856	AT1G01260
0.0993777	3.83595	0.160671	AT1G01290
0.0834473	6.13758	0.0239186	AT1G01300
0.374902	8.41028	5.24759e-15	AT1G01320
-0.0667746	2.93977	0.361498	AT1G01340
0.0380085	4.48665	0.878201	AT1G01350
-0.0835812	4.1108	0.314767	AT1G01360
-0.0787514	2.83146	0.320278	AT1G01370
-0.257101	0.705205	0.285519	AT1G01380
-0.365179	1.84774	0.0290556	AT1G01390
0.0309136	3.41806	0.64406	AT1G01420
0.248449	6.53229	2.78402e-07	AT1G01430
0.16927	4.59277	0.0254758	AT1G01440
0.318627	1.03672	0.161434	AT1G01450
-0.336671	5.86702	7.31408e-09	AT1G01470
-0.443107	1.46553	0.0243497	AT1G01480
0.100808	7.23646	0.016795	AT1G01490
0.0828509	3.537	0.530379	AT1G01500
0.248728	5.55517	9.52469e-05	AT1G01510
-0.816366	1.88407	1.00499e-05	AT1G01520
0.102257	6.40272	0.0387802	AT1G01540
-0.129937	7.24379	0.000221277	AT1G01550
-1.40631	1.15085	1.58584e-07	AT1G01560
-0.223505	1.72233	0.194193	AT1G01570
-0.368791	2.56942	0.00549338	AT1G01580
-0.0871976	3.48545	0.376957	AT1G01600
0.313012	5.87119	7.84308e-09	AT1G01610
0.104324	9.37185	3.39765e-06	AT1G01620
-0.033155	5.77984	0.154682	AT1G01630
-0.131433	3.04963	0.254063	AT1G01640
0.142722	4.71749	0.0535511	AT1G01650
0.386999	-0.201541	0.206245	AT1G01660
0.239947	-0.151635	0.412441	AT1G01670
-0.327712	0.686888	0.182598	AT1G01680
0.0645164	2.83305	0.525135	AT1G01690
-0.143466	0.982116	0.530017	AT1G01700
0.151042	4.90669	0.0357767	AT1G01710
0.26665	2.13652	0.0958344	AT1G01715
-0.46662	6.2944	2.92345e-13	AT1G01720
-0.144893	2.99248	0.20505	AT1G01725
0.0377845	4.48984	0.448471	AT1G01730
0.0460399	2.67684	0.635226	AT1G01740
-0.256051	3.03939	0.0190956	AT1G01750
0.122072	2.36861	0.298688	AT1G01760
0.439032	4.38666	6.92882e-07	AT1G01770
0.12789	4.04561	0.143453	AT1G01780
0.244307	7.0894	5.76161e-08	AT1G01790
-0.102052	6.17674	0.00130502	AT1G01800
-0.498348	0.269419	0.0883954	AT1G01810
0.0390499	5.51789	0.826973	AT1G01820
-0.126607	4.27986	0.109031	AT1G01830
-0.333961	1.63824	0.067871	AT1G01840
0.181427	4.00421	0.0466696	AT1G01860
0.218555	1.80367	0.154184	AT1G01880
0.190967	3.62192	0.0236369	AT1G01900
0.0759142	5.73965	0.26272	AT1G01910
0.14934	4.29783	0.0274563	AT1G01920
0.24501	4.37432	0.00224677	AT1G01930
-0.370687	4.27503	9.84002e-06	AT1G01940
0.0803313	4.78923	0.352927	AT1G01950
0.562253	6.55539	2.27493e-15	AT1G01960
-0.0532154	5.12211	0.140143	AT1G01970
-0.0147597	5.06191	0.926805	AT1G01990
0.15496	3.85102	0.127954	AT1G02000
0.236206	3.46195	0.0243452	AT1G02010
0.376623	3.64351	0.000243545	AT1G02020
-0.818976	0.193885	0.00620563	AT1G02030
0.222518	2.7909	0.0512863	AT1G02050
0.490374	3.18088	1.53876e-05	AT1G02060
0.547151	0.840199	0.0175117	AT1G02065
0.561523	-0.628048	0.132927	AT1G02070
0.66152	6.60594	1.72413e-17	AT1G02080
-0.0304484	5.45595	0.193846	AT1G02090
0.0920565	5.42396	0.196218	AT1G02100
0.447735	4.99039	9.92601e-09	AT1G02110
0.128314	6.40035	0.00764249	AT1G02120
-0.04386	5.70488	0.0982366	AT1G02130
-0.140198	6.99265	4.56495e-06	AT1G02140
0.0293398	4.63682	0.561473	AT1G02145
0.145182	6.87572	0.000806067	AT1G02150
-0.117901	4.26806	0.0357578	AT1G02160
0.159816	4.92986	0.0322908	AT1G02170
-0.254209	3.05294	0.0229976	AT1G02180
0.128388	-0.770549	0.710079	AT1G02190
0.0242506	4.76129	0.545541	AT1G02205
-0.197693	2.79183	0.124924	AT1G02220
-0.104378	-0.410037	0.786775	AT1G02230
0.229661	3.80073	0.00694286	AT1G02260
-0.0326464	4.31996	0.370382	AT1G02270
0.0377961	6.85908	0.764917	AT1G02280
0.052158	3.65276	0.450016	AT1G02290
0.0883164	3.52336	0.272655	AT1G02300
0.101378	6.48337	0.0386524	AT1G02305
-0.72989	0.463923	0.00901331	AT1G02310
-0.0351524	5.11912	0.207307	AT1G02330
0.0834309	4.53777	0.218257	AT1G02335
0.488117	3.69808	8.36608e-07	AT1G02340
-0.0713828	1.56041	0.56165	AT1G02350
0.171103	4.63597	0.0216698	AT1G04107
-0.104961	3.8856	0.232871	AT1G02360
0.033981	3.18919	0.645837	AT1G02370
-0.245293	2.48809	0.0365597	AT1G02380
-1.55404	1.59346	1.30942e-09	AT1G02390
-1.71723	4.19668	3.62276e-20	AT1G02400
-0.155491	4.65356	0.0174287	AT1G02410
-0.223426	2.79602	0.058619	AT1G02420
-0.200264	0.59347	0.478087	AT1G02430
-0.317746	-0.362402	0.37581	AT1G02450
0.131714	0.890243	0.519606	AT1G02460
0.148668	0.940813	0.462539	AT1G02470
0.0505689	5.4986	0.620022	AT1G02475
0.0583998	9.08068	0.173827	AT1G02500
0.248198	3.19774	0.0108549	AT1G02520
-0.184391	-0.895521	0.656774	AT1G02530
0.0216569	7.8839	0.793454	AT1G02560
-0.147524	-0.107356	0.646627	AT1G02570
0.215968	4.33245	0.00803737	AT1G02610
0.384774	0.526612	0.122988	AT1G02620
0.167943	0.769748	0.428983	AT1G02630
0.738838	6.78438	1.63335e-18	AT1G02640
0.154533	2.05278	0.266848	AT1G02650
-0.334399	6.00634	3.3285e-09	AT1G02660
-0.0264113	1.08096	0.935454	AT1G02670
0.0249826	3.93932	0.636029	AT1G02680
0.138148	4.52618	0.0340365	AT1G02690
-0.331398	0.0241709	0.274932	AT1G02700
-0.200627	1.96618	0.2077	AT1G02705
0.387462	0.34392	0.192787	AT1G02710
0.152868	3.95085	0.109001	AT1G02720
0.189743	5.90242	6.69979e-05	AT1G02730
-0.0437009	3.66796	0.415804	AT1G02740
0.0242233	4.26458	0.606414	AT1G02750
-0.259449	-0.454364	0.469153	AT1G02770
-0.0434338	9.39268	0.00117524	AT1G02780
0.0376269	2.04249	0.755706	AT1G02800
-0.737767	4.64071	5.42667e-13	AT1G02810
-0.0452356	4.93691	0.509931	AT1G02816
-0.199928	5.09282	0.00103076	AT1G02820
0.117479	7.09857	0.00939987	AT1G02840
-0.0741944	5.05347	0.239227	AT1G02850
0.2486	4.1172	0.00347957	AT1G02860
-0.0380917	4.82954	0.256367	AT1G02870
-0.140346	-0.208056	0.67212	AT1G08815
-0.121541	4.10508	0.03887	AT1G02880
0.421892	6.39605	3.91734e-12	AT1G02890
-0.121118	4.83132	0.0101963	AT1G02900
0.165144	5.51286	0.00473495	AT1G02910
0.0437474	5.55463	0.274432	AT1G02920
-0.142588	5.66391	0.00645981	AT1G02930
-0.20208	3.69872	0.0286543	AT1G02950
0.21823	3.97962	0.0146248	AT1G02960
-0.260372	2.1377	0.0772243	AT1G02970
0.144968	4.57463	0.0601019	AT1G02990
0.378355	4.53658	7.84743e-07	AT1G03000
-0.094238	1.39302	0.645841	AT1G03010
-0.518389	0.411159	0.067513	AT1G03020
-0.0255984	4.2837	0.417625	AT1G03030
0.0136239	5.59462	0.747541	AT1G03040
-0.108027	2.42815	0.436093	AT1G03055
0.623201	5.84898	1.53626e-14	AT1G03060
0.0754872	1.06216	0.815508	AT1G03070
0.296548	6.37231	4.60822e-09	AT1G03080
0.869867	6.73252	1.37101e-08	AT1G03090
0.0336118	2.47846	0.72177	AT1G03100
0.201233	4.26258	0.0174529	AT1G03110
0.192378	0.242051	0.453877	AT1G03120
0.19518	9.22346	4.57945e-11	AT1G03130
0.155231	6.0577	0.00352263	AT1G03140
-0.12515	4.62987	0.0163534	AT1G03150
0.199739	5.39659	0.000898761	AT1G03160
-0.918025	0.370512	0.00257037	AT1G03170
-0.182007	1.98172	0.166856	AT1G03180
-0.0116806	3.56077	0.63258	AT1G03190
0.318372	1.58231	0.0701798	AT1G03200
0.0853373	4.11174	0.417765	AT1G03210
0.257448	7.31652	2.81891e-10	AT1G03220
0.138621	5.57278	0.00378673	AT1G03230
-0.118031	4.61591	0.021959	AT1G03250
0.188018	3.68643	0.0850907	AT1G03260
-0.117508	2.21576	0.441728	AT1G03270
0.0823651	5.31808	0.264448	AT1G03280
0.281967	4.90586	8.22408e-05	AT1G03290
0.0175638	3.40031	0.753676	AT1G03300
0.0351858	5.00805	0.900528	AT1G03310
-0.424158	-0.646423	0.248917	AT1G03320
-0.222	5.1212	0.000245141	AT1G03330
-0.0615335	0.98273	0.809485	AT1G03340
-0.0520416	5.98996	0.280759	AT1G03350
[truncated: 20,956 more rows]

## Sheet: S6
Supplementary Data. Cai et al. (2024). m6A reader ECT8 enhances mRNA decay. Plant Cell.
[truncated: 21,238 more rows]

[truncated: 4 more sheets: S7, S8, S9, S10]
